# Supplementary material for: Redefining Possible: Combining Phylogenomic and Supersparse Data in Frogs
Source: Mol Biol Evol. 2023 May 4;40(5):msad109. doi: 10.1093/molbev/msad109 (PMC10202597; doi:10.1093/molbev/msad109)
Supplement: msad109_Supplementary_Data [file msad109_supplementary_data.zip]

Archive with 22 entries (22 files):
- Supplementary File S6.xlsx
- Supplementary File S7.pdf
- Supplementary File S8.pdf
- Supplementary File S9.pdf
- Supplementary File S10.pdf
- Supplementary File S11.pdf
- Supplementary File S12.pdf
- Supplementary File S13.txt
- Supplementary File S14.txt
- Supplementary File S15.txt
- Supplementary File S16.txt
- Supplementary File S17.txt
- Supplementary File S18.txt
- Supplementary File S19.txt
- Supplementary File S20.txt
- Supplementary File S21.txt
- Supplementary File Guide.docx
- Supplementary File S1.pdf
- Supplementary File S2.xlsx
- Supplementary File S3.xlsx
- Supplementary File S4.xlsx
- Supplementary File S5.pdf
