# Supplementary material for: Redefining Possible: Combining Phylogenomic and Supersparse Data in Frogs
Source: Mol Biol Evol. 2023 May 4;40(5):msad109. doi: 10.1093/molbev/msad109 (PMC10202597; doi:10.1093/molbev/msad109)
Supplement: msad109_Supplementary_Data [file msad109_supplementary_data.zip › Supplementary File S6.xlsx]

## Sheet: Metadata
Supplementary File S6. The three partitioning schemes considered in this study
The Gene and Gene + Codon strategies were determined by PartitionFinder2 and contained 225 and 916 partitions, respectively.
Running the Gene and Gene + Codon partitioning strategies was computationally intractable on CIPRES.
The Simple Codon strategy (8 partitions) was therefore created and used for our partitioned maximum likelihood analysis of the gigamatrix and supermatrix.
Ranges of numbers are the locations of each partition in the gigamatrix concatenated alignment.

## Sheet: Supplementary File S6
Gene	Gene + Codon	Simple Codon
DNA, Subset1 = 1-1404	DNA, Subset1 = 1-1404\3	DNA, NucCodon1 = 1-340014\3, 352845-363515\3
DNA, Subset2 = 1405-2451	DNA, Subset2 = 2-1404\3	DNA, NucCodon2 = 2-340014\3, 352846-363515\3
DNA, Subset3 = 259591-260385, 2452-3501	DNA, Subset3 = 3-1404\3	DNA, NucCodon3 = 3-340014\3, 352847-363515\3
DNA, Subset4 = 3502-4065	DNA, Subset4 = 1405-2451\3	DNA, MtRNA = 340015-346157
DNA, Subset5 = 4066-5016, 99827-100645	DNA, Subset5 = 1406-2451\3	DNA, MtNucCodon1 = 346158-352844\3
DNA, Subset6 = 181702-182542, 5017-5772, 243219-244544	DNA, Subset6 = 1407-2451\3	DNA, MtNucCodon2 = 346159-352844\3
DNA, Subset7 = 5773-7278	DNA, Subset7 = 2452-3501\3	DNA, MtNucCodon3 = 346160-352844\3
DNA, Subset8 = 7279-8325, 58338-59441	DNA, Subset8 = 2453-3501\3	DNA, Subset4 = 363516-3298631
DNA, Subset9 = 8326-9057, 238453-239709	DNA, Subset9 = 2454-3501\3
DNA, Subset10 = 9058-10746	DNA, Subset10 = 3502-4065\3
DNA, Subset11 = 10747-12279	DNA, Subset11 = 3503-4065\3
DNA, Subset12 = 12280-13422	DNA, Subset12 = 3504-4065\3
DNA, Subset13 = 13423-14391	DNA, Subset13 = 4066-5016\3
DNA, Subset14 = 88486-89553, 14392-15913	DNA, Subset14 = 4067-5016\3
DNA, Subset15 = 15914-17449	DNA, Subset15 = 4068-5016\3
DNA, Subset16 = 17450-19449, 22135-23565	DNA, Subset16 = 5017-5772\3
DNA, Subset17 = 267658-268977, 19450-20352	DNA, Subset17 = 5018-5772\3
DNA, Subset18 = 20353-22134	DNA, Subset18 = 5019-5772\3
DNA, Subset19 = 23566-25386, 252226-253095	DNA, Subset19 = 5773-7278\3
DNA, Subset20 = 25387-27042	DNA, Subset20 = 5774-7278\3
DNA, Subset21 = 27043-27846, 326491-327435	DNA, Subset21 = 5775-7278\3
DNA, Subset22 = 27847-28938	DNA, Subset22 = 7279-8325\3
DNA, Subset23 = 28939-30394	DNA, Subset23 = 7280-8325\3
DNA, Subset24 = 30395-31675	DNA, Subset24 = 7281-8325\3
DNA, Subset25 = 195450-196763, 194136-195449, 31676-32521	DNA, Subset25 = 8326-9057\3
DNA, Subset26 = 32522-33403	DNA, Subset26 = 8327-9057\3
DNA, Subset27 = 165596-167278, 225417-226808, 33404-34516	DNA, Subset27 = 8328-9057\3
DNA, Subset28 = 34517-35509	DNA, Subset28 = 9058-10746\3
DNA, Subset29 = 296278-297393, 300754-301548, 35510-36394	DNA, Subset29 = 9059-10746\3
DNA, Subset30 = 36395-38091	DNA, Subset30 = 9060-10746\3
DNA, Subset31 = 38092-39620	DNA, Subset31 = 10747-12279\3
DNA, Subset32 = 39621-40997	DNA, Subset32 = 10748-12279\3
DNA, Subset33 = 40998-42377	DNA, Subset33 = 10749-12279\3
DNA, Subset34 = 229817-230896, 42378-43825	DNA, Subset34 = 12280-13422\3
DNA, Subset35 = 43826-45391	DNA, Subset35 = 12281-13422\3
DNA, Subset36 = 45392-46582	DNA, Subset36 = 12282-13422\3
DNA, Subset37 = 46583-47710, 300100-300753	DNA, Subset37 = 13423-14391\3
DNA, Subset38 = 47711-49054	DNA, Subset38 = 13424-14391\3
DNA, Subset39 = 290140-291198, 139130-140680, 49055-50425	DNA, Subset39 = 13425-14391\3
DNA, Subset40 = 70653-71750, 316174-317151, 153000-154559, 50426-51151	DNA, Subset40 = 14392-15913\3
DNA, Subset41 = 51152-52555, 143282-144661, 140681-142159	DNA, Subset41 = 14393-15913\3
DNA, Subset42 = 52556-52873	DNA, Subset42 = 14394-15913\3
DNA, Subset43 = 52874-54433	DNA, Subset43 = 15914-17449\3
DNA, Subset44 = 54434-55845	DNA, Subset44 = 15915-17449\3
DNA, Subset45 = 55846-57407	DNA, Subset45 = 15916-17449\3
DNA, Subset46 = 268978-270075, 254503-255681, 57408-58337	DNA, Subset46 = 17450-19449\3
DNA, Subset47 = 59442-61009	DNA, Subset47 = 17451-19449\3
DNA, Subset48 = 61010-62542	DNA, Subset48 = 17452-19449\3
DNA, Subset49 = 62543-63680	DNA, Subset49 = 19450-20352\3
DNA, Subset50 = 63681-64490	DNA, Subset50 = 19451-20352\3
DNA, Subset51 = 337255-338868, 64491-65945	DNA, Subset51 = 19452-20352\3
DNA, Subset52 = 65946-67622, 327436-329136	DNA, Subset52 = 20353-22134\3
DNA, Subset53 = 67623-68951, 317152-317661	DNA, Subset53 = 20354-22134\3
DNA, Subset54 = 68952-70652	DNA, Subset54 = 20355-22134\3
DNA, Subset55 = 71751-73015	DNA, Subset55 = 22135-23565\3
DNA, Subset56 = 297394-298545, 291199-292338, 73016-73975	DNA, Subset56 = 22136-23565\3
DNA, Subset57 = 73976-75392	DNA, Subset57 = 22137-23565\3
DNA, Subset58 = 75393-77024	DNA, Subset58 = 23566-25386\3
DNA, Subset59 = 77025-78608	DNA, Subset59 = 23567-25386\3
DNA, Subset60 = 78609-80297	DNA, Subset60 = 23568-25386\3
DNA, Subset61 = 80298-81444	DNA, Subset61 = 25387-27042\3
DNA, Subset62 = 81445-82914	DNA, Subset62 = 25388-27042\3
DNA, Subset63 = 82915-84192	DNA, Subset63 = 25389-27042\3
DNA, Subset64 = 84193-85773	DNA, Subset64 = 27043-27846\3
DNA, Subset65 = 85774-87477	DNA, Subset65 = 27044-27846\3
DNA, Subset66 = 87478-88485, 147890-149590	DNA, Subset66 = 27045-27846\3
DNA, Subset67 = 89554-90997	DNA, Subset67 = 27847-28938\3
DNA, Subset68 = 244545-245732, 90998-92305, 271114-272325	DNA, Subset68 = 27848-28938\3
DNA, Subset69 = 92306-93718, 104066-105901	DNA, Subset69 = 27849-28938\3
DNA, Subset70 = 93719-95083, 212520-213983	DNA, Subset70 = 28939-30394\3
DNA, Subset71 = 95084-96550	DNA, Subset71 = 28940-30394\3
DNA, Subset72 = 96551-97312, 182543-183604	DNA, Subset72 = 28941-30394\3
DNA, Subset73 = 97313-98218	DNA, Subset73 = 30395-31675\3
DNA, Subset74 = 98219-99826	DNA, Subset74 = 30396-31675\3
DNA, Subset75 = 100646-102220, 282034-282480	DNA, Subset75 = 30397-31675\3
DNA, Subset76 = 164070-165595, 102221-104065	DNA, Subset76 = 31676-32521\3
DNA, Subset77 = 105902-107368	DNA, Subset77 = 31677-32521\3
DNA, Subset78 = 107369-108553	DNA, Subset78 = 31678-32521\3
DNA, Subset79 = 108554-109354	DNA, Subset79 = 32522-33403\3
DNA, Subset80 = 109355-110492	DNA, Subset80 = 32523-33403\3
DNA, Subset81 = 146279-147889, 110493-112402, 200499-201839, 355698-357194, 236380-236898, 127595-129190	DNA, Subset81 = 32524-33403\3
DNA, Subset82 = 112403-114174	DNA, Subset82 = 33404-34516\3
DNA, Subset83 = 114175-115029	DNA, Subset83 = 33405-34516\3
DNA, Subset84 = 121298-122567, 115030-116052	DNA, Subset84 = 33406-34516\3
DNA, Subset85 = 116053-116773	DNA, Subset85 = 34517-35509\3
DNA, Subset86 = 116774-118573	DNA, Subset86 = 34518-35509\3
DNA, Subset87 = 118574-120196	DNA, Subset87 = 34519-35509\3
DNA, Subset88 = 120197-121297	DNA, Subset88 = 35510-36394\3
DNA, Subset89 = 122568-124220	DNA, Subset89 = 35511-36394\3
DNA, Subset90 = 124221-125111	DNA, Subset90 = 35512-36394\3
DNA, Subset91 = 125112-126185	DNA, Subset91 = 36395-38091\3
DNA, Subset92 = 126186-127594	DNA, Subset92 = 36396-38091\3
DNA, Subset93 = 129191-130672, 233540-235116	DNA, Subset93 = 36397-38091\3
DNA, Subset94 = 130673-131755	DNA, Subset94 = 38092-39620\3
DNA, Subset95 = 131756-132537	DNA, Subset95 = 38093-39620\3
DNA, Subset96 = 132538-133539, 310447-311406	DNA, Subset96 = 38094-39620\3
DNA, Subset97 = 336667-337254, 133540-135074	DNA, Subset97 = 39621-40997\3
DNA, Subset98 = 135075-136073, 209257-210896	DNA, Subset98 = 39622-40997\3
DNA, Subset99 = 136074-137247	DNA, Subset99 = 39623-40997\3
DNA, Subset100 = 137248-138013, 320380-321234	DNA, Subset100 = 40998-42377\3
DNA, Subset101 = 138014-139129	DNA, Subset101 = 40999-42377\3
DNA, Subset102 = 142160-143281	DNA, Subset102 = 41000-42377\3
DNA, Subset103 = 263353-264339, 144662-146278	DNA, Subset103 = 42378-43825\3
DNA, Subset104 = 149591-150473	DNA, Subset104 = 42379-43825\3
DNA, Subset105 = 150474-151652, 298546-299574	DNA, Subset105 = 42380-43825\3
DNA, Subset106 = 151653-152999	DNA, Subset106 = 43826-45391\3
DNA, Subset107 = 154560-156218, 303877-304971	DNA, Subset107 = 43827-45391\3
DNA, Subset108 = 156219-157166	DNA, Subset108 = 43828-45391\3
DNA, Subset109 = 187550-188515, 157167-158549	DNA, Subset109 = 45392-46582\3
DNA, Subset110 = 158550-158972	DNA, Subset110 = 45393-46582\3
DNA, Subset111 = 158973-160559	DNA, Subset111 = 45394-46582\3
DNA, Subset112 = 160560-161270	DNA, Subset112 = 46583-47710\3
DNA, Subset113 = 161271-161837	DNA, Subset113 = 46584-47710\3
DNA, Subset114 = 161838-162608, 210897-212519	DNA, Subset114 = 46585-47710\3
DNA, Subset115 = 162609-164069	DNA, Subset115 = 47711-49054\3
DNA, Subset116 = 167279-168550	DNA, Subset116 = 47712-49054\3
DNA, Subset117 = 168551-170104	DNA, Subset117 = 47713-49054\3
DNA, Subset118 = 170105-171673	DNA, Subset118 = 49055-50425\3
DNA, Subset119 = 171674-172762, 362169-362777	DNA, Subset119 = 49056-50425\3
DNA, Subset120 = 172763-174310	DNA, Subset120 = 49057-50425\3
DNA, Subset121 = 174311-176014	DNA, Subset121 = 50426-51151\3
DNA, Subset122 = 176015-177668	DNA, Subset122 = 50427-51151\3
DNA, Subset123 = 177669-179265, 282481-283002	DNA, Subset123 = 50428-51151\3
DNA, Subset124 = 179266-180489	DNA, Subset124 = 51152-52555\3
DNA, Subset125 = 180490-181701, 306016-306603	DNA, Subset125 = 51153-52555\3
DNA, Subset126 = 183605-185461	DNA, Subset126 = 51154-52555\3
DNA, Subset127 = 185462-186352	DNA, Subset127 = 52556-52873\3
DNA, Subset128 = 299575-300099, 253096-253950, 281617-282033, 186353-187549	DNA, Subset128 = 52557-52873\3
DNA, Subset129 = 188516-190125	DNA, Subset129 = 52558-52873\3
DNA, Subset130 = 190126-191871	DNA, Subset130 = 52874-54433\3
DNA, Subset131 = 191872-192729	DNA, Subset131 = 52875-54433\3
DNA, Subset132 = 192730-194135, 354207-354887	DNA, Subset132 = 52876-54433\3
DNA, Subset133 = 196764-198644, 206481-207789	DNA, Subset133 = 54434-55845\3
DNA, Subset134 = 198645-199742	DNA, Subset134 = 54435-55845\3
DNA, Subset135 = 199743-200498	DNA, Subset135 = 54436-55845\3
DNA, Subset136 = 201840-202910	DNA, Subset136 = 55846-57407\3
DNA, Subset137 = 202911-203861	DNA, Subset137 = 55847-57407\3
DNA, Subset138 = 203862-205382	DNA, Subset138 = 55848-57407\3
DNA, Subset139 = 205383-206480	DNA, Subset139 = 57408-58337\3
DNA, Subset140 = 207790-209256	DNA, Subset140 = 57409-58337\3
DNA, Subset141 = 213984-215756	DNA, Subset141 = 57410-58337\3
DNA, Subset142 = 275149-275907, 215757-216860	DNA, Subset142 = 58338-59441\3
DNA, Subset143 = 216861-218435, 222519-223943	DNA, Subset143 = 58339-59441\3
DNA, Subset144 = 218436-219704	DNA, Subset144 = 58340-59441\3
DNA, Subset145 = 267052-267657, 219705-221111	DNA, Subset145 = 59442-61009\3
DNA, Subset146 = 261568-262284, 221112-222518	DNA, Subset146 = 59443-61009\3
DNA, Subset147 = 223944-225416	DNA, Subset147 = 59444-61009\3
DNA, Subset148 = 226809-228169	DNA, Subset148 = 61010-62542\3
DNA, Subset149 = 228170-229816	DNA, Subset149 = 61011-62542\3
DNA, Subset150 = 230897-232150	DNA, Subset150 = 61012-62542\3
DNA, Subset151 = 232151-233539	DNA, Subset151 = 62543-63680\3
DNA, Subset152 = 330298-331278, 235117-236379	DNA, Subset152 = 62544-63680\3
DNA, Subset153 = 236899-238452	DNA, Subset153 = 62545-63680\3
DNA, Subset154 = 239710-240321, 242668-243218	DNA, Subset154 = 63681-64490\3
DNA, Subset155 = 240322-241416	DNA, Subset155 = 63682-64490\3
DNA, Subset156 = 241417-242667	DNA, Subset156 = 63683-64490\3
DNA, Subset157 = 245733-247371	DNA, Subset157 = 64491-65945\3
DNA, Subset158 = 247372-248930	DNA, Subset158 = 64492-65945\3
DNA, Subset159 = 248931-250299	DNA, Subset159 = 64493-65945\3
DNA, Subset160 = 250300-251226	DNA, Subset160 = 65946-67622\3
DNA, Subset161 = 361029-362168, 251227-252225, 352845-354206	DNA, Subset161 = 65947-67622\3
DNA, Subset162 = 253951-254502	DNA, Subset162 = 65948-67622\3
DNA, Subset163 = 255682-256443	DNA, Subset163 = 67623-68951\3
DNA, Subset164 = 256444-257733, 329137-330297	DNA, Subset164 = 67624-68951\3
DNA, Subset165 = 257734-258432	DNA, Subset165 = 67625-68951\3
DNA, Subset166 = 258433-259590, 312478-313461	DNA, Subset166 = 68952-70652\3
DNA, Subset167 = 260386-261201	DNA, Subset167 = 68953-70652\3
DNA, Subset168 = 287860-288651, 261202-261567, 285634-286713	DNA, Subset168 = 68954-70652\3
DNA, Subset169 = 262285-263352, 295435-296277	DNA, Subset169 = 70653-71750\3
DNA, Subset170 = 264340-265344, 321235-322392, 279652-280806	DNA, Subset170 = 70654-71750\3
DNA, Subset171 = 265345-266301, 317662-318813	DNA, Subset171 = 70655-71750\3
DNA, Subset172 = 266302-267051	DNA, Subset172 = 71751-73015\3
DNA, Subset173 = 270076-271113	DNA, Subset173 = 71752-73015\3
DNA, Subset174 = 272326-273597	DNA, Subset174 = 71753-73015\3
DNA, Subset175 = 273598-275148	DNA, Subset175 = 73016-73975\3
DNA, Subset176 = 275908-276906	DNA, Subset176 = 73017-73975\3
DNA, Subset177 = 276907-277776	DNA, Subset177 = 73018-73975\3
DNA, Subset178 = 277777-278589	DNA, Subset178 = 73976-75392\3
DNA, Subset179 = 278590-279651	DNA, Subset179 = 73977-75392\3
DNA, Subset180 = 323596-324606, 280807-281616	DNA, Subset180 = 73978-75392\3
DNA, Subset181 = 283003-283656	DNA, Subset181 = 75393-77024\3
DNA, Subset182 = 283657-284346	DNA, Subset182 = 75394-77024\3
DNA, Subset183 = 284347-285633	DNA, Subset183 = 75395-77024\3
DNA, Subset184 = 286714-287859	DNA, Subset184 = 77025-78608\3
DNA, Subset185 = 288652-289446	DNA, Subset185 = 77026-78608\3
DNA, Subset186 = 289447-290139, 358881-360209	DNA, Subset186 = 77027-78608\3
DNA, Subset187 = 292339-293670	DNA, Subset187 = 78609-80297\3
DNA, Subset188 = 293671-294279	DNA, Subset188 = 78610-80297\3
DNA, Subset189 = 294280-295434	DNA, Subset189 = 78611-80297\3
DNA, Subset190 = 301549-302520	DNA, Subset190 = 80298-81444\3
DNA, Subset191 = 302521-303876	DNA, Subset191 = 80299-81444\3
DNA, Subset192 = 304972-306015	DNA, Subset192 = 80300-81444\3
DNA, Subset193 = 306604-307347	DNA, Subset193 = 81445-82914\3
DNA, Subset194 = 307348-308094	DNA, Subset194 = 81446-82914\3
DNA, Subset195 = 308095-308964	DNA, Subset195 = 81447-82914\3
DNA, Subset196 = 308965-310446	DNA, Subset196 = 82915-84192\3
DNA, Subset197 = 311407-312477	DNA, Subset197 = 82916-84192\3
DNA, Subset198 = 313462-314871	DNA, Subset198 = 82917-84192\3
DNA, Subset199 = 314872-315363	DNA, Subset199 = 84193-85773\3
DNA, Subset200 = 315364-316173	DNA, Subset200 = 84194-85773\3
DNA, Subset201 = 318814-320379	DNA, Subset201 = 84195-85773\3
DNA, Subset202 = 322393-323595	DNA, Subset202 = 85774-87477\3
DNA, Subset203 = 324607-325569	DNA, Subset203 = 85775-87477\3
DNA, Subset204 = 325570-326490	DNA, Subset204 = 85776-87477\3
DNA, Subset205 = 331279-332460	DNA, Subset205 = 87478-88485\3, 283657-284346\3
DNA, Subset206 = 332461-333366	DNA, Subset206 = 87479-88485\3
DNA, Subset207 = 333367-334650	DNA, Subset207 = 87480-88485\3
DNA, Subset208 = 334651-335904	DNA, Subset208 = 88486-89553\3
DNA, Subset209 = 335905-336666	DNA, Subset209 = 88487-89553\3
DNA, Subset210 = 338869-339681	DNA, Subset210 = 88488-89553\3
DNA, Subset211 = 339682-340014	DNA, Subset211 = 89554-90997\3
DNA, Subset212 = 340015-342273	DNA, Subset212 = 89555-90997\3
DNA, Subset213 = 342274-346157	DNA, Subset213 = 89556-90997\3
DNA, Subset214 = 346158-346925	DNA, Subset214 = 90998-92305\3
DNA, Subset215 = 346926-348005	DNA, Subset215 = 90999-92305\3
DNA, Subset216 = 348006-349163	DNA, Subset216 = 91000-92305\3
DNA, Subset217 = 349164-350303	DNA, Subset217 = 92306-93718\3
DNA, Subset218 = 350304-351398	DNA, Subset218 = 92307-93718\3
DNA, Subset219 = 351399-352844	DNA, Subset219 = 92308-93718\3
DNA, Subset220 = 354888-355697	DNA, Subset220 = 93719-95083\3
DNA, Subset221 = 357195-358880	DNA, Subset221 = 93720-95083\3
DNA, Subset222 = 360210-360593	DNA, Subset222 = 93721-95083\3
DNA, Subset223 = 360594-361028	DNA, Subset223 = 95084-96550\3
DNA, Subset224 = 362778-363515	DNA, Subset224 = 95085-96550\3
DNA, UCEs = 363516-3298631	DNA, Subset225 = 95086-96550\3
	DNA, Subset226 = 96551-97312\3
	DNA, Subset227 = 96552-97312\3
	DNA, Subset228 = 96553-97312\3
	DNA, Subset229 = 97313-98218\3
	DNA, Subset230 = 97314-98218\3
	DNA, Subset231 = 97315-98218\3
	DNA, Subset232 = 98219-99826\3
	DNA, Subset233 = 98220-99826\3
	DNA, Subset234 = 98221-99826\3
	DNA, Subset235 = 99827-100645\3
	DNA, Subset236 = 99828-100645\3
	DNA, Subset237 = 99829-100645\3
	DNA, Subset238 = 100646-102220\3
	DNA, Subset239 = 100647-102220\3
	DNA, Subset240 = 100648-102220\3
	DNA, Subset241 = 102221-104065\3
	DNA, Subset242 = 102222-104065\3
	DNA, Subset243 = 102223-104065\3
	DNA, Subset244 = 104066-105901\3
	DNA, Subset245 = 104067-105901\3
	DNA, Subset246 = 104068-105901\3
	DNA, Subset247 = 105902-107368\3
	DNA, Subset248 = 105903-107368\3
	DNA, Subset249 = 105904-107368\3
	DNA, Subset250 = 107369-108553\3
	DNA, Subset251 = 107370-108553\3
	DNA, Subset252 = 107371-108553\3
	DNA, Subset253 = 108554-109354\3
	DNA, Subset254 = 108555-109354\3
	DNA, Subset255 = 108556-109354\3
	DNA, Subset256 = 109355-110492\3
	DNA, Subset257 = 109356-110492\3
	DNA, Subset258 = 109357-110492\3
	DNA, Subset259 = 110493-112402\3
	DNA, Subset260 = 110494-112402\3
	DNA, Subset261 = 110495-112402\3
	DNA, Subset262 = 112403-114174\3
	DNA, Subset263 = 112404-114174\3
	DNA, Subset264 = 112405-114174\3
	DNA, Subset265 = 114175-115029\3
	DNA, Subset266 = 114176-115029\3
	DNA, Subset267 = 114177-115029\3
	DNA, Subset268 = 115030-116052\3
	DNA, Subset269 = 115031-116052\3
	DNA, Subset270 = 115032-116052\3
	DNA, Subset271 = 116053-116773\3
	DNA, Subset272 = 116054-116773\3
	DNA, Subset273 = 116055-116773\3
	DNA, Subset274 = 116774-118573\3
	DNA, Subset275 = 116775-118573\3
	DNA, Subset276 = 116776-118573\3
	DNA, Subset277 = 118574-120196\3
	DNA, Subset278 = 118575-120196\3
	DNA, Subset279 = 118576-120196\3
	DNA, Subset280 = 120197-121297\3
	DNA, Subset281 = 120198-121297\3
	DNA, Subset282 = 120199-121297\3
	DNA, Subset283 = 121298-122567\3
	DNA, Subset284 = 121299-122567\3
	DNA, Subset285 = 121300-122567\3
	DNA, Subset286 = 122568-124220\3
	DNA, Subset287 = 122569-124220\3
	DNA, Subset288 = 122570-124220\3
	DNA, Subset289 = 124221-125111\3
	DNA, Subset290 = 124222-125111\3
	DNA, Subset291 = 124223-125111\3
	DNA, Subset292 = 125112-126185\3
	DNA, Subset293 = 125113-126185\3
	DNA, Subset294 = 125114-126185\3
	DNA, Subset295 = 126186-127594\3
	DNA, Subset296 = 126187-127594\3
	DNA, Subset297 = 126188-127594\3
	DNA, Subset298 = 127595-129190\3
	DNA, Subset299 = 127596-129190\3
	DNA, Subset300 = 127597-129190\3
	DNA, Subset301 = 129191-130672\3
	DNA, Subset302 = 129192-130672\3
	DNA, Subset303 = 129193-130672\3
	DNA, Subset304 = 130673-131755\3
	DNA, Subset305 = 130674-131755\3
	DNA, Subset306 = 130675-131755\3
	DNA, Subset307 = 131756-132537\3
	DNA, Subset308 = 131757-132537\3
	DNA, Subset309 = 131758-132537\3
	DNA, Subset310 = 132538-133539\3
	DNA, Subset311 = 132539-133539\3
	DNA, Subset312 = 132540-133539\3
	DNA, Subset313 = 133540-135074\3
	DNA, Subset314 = 133541-135074\3
	DNA, Subset315 = 133542-135074\3
	DNA, Subset316 = 135075-136073\3
	DNA, Subset317 = 135076-136073\3
	DNA, Subset318 = 135077-136073\3
	DNA, Subset319 = 136074-137247\3
	DNA, Subset320 = 136075-137247\3
	DNA, Subset321 = 136076-137247\3
	DNA, Subset322 = 137248-138013\3
	DNA, Subset323 = 137249-138013\3
	DNA, Subset324 = 137250-138013\3
	DNA, Subset325 = 138014-139129\3
	DNA, Subset326 = 138015-139129\3
	DNA, Subset327 = 138016-139129\3
	DNA, Subset328 = 139130-140680\3
	DNA, Subset329 = 139131-140680\3
	DNA, Subset330 = 139132-140680\3
	DNA, Subset331 = 140681-142159\3
	DNA, Subset332 = 140682-142159\3
	DNA, Subset333 = 140683-142159\3
	DNA, Subset334 = 142160-143281\3
	DNA, Subset335 = 142161-143281\3
	DNA, Subset336 = 142162-143281\3
	DNA, Subset337 = 143282-144661\3
	DNA, Subset338 = 143283-144661\3
	DNA, Subset339 = 143284-144661\3
	DNA, Subset340 = 144662-146278\3
	DNA, Subset341 = 144663-146278\3
	DNA, Subset342 = 144664-146278\3
	DNA, Subset343 = 146279-147889\3
	DNA, Subset344 = 146280-147889\3
	DNA, Subset345 = 146281-147889\3
	DNA, Subset346 = 147890-149590\3
	DNA, Subset347 = 147891-149590\3
	DNA, Subset348 = 147892-149590\3
	DNA, Subset349 = 149591-150473\3
	DNA, Subset350 = 149592-150473\3
	DNA, Subset351 = 149593-150473\3
	DNA, Subset352 = 150474-151652\3
	DNA, Subset353 = 150475-151652\3
	DNA, Subset354 = 150476-151652\3
	DNA, Subset355 = 151653-152999\3
	DNA, Subset356 = 151654-152999\3
	DNA, Subset357 = 151655-152999\3
	DNA, Subset358 = 153000-154559\3
	DNA, Subset359 = 153001-154559\3
	DNA, Subset360 = 153002-154559\3
	DNA, Subset361 = 154560-156218\3
	DNA, Subset362 = 154561-156218\3
	DNA, Subset363 = 154562-156218\3
	DNA, Subset364 = 156219-157166\3
	DNA, Subset365 = 156220-157166\3
	DNA, Subset366 = 156221-157166\3
	DNA, Subset367 = 157167-158549\3
	DNA, Subset368 = 157168-158549\3
	DNA, Subset369 = 157169-158549\3
	DNA, Subset370 = 158550-158972\3
	DNA, Subset371 = 158551-158972\3
	DNA, Subset372 = 158552-158972\3
	DNA, Subset373 = 158973-160559\3
	DNA, Subset374 = 158974-160559\3
	DNA, Subset375 = 158975-160559\3
	DNA, Subset376 = 160560-161270\3
	DNA, Subset377 = 160561-161270\3
	DNA, Subset378 = 160562-161270\3
	DNA, Subset379 = 161271-161837\3
	DNA, Subset380 = 161272-161837\3
	DNA, Subset381 = 161273-161837\3
	DNA, Subset382 = 161838-162608\3
	DNA, Subset383 = 161839-162608\3
	DNA, Subset384 = 161840-162608\3
	DNA, Subset385 = 162609-164069\3
	DNA, Subset386 = 162610-164069\3
	DNA, Subset387 = 162611-164069\3
	DNA, Subset388 = 164070-165595\3
	DNA, Subset389 = 164071-165595\3
	DNA, Subset390 = 164072-165595\3
	DNA, Subset391 = 165596-167278\3
	DNA, Subset392 = 165597-167278\3
	DNA, Subset393 = 165598-167278\3
	DNA, Subset394 = 167279-168550\3
	DNA, Subset395 = 167280-168550\3
	DNA, Subset396 = 167281-168550\3
	DNA, Subset397 = 168551-170104\3
	DNA, Subset398 = 168552-170104\3
	DNA, Subset399 = 168553-170104\3
	DNA, Subset400 = 170105-171673\3
	DNA, Subset401 = 170106-171673\3
	DNA, Subset402 = 170107-171673\3
	DNA, Subset403 = 171674-172762\3
	DNA, Subset404 = 171675-172762\3
	DNA, Subset405 = 171676-172762\3
	DNA, Subset406 = 172763-174310\3
	DNA, Subset407 = 172764-174310\3
	DNA, Subset408 = 172765-174310\3
	DNA, Subset409 = 174311-176014\3
	DNA, Subset410 = 174312-176014\3
	DNA, Subset411 = 174313-176014\3
	DNA, Subset412 = 176015-177668\3
	DNA, Subset413 = 176016-177668\3
	DNA, Subset414 = 176017-177668\3
	DNA, Subset415 = 177669-179265\3
	DNA, Subset416 = 177670-179265\3
	DNA, Subset417 = 177671-179265\3
	DNA, Subset418 = 179266-180489\3
	DNA, Subset419 = 179267-180489\3
	DNA, Subset420 = 179268-180489\3
	DNA, Subset421 = 180490-181701\3
	DNA, Subset422 = 180491-181701\3
	DNA, Subset423 = 180492-181701\3
	DNA, Subset424 = 181702-182542\3
	DNA, Subset425 = 181703-182542\3
	DNA, Subset426 = 181704-182542\3
	DNA, Subset427 = 182543-183604\3
	DNA, Subset428 = 182544-183604\3
	DNA, Subset429 = 182545-183604\3
	DNA, Subset430 = 183605-185461\3
	DNA, Subset431 = 183606-185461\3
	DNA, Subset432 = 183607-185461\3
	DNA, Subset433 = 185462-186352\3
	DNA, Subset434 = 185463-186352\3
	DNA, Subset435 = 185464-186352\3
	DNA, Subset436 = 186353-187549\3
	DNA, Subset437 = 186354-187549\3
	DNA, Subset438 = 186355-187549\3
	DNA, Subset439 = 187550-188515\3
	DNA, Subset440 = 187551-188515\3
	DNA, Subset441 = 187552-188515\3
	DNA, Subset442 = 188516-190125\3
	DNA, Subset443 = 188517-190125\3
	DNA, Subset444 = 188518-190125\3
	DNA, Subset445 = 190126-191871\3
	DNA, Subset446 = 190127-191871\3
	DNA, Subset447 = 190128-191871\3
	DNA, Subset448 = 191872-192729\3
	DNA, Subset449 = 191873-192729\3
	DNA, Subset450 = 191874-192729\3
	DNA, Subset451 = 192730-194135\3
	DNA, Subset452 = 192731-194135\3
	DNA, Subset453 = 192732-194135\3
	DNA, Subset454 = 195450-196763\3, 194136-195449\3
	DNA, Subset455 = 194137-195449\3, 195451-196763\3
	DNA, Subset456 = 195452-196763\3, 194138-195449\3
	DNA, Subset457 = 196764-198644\3
	DNA, Subset458 = 196765-198644\3
	DNA, Subset459 = 196766-198644\3
	DNA, Subset460 = 198645-199742\3
	DNA, Subset461 = 198646-199742\3
	DNA, Subset462 = 198647-199742\3
	DNA, Subset463 = 199743-200498\3
	DNA, Subset464 = 199744-200498\3
	DNA, Subset465 = 199745-200498\3
	DNA, Subset466 = 200499-201839\3
	DNA, Subset467 = 200500-201839\3
	DNA, Subset468 = 200501-201839\3
	DNA, Subset469 = 201840-202910\3
	DNA, Subset470 = 201841-202910\3
	DNA, Subset471 = 201842-202910\3
	DNA, Subset472 = 202911-203861\3
	DNA, Subset473 = 202912-203861\3
	DNA, Subset474 = 202913-203861\3
	DNA, Subset475 = 203862-205382\3
	DNA, Subset476 = 203863-205382\3
	DNA, Subset477 = 203864-205382\3
	DNA, Subset478 = 205383-206480\3
	DNA, Subset479 = 205384-206480\3
	DNA, Subset480 = 205385-206480\3
	DNA, Subset481 = 206481-207789\3
	DNA, Subset482 = 206482-207789\3
	DNA, Subset483 = 206483-207789\3
	DNA, Subset484 = 207790-209256\3
	DNA, Subset485 = 207791-209256\3
	DNA, Subset486 = 207792-209256\3
	DNA, Subset487 = 209257-210896\3
	DNA, Subset488 = 209258-210896\3
	DNA, Subset489 = 209259-210896\3
	DNA, Subset490 = 210897-212519\3
	DNA, Subset491 = 210898-212519\3
	DNA, Subset492 = 210899-212519\3
	DNA, Subset493 = 212520-213983\3
	DNA, Subset494 = 212521-213983\3
	DNA, Subset495 = 212522-213983\3
	DNA, Subset496 = 213984-215756\3
	DNA, Subset497 = 213985-215756\3
	DNA, Subset498 = 213986-215756\3
	DNA, Subset499 = 215757-216860\3
	DNA, Subset500 = 215758-216860\3
	DNA, Subset501 = 215759-216860\3
	DNA, Subset502 = 216861-218435\3
	DNA, Subset503 = 216862-218435\3
	DNA, Subset504 = 216863-218435\3
	DNA, Subset505 = 218436-219704\3
	DNA, Subset506 = 218437-219704\3
	DNA, Subset507 = 218438-219704\3
	DNA, Subset508 = 219705-221111\3
	DNA, Subset509 = 219706-221111\3
	DNA, Subset510 = 219707-221111\3
	DNA, Subset511 = 221112-222518\3
	DNA, Subset512 = 221113-222518\3
	DNA, Subset513 = 221114-222518\3
	DNA, Subset514 = 222519-223943\3, 225417-226808\3
	DNA, Subset515 = 222520-223943\3
	DNA, Subset516 = 222521-223943\3
	DNA, Subset517 = 223944-225416\3
	DNA, Subset518 = 223945-225416\3
	DNA, Subset519 = 223946-225416\3
	DNA, Subset520 = 225418-226808\3
	DNA, Subset521 = 225419-226808\3
	DNA, Subset522 = 226809-228169\3
	DNA, Subset523 = 226810-228169\3
	DNA, Subset524 = 226811-228169\3
	DNA, Subset525 = 228170-229816\3
	DNA, Subset526 = 228171-229816\3
	DNA, Subset527 = 228172-229816\3
	DNA, Subset528 = 229817-230896\3
	DNA, Subset529 = 229818-230896\3
	DNA, Subset530 = 229819-230896\3
	DNA, Subset531 = 230897-232150\3
	DNA, Subset532 = 230898-232150\3
	DNA, Subset533 = 230899-232150\3
	DNA, Subset534 = 232151-233539\3
	DNA, Subset535 = 232152-233539\3
	DNA, Subset536 = 232153-233539\3
	DNA, Subset537 = 233540-235116\3
	DNA, Subset538 = 233541-235116\3
	DNA, Subset539 = 233542-235116\3
	DNA, Subset540 = 235117-236379\3
	DNA, Subset541 = 235118-236379\3
	DNA, Subset542 = 235119-236379\3
	DNA, Subset543 = 236380-236898\3
	DNA, Subset544 = 236381-236898\3
	DNA, Subset545 = 236382-236898\3
	DNA, Subset546 = 236899-238452\3
	DNA, Subset547 = 236900-238452\3
	DNA, Subset548 = 236901-238452\3
	DNA, Subset549 = 238453-239709\3
	DNA, Subset550 = 238454-239709\3
	DNA, Subset551 = 238455-239709\3
	DNA, Subset552 = 239710-240321\3
	DNA, Subset553 = 239711-240321\3
	DNA, Subset554 = 239712-240321\3
	DNA, Subset555 = 240322-241416\3
	DNA, Subset556 = 240323-241416\3
	DNA, Subset557 = 240324-241416\3
	DNA, Subset558 = 241417-242667\3
	DNA, Subset559 = 241418-242667\3
	DNA, Subset560 = 241419-242667\3
	DNA, Subset561 = 242668-243218\3
	DNA, Subset562 = 242669-243218\3
	DNA, Subset563 = 242670-243218\3
	DNA, Subset564 = 243219-244544\3
	DNA, Subset565 = 243220-244544\3
	DNA, Subset566 = 243221-244544\3
	DNA, Subset567 = 244545-245732\3
	DNA, Subset568 = 244546-245732\3
	DNA, Subset569 = 244547-245732\3
	DNA, Subset570 = 245733-247371\3
	DNA, Subset571 = 245734-247371\3
	DNA, Subset572 = 245735-247371\3
	DNA, Subset573 = 247372-248930\3
	DNA, Subset574 = 247373-248930\3
	DNA, Subset575 = 247374-248930\3
	DNA, Subset576 = 248931-250299\3
	DNA, Subset577 = 248932-250299\3
	DNA, Subset578 = 248933-250299\3
	DNA, Subset579 = 250300-251226\3
	DNA, Subset580 = 250301-251226\3
	DNA, Subset581 = 250302-251226\3
	DNA, Subset582 = 251227-252225\3
	DNA, Subset583 = 251228-252225\3
	DNA, Subset584 = 251229-252225\3
	DNA, Subset585 = 252226-253095\3
	DNA, Subset586 = 252227-253095\3
	DNA, Subset587 = 252228-253095\3
	DNA, Subset588 = 253096-253950\3
	DNA, Subset589 = 253097-253950\3
	DNA, Subset590 = 253098-253950\3
	DNA, Subset591 = 253951-254502\3
	DNA, Subset592 = 253952-254502\3
	DNA, Subset593 = 253953-254502\3
	DNA, Subset594 = 254503-255681\3
	DNA, Subset595 = 254504-255681\3
	DNA, Subset596 = 254505-255681\3
	DNA, Subset597 = 255682-256443\3
	DNA, Subset598 = 255683-256443\3
	DNA, Subset599 = 255684-256443\3
	DNA, Subset600 = 256444-257733\3
	DNA, Subset601 = 256445-257733\3
	DNA, Subset602 = 256446-257733\3
	DNA, Subset603 = 257734-258432\3
	DNA, Subset604 = 257735-258432\3
	DNA, Subset605 = 257736-258432\3
	DNA, Subset606 = 258433-259590\3
	DNA, Subset607 = 258434-259590\3
	DNA, Subset608 = 258435-259590\3
	DNA, Subset609 = 259591-260385\3
	DNA, Subset610 = 259592-260385\3
	DNA, Subset611 = 259593-260385\3
	DNA, Subset612 = 260386-261201\3
	DNA, Subset613 = 260387-261201\3
	DNA, Subset614 = 260388-261201\3
	DNA, Subset615 = 261202-261567\3
	DNA, Subset616 = 261203-261567\3
	DNA, Subset617 = 261204-261567\3
	DNA, Subset618 = 261568-262284\3
	DNA, Subset619 = 261569-262284\3
	DNA, Subset620 = 261570-262284\3
	DNA, Subset621 = 262285-263352\3
	DNA, Subset622 = 262286-263352\3
	DNA, Subset623 = 262287-263352\3
	DNA, Subset624 = 263353-264339\3
	DNA, Subset625 = 263354-264339\3
	DNA, Subset626 = 263355-264339\3
	DNA, Subset627 = 264340-265344\3
	DNA, Subset628 = 264341-265344\3
	DNA, Subset629 = 264342-265344\3
	DNA, Subset630 = 265345-266301\3
	DNA, Subset631 = 265346-266301\3
	DNA, Subset632 = 265347-266301\3
	DNA, Subset633 = 266302-267051\3
	DNA, Subset634 = 266303-267051\3
	DNA, Subset635 = 266304-267051\3
	DNA, Subset636 = 267052-267657\3
	DNA, Subset637 = 267053-267657\3
	DNA, Subset638 = 267054-267657\3
	DNA, Subset639 = 267658-268977\3
	DNA, Subset640 = 267659-268977\3
	DNA, Subset641 = 267660-268977\3
	DNA, Subset642 = 268978-270075\3
	DNA, Subset643 = 268979-270075\3
	DNA, Subset644 = 268980-270075\3
	DNA, Subset645 = 270076-271113\3
	DNA, Subset646 = 270077-271113\3
	DNA, Subset647 = 270078-271113\3
	DNA, Subset648 = 271114-272325\3
	DNA, Subset649 = 271115-272325\3
	DNA, Subset650 = 271116-272325\3
	DNA, Subset651 = 272326-273597\3
	DNA, Subset652 = 272327-273597\3
	DNA, Subset653 = 272328-273597\3
	DNA, Subset654 = 273598-275148\3
	DNA, Subset655 = 273599-275148\3
	DNA, Subset656 = 273600-275148\3
	DNA, Subset657 = 275149-275907\3
	DNA, Subset658 = 275150-275907\3
	DNA, Subset659 = 275151-275907\3
	DNA, Subset660 = 275908-276906\3
	DNA, Subset661 = 275909-276906\3
	DNA, Subset662 = 275910-276906\3
	DNA, Subset663 = 276907-277776\3
	DNA, Subset664 = 276908-277776\3
	DNA, Subset665 = 276909-277776\3
	DNA, Subset666 = 277777-278589\3
	DNA, Subset667 = 277778-278589\3
	DNA, Subset668 = 277779-278589\3
	DNA, Subset669 = 278590-279651\3
	DNA, Subset670 = 278591-279651\3
	DNA, Subset671 = 278592-279651\3
	DNA, Subset672 = 279652-280806\3
	DNA, Subset673 = 279653-280806\3
	DNA, Subset674 = 279654-280806\3
	DNA, Subset675 = 280807-281616\3
	DNA, Subset676 = 280808-281616\3
	DNA, Subset677 = 280809-281616\3
	DNA, Subset678 = 281617-282033\3
	DNA, Subset679 = 281618-282033\3
	DNA, Subset680 = 281619-282033\3
	DNA, Subset681 = 282034-282480\3
	DNA, Subset682 = 295436-296277\3, 282035-282480\3
	DNA, Subset683 = 282036-282480\3
	DNA, Subset684 = 282481-283002\3
	DNA, Subset685 = 282482-283002\3
	DNA, Subset686 = 282483-283002\3
	DNA, Subset687 = 283003-283656\3
	DNA, Subset688 = 283004-283656\3
	DNA, Subset689 = 283005-283656\3
	DNA, Subset690 = 283658-284346\3
	DNA, Subset691 = 283659-284346\3
	DNA, Subset692 = 284347-285633\3
	DNA, Subset693 = 284348-285633\3
	DNA, Subset694 = 284349-285633\3
	DNA, Subset695 = 285634-286713\3
	DNA, Subset696 = 285635-286713\3
	DNA, Subset697 = 285636-286713\3
	DNA, Subset698 = 286714-287859\3
	DNA, Subset699 = 286715-287859\3
	DNA, Subset700 = 286716-287859\3
	DNA, Subset701 = 287860-288651\3
	DNA, Subset702 = 287861-288651\3
	DNA, Subset703 = 287862-288651\3
	DNA, Subset704 = 288652-289446\3
	DNA, Subset705 = 288653-289446\3
	DNA, Subset706 = 288654-289446\3
	DNA, Subset707 = 289447-290139\3
	DNA, Subset708 = 289448-290139\3
	DNA, Subset709 = 289449-290139\3
	DNA, Subset710 = 290140-291198\3
	DNA, Subset711 = 290141-291198\3
	DNA, Subset712 = 290142-291198\3
	DNA, Subset713 = 291199-292338\3
	DNA, Subset714 = 291200-292338\3
	DNA, Subset715 = 291201-292338\3
	DNA, Subset716 = 292339-293670\3
	DNA, Subset717 = 292340-293670\3
	DNA, Subset718 = 292341-293670\3
	DNA, Subset719 = 293671-294279\3
	DNA, Subset720 = 293672-294279\3
	DNA, Subset721 = 293673-294279\3
	DNA, Subset722 = 294280-295434\3
	DNA, Subset723 = 294281-295434\3
	DNA, Subset724 = 294282-295434\3
	DNA, Subset725 = 295435-296277\3
	DNA, Subset726 = 295437-296277\3
	DNA, Subset727 = 296278-297393\3
	DNA, Subset728 = 296279-297393\3
	DNA, Subset729 = 296280-297393\3
	DNA, Subset730 = 297394-298545\3
	DNA, Subset731 = 297395-298545\3
	DNA, Subset732 = 297396-298545\3
	DNA, Subset733 = 298546-299574\3
	DNA, Subset734 = 298547-299574\3
	DNA, Subset735 = 298548-299574\3
	DNA, Subset736 = 299575-300099\3
	DNA, Subset737 = 299576-300099\3
	DNA, Subset738 = 299577-300099\3
	DNA, Subset739 = 300100-300753\3
	DNA, Subset740 = 300101-300753\3
	DNA, Subset741 = 300102-300753\3
	DNA, Subset742 = 300754-301548\3
	DNA, Subset743 = 300755-301548\3
	DNA, Subset744 = 300756-301548\3
	DNA, Subset745 = 301549-302520\3
	DNA, Subset746 = 301550-302520\3
	DNA, Subset747 = 301551-302520\3
	DNA, Subset748 = 302521-303876\3
	DNA, Subset749 = 302522-303876\3
	DNA, Subset750 = 302523-303876\3
	DNA, Subset751 = 303877-304971\3
	DNA, Subset752 = 303878-304971\3
	DNA, Subset753 = 303879-304971\3
	DNA, Subset754 = 304972-306015\3
	DNA, Subset755 = 304973-306015\3
	DNA, Subset756 = 304974-306015\3
	DNA, Subset757 = 306016-306603\3
	DNA, Subset758 = 306017-306603\3
	DNA, Subset759 = 306018-306603\3
	DNA, Subset760 = 306604-307347\3
	DNA, Subset761 = 306605-307347\3
	DNA, Subset762 = 306606-307347\3
	DNA, Subset763 = 307348-308094\3
	DNA, Subset764 = 307349-308094\3
	DNA, Subset765 = 307350-308094\3
	DNA, Subset766 = 308095-308964\3
	DNA, Subset767 = 308096-308964\3
	DNA, Subset768 = 308097-308964\3
	DNA, Subset769 = 308965-310446\3
	DNA, Subset770 = 308966-310446\3
	DNA, Subset771 = 308967-310446\3
	DNA, Subset772 = 310447-311406\3
	DNA, Subset773 = 310448-311406\3
	DNA, Subset774 = 310449-311406\3
	DNA, Subset775 = 311407-312477\3
	DNA, Subset776 = 311408-312477\3
	DNA, Subset777 = 311409-312477\3
	DNA, Subset778 = 312478-313461\3
	DNA, Subset779 = 312479-313461\3
	DNA, Subset780 = 312480-313461\3
	DNA, Subset781 = 313462-314871\3
	DNA, Subset782 = 313463-314871\3
	DNA, Subset783 = 313464-314871\3
	DNA, Subset784 = 314872-315363\3
	DNA, Subset785 = 314873-315363\3
	DNA, Subset786 = 314874-315363\3
	DNA, Subset787 = 315364-316173\3
	DNA, Subset788 = 315365-316173\3
	DNA, Subset789 = 315366-316173\3
	DNA, Subset790 = 316174-317151\3
	DNA, Subset791 = 316175-317151\3
	DNA, Subset792 = 316176-317151\3
	DNA, Subset793 = 317152-317661\3
	DNA, Subset794 = 317153-317661\3
	DNA, Subset795 = 317154-317661\3
	DNA, Subset796 = 317662-318813\3
	DNA, Subset797 = 317663-318813\3
	DNA, Subset798 = 317664-318813\3
	DNA, Subset799 = 318814-320379\3
	DNA, Subset800 = 318815-320379\3
	DNA, Subset801 = 318816-320379\3
	DNA, Subset802 = 320380-321234\3
	DNA, Subset803 = 320381-321234\3
	DNA, Subset804 = 320382-321234\3
	DNA, Subset805 = 321235-322392\3
	DNA, Subset806 = 321236-322392\3
	DNA, Subset807 = 321237-322392\3
	DNA, Subset808 = 322393-323595\3
	DNA, Subset809 = 322394-323595\3
	DNA, Subset810 = 322395-323595\3
	DNA, Subset811 = 323596-324606\3
	DNA, Subset812 = 323597-324606\3
	DNA, Subset813 = 323598-324606\3
	DNA, Subset814 = 324607-325569\3
	DNA, Subset815 = 324608-325569\3
	DNA, Subset816 = 324609-325569\3
	DNA, Subset817 = 325570-326490\3
	DNA, Subset818 = 325571-326490\3
	DNA, Subset819 = 325572-326490\3
	DNA, Subset820 = 326491-327435\3
	DNA, Subset821 = 326492-327435\3
	DNA, Subset822 = 326493-327435\3
	DNA, Subset823 = 327436-329136\3
	DNA, Subset824 = 327437-329136\3
	DNA, Subset825 = 327438-329136\3
	DNA, Subset826 = 329137-330297\3
	DNA, Subset827 = 329138-330297\3
	DNA, Subset828 = 329139-330297\3
	DNA, Subset829 = 330298-331278\3
	DNA, Subset830 = 330299-331278\3
	DNA, Subset831 = 330300-331278\3
	DNA, Subset832 = 331279-332460\3
	DNA, Subset833 = 331280-332460\3
	DNA, Subset834 = 331281-332460\3
	DNA, Subset835 = 332461-333366\3
	DNA, Subset836 = 332462-333366\3
	DNA, Subset837 = 332463-333366\3
	DNA, Subset838 = 333367-334650\3
	DNA, Subset839 = 333368-334650\3
	DNA, Subset840 = 333369-334650\3
	DNA, Subset841 = 334651-335904\3
	DNA, Subset842 = 334652-335904\3
	DNA, Subset843 = 334653-335904\3
	DNA, Subset844 = 335905-336666\3
	DNA, Subset845 = 335906-336666\3
	DNA, Subset846 = 335907-336666\3
	DNA, Subset847 = 336667-337254\3
	DNA, Subset848 = 336668-337254\3
	DNA, Subset849 = 336669-337254\3
	DNA, Subset850 = 337255-338868\3
	DNA, Subset851 = 337256-338868\3
	DNA, Subset852 = 337257-338868\3
	DNA, Subset853 = 338869-339681\3
	DNA, Subset854 = 338870-339681\3
	DNA, Subset855 = 338871-339681\3
	DNA, Subset856 = 339682-340014\3
	DNA, Subset857 = 339683-340014\3
	DNA, Subset858 = 339684-340014\3
	DNA, Subset859 = 340015-342273\3
	DNA, Subset860 = 340016-342273\3
	DNA, Subset861 = 340017-342273\3
	DNA, Subset862 = 342274-346157\3
	DNA, Subset863 = 342275-346157\3
	DNA, Subset864 = 342276-346157\3
	DNA, Subset865 = 346158-346925\3
	DNA, Subset866 = 346159-346925\3
	DNA, Subset867 = 346160-346925\3
	DNA, Subset868 = 346926-348005\3
	DNA, Subset869 = 346927-348005\3
	DNA, Subset870 = 346928-348005\3
	DNA, Subset871 = 348006-349163\3
	DNA, Subset872 = 348007-349163\3
	DNA, Subset873 = 348008-349163\3
	DNA, Subset874 = 349164-350303\3
	DNA, Subset875 = 349165-350303\3
	DNA, Subset876 = 349166-350303\3
	DNA, Subset877 = 350304-351398\3
	DNA, Subset878 = 350305-351398\3
	DNA, Subset879 = 350306-351398\3
	DNA, Subset880 = 351399-352844\3
	DNA, Subset881 = 351400-352844\3
	DNA, Subset882 = 351401-352844\3
	DNA, Subset883 = 352845-354206\3
	DNA, Subset884 = 352846-354206\3
	DNA, Subset885 = 352847-354206\3
	DNA, Subset886 = 354207-354887\3
	DNA, Subset887 = 354208-354887\3
	DNA, Subset888 = 354209-354887\3
	DNA, Subset889 = 354888-355697\3
	DNA, Subset890 = 354889-355697\3
	DNA, Subset891 = 354890-355697\3
	DNA, Subset892 = 355698-357194\3
	DNA, Subset893 = 355699-357194\3
	DNA, Subset894 = 355700-357194\3
	DNA, Subset895 = 357195-358880\3
	DNA, Subset896 = 357196-358880\3
	DNA, Subset897 = 357197-358880\3
	DNA, Subset898 = 358881-360209\3
	DNA, Subset899 = 358882-360209\3
	DNA, Subset900 = 358883-360209\3
	DNA, Subset901 = 360210-360593\3
	DNA, Subset902 = 360211-360593\3
	DNA, Subset903 = 360212-360593\3
	DNA, Subset904 = 360594-361028\3
	DNA, Subset905 = 360595-361028\3
	DNA, Subset906 = 360596-361028\3
	DNA, Subset907 = 361029-362168\3
	DNA, Subset908 = 361030-362168\3
	DNA, Subset909 = 361031-362168\3
	DNA, Subset910 = 362169-362777\3
	DNA, Subset911 = 362170-362777\3
	DNA, Subset912 = 362171-362777\3
	DNA, Subset913 = 362778-363515\3
	DNA, Subset914 = 362779-363515\3
	DNA, Subset915 = 362780-363515\3
	DNA, UCEs = 363516-3298631
