# Supplementary material for: Redefining Possible: Combining Phylogenomic and Supersparse Data in Frogs
Source: Mol Biol Evol. 2023 May 4;40(5):msad109. doi: 10.1093/molbev/msad109 (PMC10202597; doi:10.1093/molbev/msad109)
Supplement: msad109_Supplementary_Data [file msad109_supplementary_data.zip › Supplementary File S13.txt]

((Lycaon_pictus:0.0812739,Sarcophilus_harrisii:0.0640953)100:0.0171424,(((Podocnemis_expansa:0.0569146,(Alligator_mississippiensis:0.0334101,(Gallus_gallus:0.0421218,Struthio_camelus:0.0255384)100:0.0295303)100:0.00621493)100:0.00618275,(Sphenodon_punctatus:0.048465,(Shinisaurus_crocodilurus:0.030082,Python_molurus:0.0835376)100:0.0779657)100:0.0105283)100:0.0181391,(((Geotrypetes_seraphini:0.0392904,Microcaecilia_unicolor:0.0303969)100:0.0555144,Rhinatrema_bivittatum:0.0568655)100:0.0797143,((((Ambystoma_jeffersonianum:0.0158411,Ambystoma_laterale:0.0241721)100:0.00571126,Ambystoma_mexicanum:0.0172149)100:0.137252,(Plethodon_serratus:0.00856013,Plethodon_cinereus:0.0135436)100:0.204564)100:0.12426,(Ascaphus_truei:0.0947847,((Barbourula_busuangensis:0.120866,Alytes_cisternasii:0.0976412)100:0.035623,(((Pipa_pipa:0.128905,(Hymenochirus_boettgeri:0.167386,(Xenopus_laevis:0.0455252,Xenopus_tropicalis:0.0304233)100:0.0576363)100:0.0109264)100:0.0570092,Rhinophrynus_dorsalis:0.112916)100:0.0210247,(((Spea_bombifrons:0.108702,(Spea_multiplicata:0.0417884,Scaphiopus_couchii:0.0516102)100:0.0413224)100:0.0675992,(Pelodytes_ibericus:0.123945,((Brachytarsophrys_feae:0.0452713,(Leptobrachium_smithi:0.0249992,Leptobrachium_leishanense:0.0146603)100:0.0387783)100:0.0669844,Pelobates_cultripes:0.0853703)100:0.0423893)100:0.0197129)100:0.0362312,((((((Kalophrynus_pleurostigma:0.0774772,(Dyscophus_guineti:0.0381413,(Kaloula_pulchra:0.0466916,Microhyla_berdmorei:0.0997348)100:0.00656885)100:0.00906624)2:0.00165089,((Scaphiophryne_marmorata:0.0460589,Paradoxophyla_palmata:0.0483442)100:0.00680858,(Cophyla_occultans:0.0308972,Rhombophryne_testudo:0.0269314)100:0.0195917)100:0.00436912)2:0.00141908,Phrynomantis_annectens:0.05944)98:0.00382051,(Elachistocleis_bicolor:0.0298633,Gastrophryne_olivacea:0.0365449)100:0.0584571)100:0.0833193,((((Breviceps_macrops:0.0376403,Callulina_kreffti:0.0364215)100:0.0231763,Hemisus_perreti:0.0561417)100:0.0389054,((Trichobatrachus_robustus:0.0308249,((Leptopelis_calcaratus:0.00958905,Leptopelis_aubryi:0.0119066)100:0.033523,Arthroleptis_poecilonotus:0.059157)100:0.00378249)100:0.0143973,(Hyperolius_pardalis:0.0477444,Kassina_maculosa:0.0371304)100:0.0256539)100:0.02641)100:0.0278536,((((Indirana_leithii:0.0637723,(Cornufer_pelewensis:0.0289817,Alcalus_tasanae:0.0276037)100:0.02113)100:0.00160284,((((Buergeria_oxycephala:0.0298308,(Kurixalus_odontotarsus:0.0250983,Zhangixalus_nigropunctatus:0.020994)100:0.0150894)100:0.0111786,(Aglyptodactylus_madagascariensis:0.0382148,(Boophis_jaegeri:0.0231043,(Guibemantis_liber:0.00828785,Guibemantis_methueni:0.00780759)100:0.0162694)100:0.0100631)100:0.00768335)100:0.00609751,(Staurois_natator:0.0274329,((Amnirana_lepus:0.0246313,(Rana_catesbeiana:0.0127925,Rana_pipiens:0.0121425)100:0.00892771)100:0.00450076,(Huia_masonii:0.012654,Clinotarsus_alticola:0.029678)100:0.00838277)100:0.00607521)100:0.0160196)100:0.00364616,(Occidozyga_martensii:0.0353451,(Limnonectes_kuhlii:0.0291455,(Hoplobatrachus_rugulosus:0.0326168,Nanorana_parkeri:0.0253378)95:0.00121675)100:0.00376256)100:0.0132118)100:0.000998934)100:0.0021011,(((Phrynobatrachus_auritus:0.0821627,Ptychadena_aequiplicata:0.0591048)100:0.00439148,Odontobatrachus_natator:0.0440748)100:0.00211952,(Petropedetes_vulpiae:0.0533252,Conraua_crassipes:0.0401963)100:0.0032589)89:0.00106773)100:0.00291625,(Pyxicephalus_adspersus:0.0387468,Tomopterna_tuberculosa:0.0529207)100:0.0148245)100:0.0512435)100:0.00527614)100:0.0836066,(Notaden_bennettii:0.17132,(Calyptocephalella_gayi:0.0795571,((Rhinoderma_darwinii:0.0654418,Insuetophrynus_acarpicus:0.0529601)100:0.00769752,((((Eupsophus_emiliopugini:0.0329504,Eupsophus_roseus:0.0329657)100:0.00960337,(Alsodes_pehuenche:0.0243766,Alsodes_nodosus:0.0326844)100:0.00949431)100:0.0235672,(((Hylorina_sylvatica:0.025002,(Batrachyla_leptopus:0.0228599,Batrachyla_taeniata:0.0206485)98:0.00159929)100:0.0099033,(Atelognathus_nitoi:0.0293968,Chaltenobatrachus_grandisonae:0.0252773)100:0.0107486)100:0.0185295,((Megaelosia_apuana:0.115509,(Hylodes_heyeri:0.0999223,Hylodes_phyllodes:0.0320724)100:0.00899459)100:0.0287666,(Thoropa_miliaris:0.0480959,Cycloramphus_boraceiensis:0.0362739)100:0.00591831)100:0.00530421)100:0.00206188)100:0.00514089,(((Telmatobius_carrillae:0.0208019,Telmatobius_niger:0.00627158)100:0.00182877,Telmatobius_truebae:0.0363225)100:0.0269239,(((Hyloxalus_nexipus:0.0894984,((Oophaga_histrionica:0.0255867,(Ameerega_picta:0.0144719,Ameerega_trivittata:0.0511151)100:0.0163643)100:0.0190947,Allobates_femoralis:0.0527231)100:0.00763093)100:0.0379503,((((Leptodactylus_mystaceus:0.0965682,(Edalorhina_perezi:0.0604485,Physalaemus_cuvieri:0.116695)100:0.0160463)100:0.00596842,(Allophryne_ruthveni:0.0684223,(Hyalinobatrachium_colymbiphyllum:0.101548,Espadarana_prosoblepon:0.0890498)100:0.0147018)100:0.0123926)100:0.00229992,(Odontophrynus_americanus:0.0613018,(Melanophryniscus_stelzneri:0.0898857,(Amazophrynella_minuta:0.165147,((Atelopus_peruensis:0.0376582,Osornophryne_guacamayo:0.133223)100:0.0163614,(Nannophryne_cophotis:0.0194936,((Incilius_alvarius:0.073089,Rhinella_margaritifera:0.0610445)99:0.0336564,((Rhinella_marina:0.0174365,Anaxyrus_americanus:0.0252876)100:0.00151148,(Ansonia_mcgregori:0.0250309,Duttaphrynus_stomaticus:0.0215446)100:0.00555172)100:0.00284943)100:0.0077681)100:0.0170407)100:0.0104007)100:0.00811367)100:0.00877239)100:0.00303513)100:0.00184541,(Brachycephalus_quiririensis:0.142758,((Eleutherodactylus_monensis:0.0613258,Adelophryne_adiastola:0.0587936)100:0.00923326,(Craugastor_longirostris:0.097337,(Barycholos_pulcher:0.0601904,(Lynchius_nebulanastes:0.0378884,(Pristimantis_w-nigrum:0.018931,Pristimantis_unistrigatus:0.0241825)100:0.0240051)100:0.00297347)100:0.00212871)100:0.00327309)100:0.0041156)100:0.0119576)99:0.00131312)100:0.00139761,(((Lepidobatrachus_laevis:0.0354814,Ceratophrys_ornata:0.0580623)100:0.0296438,(Flectonotus_pygmaeus:0.121303,(Hemiphractus_proboscideus:0.0579971,(Stefania_coxi:0.0392956,(Gastrotheca_nicefori:0.0225866,Gastrotheca_griswoldi:0.0106458)100:0.019987)100:0.00237727)100:0.00262365)100:0.0116561)78:0.00132132,((Litoria_caerulea:0.23844,(Agalychnis_callidryas:0.0484468,(Phyllomedusa_tomopterna:0.0704762,Phyllomedusa_duellmani:0.020075)100:0.0132537)100:0.0253789)100:0.00722911,(Boana_lanciformis:0.0630347,((Scinax_catharinae:0.04804,Scinax_garbei:0.0353359)100:0.019696,((Trachycephalus_jordani:0.0226335,Osteocephalus_taurinus:0.0197038)100:0.0188913,((Scarthyla_goinorum:0.0466964,Dendropsophus_leali:0.059269)100:0.00370069,(Hyla_cinerea:0.0744761,((Acris_blanchardi:0.0414495,Pseudacris_triseriata:0.0431776)100:0.00922544,(Ptychohyla_salvadorensis:0.02607,Plectrohyla_quecchi:0.0211533)100:0.00199202)100:0.0070273)100:0.0141257)100:0.00328249)100:0.00247372)100:0.00353588)100:0.0132749)100:0.00498786)100:0.00200489)100:0.0013441)100:0.0041014)100:0.00453383)100:0.0659766)100:0.0102516)100:0.0161129)100:0.0788177)100:0.0154533)100:0.0135741)100:0.0195394)100:0.146454)100:0.0160396)100:0.039681)100:0.0171424);
