# Supplementary material for: Redefining Possible: Combining Phylogenomic and Supersparse Data in Frogs
Source: Mol Biol Evol. 2023 May 4;40(5):msad109. doi: 10.1093/molbev/msad109 (PMC10202597; doi:10.1093/molbev/msad109)
Supplement: msad109_Supplementary_Data [file msad109_supplementary_data.zip › Supplementary File S14.txt]

((Sarcophilus_harrisii:1,Lycaon_pictus:1)1:0.676649,(((Sphenodon_punctatus:1,(Shinisaurus_crocodilurus:1,Python_molurus:1)1:3.16905)1:0.274851,(Podocnemis_expansa:1,(Alligator_mississippiensis:1,(Struthio_camelus:1,Gallus_gallus:1)1:1.54622)1:0.272016)1:0.32236)1:0.579362,((Rhinatrema_bivittatum:1,(Geotrypetes_seraphini:1,Microcaecilia_unicolor:1)1:2.74396)1:3.33491,(((Plethodon_cinereus:1,Plethodon_serratus:1)1:4.21951,(Ambystoma_mexicanum:1,(Ambystoma_laterale:1,Ambystoma_jeffersonianum:1)1:0.249763)1:3.7333)1:2.48878,(Ascaphus_truei:1,((Barbourula_busuangensis:1,Alytes_cisternasii:1)1:1.39288,((Rhinophrynus_dorsalis:1,(Pipa_pipa:1,(Hymenochirus_boettgeri:1,(Xenopus_tropicalis:1,Xenopus_laevis:1)1:2.88446)1:0.197431)1:2.01967)1:0.676822,(((Scaphiopus_couchii:1,Spea_multiplicata:1)1:3.77568,(Pelodytes_ibericus:1,(Pelobates_cultripes:1,(Brachytarsophrys_feae:1,(Leptobrachium_leishanense:1,Leptobrachium_smithi:1)1:2.47173)1:3.25394)1:1.85022)1:0.481783)1:1.7426,((((Elachistocleis_bicolor:1,Gastrophryne_olivacea:1)1:3.5362,(Kalophrynus_pleurostigma:1,(((Cophyla_occultans:1,Rhombophryne_testudo:1)1:1.64708,(Scaphiophryne_marmorata:1,Paradoxophyla_palmata:1)1:0.425698)1:0.226246,(Phrynomantis_annectens:1,(Dyscophus_guineti:1,(Microhyla_berdmorei:1,Kaloula_pulchra:1)1:0.232073)1:0.585278)0.44:0.00783338)0.8:0.025285)0.94:0.0384544)1:3.74324,(((Hemisus_perreti:1,(Callulina_kreffti:1,Breviceps_macrops:1)1:1.97103)1:2.68302,((Hyperolius_pardalis:1,Kassina_maculosa:1)1:1.80744,(Trichobatrachus_robustus:1,(Arthroleptis_poecilonotus:1,(Leptopelis_calcaratus:1,Leptopelis_aubryi:1)1:3.06808)1:0.15738)1:1.32007)1:2.22891)1:2.1173,((Pyxicephalus_adspersus:1,Tomopterna_tuberculosa:1)1:0.777011,(((Conraua_crassipes:1,Petropedetes_vulpiae:1)1:0.0917732,(Odontobatrachus_natator:1,(Ptychadena_aequiplicata:1,Phrynobatrachus_auritus:1)0.97:0.0466152)0.41:0.0157117)0.61:0.0128898,(Indirana_leithii:1,((Cornufer_pelewensis:1,Alcalus_tasanae:1)1:2.2329,(((Staurois_natator:1,((Huia_masonii:1,Clinotarsus_alticola:1)1:1.21332,(Amnirana_lepus:1,(Rana_pipiens:1,Rana_catesbeiana:1)1:1.39338)1:0.561562)1:0.776313)1:1.76509,((Buergeria_oxycephala:1,(Zhangixalus_nigropunctatus:1,Kurixalus_odontotarsus:1)1:1.60821)1:0.940185,(Aglyptodactylus_madagascariensis:1,(Boophis_jaegeri:1,(Guibemantis_liber:1,Guibemantis_methueni:1)1:2.13175)1:1.12166)1:0.744197)1:0.646717)1:0.390884,(Occidozyga_martensii:1,((Hoplobatrachus_rugulosus:1,Nanorana_parkeri:1)0.9:0.0848918,Limnonectes_kuhlii:1)1:0.472731)1:1.14441)1:0.0574462)1:0.0742908)1:0.0989452)0.94:0.0300769)1:2.28118)1:0.098478)1:2.79709,(Notaden_bennettii:1,(Calyptocephalella_gayi:1,(Spea_bombifrons:1,(Litoria_caerulea:1,((Insuetophrynus_acarpicus:1,Rhinoderma_darwinii:1)1:0.302503,(((Megaelosia_apuana:1,(Hylodes_phyllodes:1,Hylodes_heyeri:1)0.96:0.517973)1:0.440315,(((Alsodes_nodosus:1,Alsodes_pehuenche:1)1:0.428104,(Eupsophus_roseus:1,Eupsophus_emiliopugini:1)1:0.348482)1:0.764666,((Cycloramphus_boraceiensis:1,Thoropa_miliaris:1)1:0.29065,((Atelognathus_nitoi:1,Chaltenobatrachus_grandisonae:1)1:0.694985,(Hylorina_sylvatica:1,(Batrachyla_leptopus:1,Batrachyla_taeniata:1)1:0.0576234)1:0.711137)1:1.06079)0.98:0.0545704)1:0.0670904)1:0.166358,(((Telmatobius_truebae:1,(Telmatobius_niger:1,Telmatobius_carrillae:1)1:0.105034)1:1.26317,((Lepidobatrachus_laevis:1,Ceratophrys_ornata:1)1:0.656745,((Flectonotus_pygmaeus:1,(Hemiphractus_proboscideus:1,(Stefania_coxi:1,(Gastrotheca_nicefori:1,Gastrotheca_griswoldi:1)1:1.19591)1:0.116664)1:0.191297)1:0.488059,((Agalychnis_callidryas:1,(Phyllomedusa_duellmani:1,Phyllomedusa_tomopterna:1)0.79:0.197184)1:1.29089,(Boana_lanciformis:1,(Hyla_cinerea:1,((Scinax_catharinae:1,Scinax_garbei:1)1:1.00916,((Trachycephalus_jordani:1,Osteocephalus_taurinus:1)1:1.81543,(Dendropsophus_leali:1,(Scarthyla_goinorum:1,((Plectrohyla_quecchi:1,Ptychohyla_salvadorensis:1)1:0.122871,(Pseudacris_triseriata:1,Acris_blanchardi:1)1:0.93577)1:2.81245)1:0.0849553)1:0.133943)1:0.140362)1:0.246925)0.28:0.153214)1:1.03197)1:0.274262)1:0.0656849)1:0.0628694)0.57:0.0127457,((Hyloxalus_nexipus:1,(Allobates_femoralis:1,(Oophaga_histrionica:1,(Ameerega_picta:1,Ameerega_trivittata:1)1:0.592405)1:1.59328)1:0.247997)1:0.93028,(Odontophrynus_americanus:1,((Allophryne_ruthveni:1,(Hyalinobatrachium_colymbiphyllum:1,Espadarana_prosoblepon:1)1:0.206325)1:0.327037,(Leptodactylus_mystaceus:1,(((Edalorhina_perezi:1,Physalaemus_cuvieri:1)1:0.351093,(Amazophrynella_minuta:1,(Melanophryniscus_stelzneri:1,(Osornophryne_guacamayo:1,(Atelopus_peruensis:1,(Nannophryne_cophotis:1,(Incilius_alvarius:1,(Rhinella_margaritifera:1,((Ansonia_mcgregori:1,Duttaphrynus_stomaticus:1)1:0.802136,(Anaxyrus_americanus:1,Rhinella_marina:1)1:0.08744)1:0.292123)0.33:0.00931899)0.87:0.256197)1:1.54291)0.78:0.194216)0.96:0.33146)1:0.225823)1:0.151884)1:0.0604925,(Brachycephalus_quiririensis:1,((Eleutherodactylus_monensis:1,Adelophryne_adiastola:1)1:0.301275,((Barycholos_pulcher:1,(Lynchius_nebulanastes:1,(Pristimantis_w-nigrum:1,Pristimantis_unistrigatus:1)1:2.40261)1:0.130304)1:0.273191,Craugastor_longirostris:1)1:0.188808)1:0.282225)1:0.390315)0.15:0.0161985)0.34:0.00213958)1:0.0542547)0.06:0.0315672)1:0.0449575)1:0.149195)0.84:0.049409)0.21:0.0910137)1:0.409126)1:0.205918)0.45:0.0632234)1:0.49906)1:2.49102)1:0.376462)1:0.462513)1:0.490763)1:3.12956)1:0.188246)1:1.24396)1:0.676649);
