# Supplementary material for: Redefining Possible: Combining Phylogenomic and Supersparse Data in Frogs
Source: Mol Biol Evol. 2023 May 4;40(5):msad109. doi: 10.1093/molbev/msad109 (PMC10202597; doi:10.1093/molbev/msad109)
Supplement: msad109_Supplementary_Data [file msad109_supplementary_data.zip › Supplementary File S15.txt]

((Lycaon_pictus:0.437734,Sarcophilus_harrisii:0.419935)100:0.126983,(((Podocnemis_expansa:0.37457,(Alligator_mississippiensis:0.531503,(Struthio_camelus:0.18657,Gallus_gallus:0.261182)100:0.285762)82:0.0641775)90:0.0458124,(Sphenodon_punctatus:0.492713,(Shinisaurus_crocodilurus:0.365278,Python_molurus:0.844156)100:0.226233)98:0.0663572)100:0.170624,((Geotrypetes_seraphini:0.441161,Rhinatrema_bivittatum:0.317582)100:0.279097,((Plethodon_cinereus:0.422478,Ambystoma_mexicanum:0.24483)100:0.141888,((Ascaphus:0.304766,Leiopelma:0.278407)100:0.0604592,((((Discoglossus:0.148943,Latonia:0.0843691)100:0.173152,Alytes:0.305125)100:0.0887627,(Bombina:0.157872,Barbourula:0.232802)100:0.274919)100:0.0830382,(((Pipa:0.379729,((Hymenochirus:0.268776,Pseudhymenochirus:0.299697)100:0.124302,Xenopus:0.31412)98:0.0427007)100:0.0807386,Rhinophrynus:0.320869)100:0.0757257,(((Scaphiopus:0.232897,Spea:0.143752)100:0.15547,((Pelobates:0.287506,((Pelobatrachus:0.154991,((Brachytarsophrys:0.153524,Atympanophrys:0.0878663)94:0.0289325,((Xenophrys:0.0714887,Megophrys:0.147984)100:0.0463396,(Ophryophryne:0.210911,Panophrys:0.111344)70:0.0253377)55:0.0159414)85:0.0241875)100:0.295177,((Leptolalax:0.139599,Leptobrachella:0.149501)100:0.228965,(Leptobrachium:0.209505,(Scutiger:0.198439,Oreolalax:0.224157)67:0.0217515)100:0.087879)100:0.076292)100:0.108487)100:0.0647989,Pelodytes:0.388608)95:0.0557229)100:0.126588,((Hadromophryne:0.117804,Heleophryne:0.0958014)100:0.281665,((((((((Nyctimystes:0.20155,(Litoria:0.09335,Cyclorana:0.137128)100:0.0498683)100:0.0414513,((Phrynomedusa:0.154079,Cruziohyla:0.123431)43:0.014049,((Phasmahyla:0.12606,(Phyllomedusa:0.0931693,Pithecopus:0.120582)100:0.0522729)99:0.0281739,(Agalychnis:0.150274,Hylomantis:0.111763)100:0.0448489)49:0.00981203)100:0.098243)100:0.052195,(((Myersiohyla:0.243622,(Hyloscirtus:0.287849,((Aplastodiscus:0.181066,Bokermannohyla:0.199698)75:0.0302809,Boana:0.188414)100:0.0542951)34:0.0220707)8:0.0126171,Nesorohyla:0.201649)96:0.0489214,((((Itapotihyla:0.118061,(Phyllodytes:0.223979,((Tepuihyla:0.101685,(Dryaderces:0.108448,Osteocephalus:0.0880626)93:0.0157607)98:0.0205169,Osteopilus:0.14663)55:0.00742688)39:0.00820812)64:0.00892429,(((Argenteohyla:0.0591035,Nyctimantis:0.145658)99:0.0187606,Aparasphenodon:0.0726217)100:0.0453549,(Corythomantis:0.0957488,Trachycephalus:0.114012)41:0.0137959)54:0.00941589)100:0.0656811,((Acris:0.17783,(Hyliola:0.102709,Pseudacris:0.144761)100:0.0297079)100:0.0322637,(((Ecnomiohyla:0.14552,(Ptychohyla:0.0839172,(Duellmanohyla:0.136617,Bromeliohyla:0.102953)87:0.0129047)100:0.0359929)100:0.0452836,((Charadrahyla:0.117775,Megastomatohyla:0.150781)91:0.0227877,((Tlalocohyla:0.196215,Hyla:0.143523)63:0.0214985,(Isthmohyla:0.154275,(Smilisca:0.120092,((Triprion:0.0621559,Anotheca:0.1208)100:0.0254996,Diaglena:0.0818899)92:0.0215418)100:0.0277954)67:0.0148412)100:0.0574952)65:0.0120375)88:0.0106872,(Exerodonta:0.121238,(Sarcohyla:0.065493,Plectrohyla:0.0571809)100:0.0341623)100:0.0235932)85:0.0103117)100:0.0779788)27:0.0143093,(((Xenohyla:0.126316,Dendropsophus:0.18854)100:0.0690375,Sphaenorhynchus:0.237159)48:0.0223932,((Scarthyla:0.181059,(Pseudis:0.115076,Lysapsus:0.129165)100:0.0628015)100:0.0770172,Scinax:0.321413)15:0.0177764)17:0.0153331)47:0.0144945)100:0.0300218)100:0.0177303,(((Proceratophrys:0.165283,(Odontophrynus:0.0843552,Macrogenioglottus:0.0518388)100:0.0399134)100:0.161555,((Ceratophrys:0.0948921,(Chacophrys:0.0826072,Lepidobatrachus:0.0701169)98:0.0221415)100:0.0914625,(((Telmatobius:0.142271,((Atelognathus:0.102994,(Batrachyla:0.0856655,Hylorina:0.0354)100:0.0394757)100:0.0572955,(Limnomedusa:0.276056,(Eupsophus:0.151565,Alsodes:0.0821191)100:0.0664241)96:0.0447515)61:0.013045)41:0.0171042,((Thoropa:0.200744,(Cycloramphus:0.127395,Zachaenus:0.174114)100:0.078187)70:0.0279869,(Crossodactylus:0.213159,(Megaelosia:0.130608,Hylodes:0.171968)100:0.0525265)100:0.0631635)43:0.021226)25:0.0121525,(Rhinoderma:0.188042,Insuetophrynus:0.158925)100:0.0753315)30:0.0085475)28:0.00838895)78:0.0119929,(((Dendrophryniscus:0.186013,Melanophryniscus:0.161082)79:0.0492152,((Osornophryne:0.194426,(Frostius:0.244573,(Atelopus:0.221393,Oreophrynella:0.244463)48:0.0204405)47:0.0211985)47:0.0291056,(Amazophrynella:0.32515,(Nannophryne:0.122295,(Peltophryne:0.152745,(Rhaebo:0.123282,((Rhinella:0.105643,(Incilius:0.0911634,Anaxyrus:0.0988212)91:0.014536)62:0.012098,(((Mertensophryne:0.14819,Poyntonophrynus:0.119845)100:0.0526367,(Capensibufo:0.113527,Vandijkophrynus:0.10827)53:0.0168568)9:0.00805065,(((((Nectophryne:0.224812,(Werneria:0.0767112,Wolterstorffina:0.101819)56:0.0157854)61:0.0234625,((Nectophrynoides:0.101646,Churamiti:0.0977556)97:0.0341986,(Altiphrynoides:0.1072,((Nimbaphrynoides:0.128867,Didynamipus:0.149207)100:0.103366,Schismaderma:0.147735)35:1e-06)4:0.0102962)11:0.0128019)1:0.00219377,Sigalegalephrynus:0.102742)0:0.00658069,((((Epidalea:0.101039,Strauchbufo:0.105945)88:0.0209628,Bufotes:0.0975723)4:0.00804109,(((Parapelophryne:0.189452,Leptophryne:0.138469)17:0.0209308,((Ghatophryne:0.116368,Pseudobufo:0.126944)16:0.015861,Ingerophrynus:0.100826)11:0.00349798)2:0.0259965,((Pelophryne:0.127136,Ansonia:0.121434)82:0.0254852,(Phrynoidis:0.108458,Rentapia:0.0791029)88:0.0239684)8:0.00444908)0:0.0030329)0:0.00715182,(((Pedostibes:0.0693484,Adenomus:0.0774341)64:0.0101901,((Xanthophryne:0.0641601,(Blythophryne:0.112527,Bufoides:0.0805258)58:0.00659672)63:0.0199006,Duttaphrynus:0.10273)58:0.0205927)47:0.0103563,Bufo:0.129439)10:0.0154819)1:0.00592086)5:0.00566169,(Barbarophryne:0.124794,(Sabahphrynus:0.103745,Sclerophrys:0.104771)88:0.0247125)14:0.0204665)7:0.00583408)62:0.00917183)98:0.0242366)31:0.00644433)68:0.0147326)99:0.0212925)43:0.0196603)79:0.0385932)100:0.0521103,(((Ikakogi:0.0733055,(((Nymphargus:0.0935245,Centrolene:0.0718735)94:0.0236965,(Vitreorana:0.101977,(Chimerella:0.0583221,((Cochranella:0.0873771,Espadarana:0.0672967)75:0.0132671,((Teratohyla:0.10115,Sachatamia:0.0912484)85:0.0106163,Rulyrana:0.0751516)85:0.00904065)49:0.00273805)20:0.00836287)100:0.0221047)91:0.0130363,(Hyalinobatrachium:0.0852947,Celsiella:0.0649546)100:0.0488305)32:0.00743705)100:0.0591853,Allophryne:0.183766)100:0.0513605,((Pseudopaludicola:0.347132,(Rupirana:0.160492,(Crossodactylodes:0.143161,(Paratelmatobius:0.129694,Scythrophrys:0.115921)47:0.0112309)100:0.0823881)94:0.0256676)73:0.0140825,((Pleurodema:0.136993,(Edalorhina:0.237091,(Physalaemus:0.172978,Engystomops:0.198678)100:0.0421075)100:0.0554345)100:0.0557748,((Leptodactylus:0.195909,Hydrolaetare:0.207812)100:0.0531264,(Adenomera:0.194963,Lithodytes:0.194082)100:0.0680013)100:0.0486053)85:0.016075)100:0.0214871)36:0.00842786)23:0.00687104)40:0.00789738)99:0.0196339,((Ceuthomantis:0.47353,(((Adelophryne:0.260757,Phyzelaphryne:0.307498)100:0.0711608,(Eleutherodactylus:0.258136,Diasporus:0.281273)100:0.0717558)98:0.0360556,((Ischnocnema:0.277804,Brachycephalus:0.354814)91:0.0612174,(((((Phrynopus:0.196688,(Lynchius:0.228764,Oreobates:0.349549)73:0.0251849)80:0.0308736,Strabomantis:0.279837)37:0.0160293,(((Microkayla:0.107064,Psychrophrynella:0.21551)100:0.114576,(Holoaden:0.151028,Euparkerella:0.194155)100:0.0900852)70:0.0203813,(Bryophryne:0.279294,(Noblella:0.250952,Barycholos:0.303998)99:0.099453)61:0.0287817)65:0.0217308)31:0.0107937,(Niceforonia:0.214344,(Pristimantis:0.163333,Yunganastes:0.216273)100:0.105266)31:0.0143478)58:0.0187629,((Haddadus:0.311458,Craugastor:0.309674)84:0.0334948,Tachiramantis:0.356829)41:0.0195612)38:0.0133522)61:0.0124977)97:0.0314575)100:0.0247042,((Flectonotus:0.32007,Cryptobatrachus:0.150589)65:0.0287402,((Gastrotheca:0.220452,Hemiphractus:0.212332)28:0.0157559,(Stefania:0.192309,Fritziana:0.20062)43:0.0168638)26:0.0144787)100:0.0508389)87:0.00893697)97:0.0202684,(((Anomaloglossus:0.193534,Allobates:0.232133)72:0.0239099,(Rheobates:0.183455,(Aromobates:0.151882,Mannophryne:0.15505)100:0.0419366)53:0.0140743)100:0.0410986,(((((Minyobates:0.115012,Adelphobates:0.154776)80:0.0371984,(Oophaga:0.143566,Dendrobates:0.124201)43:0.0148594)95:0.0211437,(Excidobates:0.107483,(Ranitomeya:0.11319,Andinobates:0.0995821)100:0.0356285)99:0.0426349)100:0.0385,Phyllobates:0.180779)100:0.0503204,((Hyloxalus:0.175444,Ectopoglossus:0.203011)98:0.0349127,((Silverstoneia:0.101774,Epipedobates:0.0853944)100:0.0580006,(Colostethus:0.146852,(Leucostethus:0.112703,Ameerega:0.138037)84:0.0194847)100:0.0175795)100:0.0619086)63:0.0106676)95:0.0170458)100:0.100521)100:0.188258,((Telmatobufo:0.158739,Calyptocephalella:0.139194)100:0.123285,(((Rheobatrachus:0.35292,Mixophyes:0.210647)23:0.0205633,(Philoria:0.307192,(((Heleioporus:0.182976,Neobatrachus:0.136305)76:0.0235269,(Notaden:0.199796,(Platyplectrum:0.0769207,Lechriodus:0.0931326)100:0.118184)81:0.0250363)78:0.017442,(Adelotus:0.176047,Limnodynastes:0.164239)54:0.0281043)69:0.032197)100:0.0929181)29:0.0186849,(Taudactylus:0.284805,((Paracrinia:0.145814,(Geocrinia:0.0662296,Assa:0.137254)93:0.0486384)100:0.0559701,(Crinia:0.227491,((Pseudophryne:0.118608,(Arenophryne:0.057834,(Metacrinia:0.0875467,Myobatrachus:0.103727)29:0.0115782)92:0.0347272)100:0.0644649,(Uperoleia:0.150195,Spicospina:0.11671)99:0.0265253)100:0.0262263)35:0.016122)100:0.0559677)100:0.0733527)100:0.0610706)100:0.0552256)100:0.0517311,((Nasikabatrachus:0.288847,(Sechellophryne:0.195281,Sooglossus:0.101697)100:0.362385)100:0.169584,((((Synapturanus:0.307736,Adelastes:0.267987)6:0.0356782,Phrynomantis:0.256793)7:0.0340701,((Hoplophryne:0.360787,((Chiasmocleis:0.286218,((Myersiella:0.128161,Dasypops:0.1185)100:0.0572128,((Arcovomer:0.171164,Hamptophryne:0.145731)38:0.0141156,((Stereocyclops:0.137958,Dermatonotus:0.151723)32:0.0406635,(Elachistocleis:0.154592,(Hypopachus:0.124846,Gastrophryne:0.11678)100:0.0375988)100:0.030365)23:0.0111549)86:0.0365359)100:0.0342392)88:0.0212312,Ctenophryne:0.219279)93:0.0243356)11:0.00954916,(((((((Glyphoglossus:0.205709,Microhyla:0.238208)98:0.058562,Chaperina:0.29588)72:0.02062,(((Kaloula:0.143335,Uperodon:0.118937)67:0.010979,(Phrynella:0.0933114,Metaphrynella:0.139111)100:0.108562)100:0.064271,(Mysticellus:0.156241,Micryletta:0.200744)97:0.0563787)68:0.012163)81:0.0198176,Dyscophus:0.260318)47:0.0202542,((((Gastrophrynoides:0.163784,(Vietnamophryne:0.156207,Siamophryne:0.121011)95:0.0156952)100:0.0365562,((Genyophryne:0.158982,Barygenys:0.111039)61:0.0217335,(((((Xenorhina:0.106981,((Paedophryne:0.243841,(Asterophrys:0.0675838,Metamagnusia:0.0778299)100:0.0281182)59:0.0224715,(Oninia:0.200332,Pseudocallulops:0.122529)53:0.0150324)45:0.0163333)63:0.0218372,(Callulops:0.0983183,(Mantophryne:0.130823,Hylophorbus:0.0950193)99:0.021767)85:0.0125241)63:0.0155124,(Choerophryne:0.254861,(Liophryne:0.133491,Sphenophryne:0.134843)87:0.0177228)70:0.0187189)25:0.0111373,((Oreophryne:0.199924,Cophixalus:0.13867)94:0.0383358,Aphantophryne:0.0856599)16:0.0107036)2:0.00454321,((Copiula:0.119471,Austrochaperina:0.172196)52:0.0136386,Oxydactyla:0.102065)93:0.027123)10:0.00545987)97:0.119285)97:0.067088,Melanobatrachus:0.245182)23:0.015142,Kalophrynus:0.306192)5:0.0128582)20:0.0092322,((Madecassophryne:0.16447,(Plethodontohyla:0.11479,((Platypelis:0.100321,Cophyla:0.232859)100:0.0368416,(Anodonthyla:0.204713,(Rhombophryne:0.131661,(Anilany:0.246288,Stumpffia:0.191066)90:0.0273929)98:0.0351577)49:0.0106851)58:0.0154822)100:0.0912937)100:0.0426684,(Paradoxophyla:0.21309,Scaphiophryne:0.149943)96:0.0327957)85:0.023598)5:0.00529718,Otophryne:0.30766)11:0.0103624)13:0.0148853)100:0.114413,(((Hemisus:0.437761,(Breviceps:0.258064,((Callulina:0.172661,(Spelaeophryne:0.205129,Probreviceps:0.182466)44:0.0418827)73:0.0524532,Balebreviceps:0.297964)99:0.0745657)100:0.0758098)100:0.0916945,(((Semnodactylus:0.121469,((Kassina:0.1249,Phlyctimantis:0.115113)79:0.0180485,Paracassina:0.0806521)61:0.0146978)100:0.0808801,(((Opisthothylax:0.165853,((Tachycnemis:0.0959819,Heterixalus:0.101532)100:0.0669226,Afrixalus:0.190418)89:0.0154886)90:0.024443,((Hyperolius:0.156191,Alexteroon:0.238475)99:0.109106,(Morerella:0.128211,Cryptothylax:0.181087)85:0.0290424)93:0.015671)100:0.0604035,Acanthixalus:0.230414)28:0.0147969)100:0.148068,((Cardioglossa:0.231221,Arthroleptis:0.222931)100:0.175146,(Leptopelis:0.320221,((Nyctibates:0.148369,((Astylosternus:0.128614,Trichobatrachus:0.119689)100:0.060286,Scotobleps:0.273989)68:0.0125256)79:0.0160944,Leptodactylodon:0.231003)94:0.0239408)75:0.0104316)100:0.052893)100:0.0560403)100:0.0412744,((Phrynobatrachus:0.444508,(Hildebrandtia:0.264675,Ptychadena:0.315141)100:0.157316)11:0.0286593,((Conraua:0.281232,(((Ericabatrachus:0.262817,(Petropedetes:0.179704,Arthroleptides:0.156301)100:0.125641)95:0.0605756,Odontobatrachus:0.273938)32:0.0171358,((Pyxicephalus:0.144206,Aubria:0.24963)100:0.162347,((Anhydrophryne:0.14397,((Strongylopus:0.169239,Amietia:0.148505)66:0.0229477,((Arthroleptella:0.127138,Natalobatrachus:0.145868)100:0.0420886,((Cacosternum:0.131555,Microbatrachella:0.227899)95:0.0300973,Poyntonia:0.14593)93:0.0299768)91:0.0194784)75:0.0130153)37:0.0155094,(Nothophryne:0.206842,Tomopterna:0.192541)52:0.0349382)100:0.0268177)99:0.042831)22:0.010359)23:0.0124451,(((Lankanectes:0.322396,(Nyctibatrachus:0.272061,Micrixalus:0.338901)40:0.0319133)17:0.0123088,(Liurana:0.240194,(Alcalus:0.293618,(Cornufer:0.189597,Platymantis:0.197969)100:0.0917863)53:0.0156588)100:0.112538)4:0.0104357,((Indirana:0.413393,((((Quasipaa:0.120859,(Chrysopaa:0.128638,Nanorana:0.136219)76:0.0254051)100:0.0650175,Limnonectes:0.251082)99:0.0244025,(((Minervarya:0.19601,Fejervarya:0.222381)99:0.0394074,Sphaerotheca:0.171566)100:0.0501287,((Hoplobatrachus:0.128934,Euphlyctis:0.202792)100:0.0418161,Nannophrys:0.158895)100:0.0411546)100:0.098552)100:0.0334841,(Occidozyga:0.384836,Ingerana:0.191013)100:0.140023)96:0.0295869)14:0.0235716,(((((Boophis:0.22266,(Laliostoma:0.194904,Aglyptodactylus:0.188989)79:0.038823)51:0.0133547,Tsingymantis:0.17979)40:0.0129893,(((Mantella:0.116951,Wakea:0.172704)100:0.0466553,(Guibemantis:0.147297,Blommersia:0.149372)100:0.0449023)100:0.0462798,(Spinomantis:0.193221,((Gephyromantis:0.198695,Mantidactylus:0.179328)22:0.0206514,Boehmantis:0.162589)67:0.0196091)42:0.0142221)100:0.0461481)100:0.0634549,(Buergeria:0.235575,(((Theloderma:0.212627,Nyctixalus:0.164539)100:0.0616214,(((Leptomantis:0.198121,(Zhangixalus:0.16313,Rhacophorus:0.184132)31:0.0125475)49:0.0207279,((Ghatixalus:0.123348,(Taruga:0.155299,Polypedates:0.204908)100:0.0834394)26:0.0163018,(Chiromantis:0.250959,Feihyla:0.271883)91:0.0342775)38:0.011221)91:0.0265944,(((Kurixalus:0.206983,(Nasutixalus:0.199029,(Beddomixalus:0.111795,(Raorchestes:0.209758,(Mercurana:0.232439,Pseudophilautus:0.168275)89:0.0317869)34:0.0213739)37:0.0242943)21:0.0159216)35:0.0241641,Philautus:0.251452)16:0.0103462,Gracixalus:0.197998)11:0.0112237)14:0.014149)14:0.0165427,Liuixalus:0.25628)100:0.0529547)100:0.0650066)90:0.0231946,(Staurois:0.260818,(((Meristogenys:0.155879,(Sumaterana:0.161748,Clinotarsus:0.174965)62:0.0190107)33:0.0164564,Huia:0.206927)100:0.0456316,((Pelophylax:0.125871,Amolops:0.158449)68:0.0236522,((Sanguirana:0.139223,Glandirana:0.146837)98:0.0514478,(((Odorrana:0.226562,Rana:0.13177)94:0.0184738,(((Humerana:0.228847,Sylvirana:0.0266628)87:0.0564632,Nidirana:0.0604919)87:0.0651127,Babina:0.146816)87:0.0263626)48:0.00840436,(Abavorana:0.165088,(((Bijurana:0.206955,Hylarana:0.19856)35:0.0204602,(Chalcorana:0.183632,Pulchrana:0.159029)51:0.0203895)26:0.0138357,(Amnirana:0.253411,(Hydrophylax:0.109813,(Indosylvirana:0.200196,Papurana:0.161432)32:0.00930908)43:0.0137471)15:0.0109357)90:0.0258334)79:0.0146061)16:0.00775966)96:0.0173875)57:0.0173647)100:0.0298987)100:0.0688859)61:0.00935291)18:0.0113999)4:0.00588349)7:0.0178359)100:0.100416)37:0.0186564)100:0.160772)69:0.0272572)93:0.0398311)100:0.218949)94:0.0475229)92:0.0340563)94:0.0550445)100:0.212497)100:0.167216)100:0.136941)100:0.126983);
