# Supplementary material for: Redefining Possible: Combining Phylogenomic and Supersparse Data in Frogs
Source: Mol Biol Evol. 2023 May 4;40(5):msad109. doi: 10.1093/molbev/msad109 (PMC10202597; doi:10.1093/molbev/msad109)
Supplement: msad109_Supplementary_Data [file msad109_supplementary_data.zip › Supplementary File S16.txt]

((Sarcophilus_harrisii:0.0674491,Lycaon_pictus:0.0854648)100:0.0179576,(((Sphenodon_punctatus:0.0511411,(Python_molurus:0.0881706,Shinisaurus_crocodilurus:0.0323036)100:0.080982)100:0.0108855,(Podocnemis_expansa:0.0588688,(Alligator_mississippiensis:0.0352096,(Struthio_camelus:0.0268565,Gallus_gallus:0.0439669)100:0.0307893)100:0.00643894)100:0.00630381)100:0.0186382,((Rhinatrema_bivittatum:0.0600979,(Geotrypetes_seraphini:0.0412901,Microcaecilia_unicolor:0.0313798)100:0.0584633)100:0.0830288,(((Ambystoma_mexicanum:0.0179591,(Ambystoma_laterale:0.0253887,Ambystoma_jeffersonianum:0.0166128)100:0.00605689)100:0.147161,(Plethodon_serratus:0.00905412,Plethodon_cinereus:0.0141809)100:0.217648)100:0.130368,((Leiopelma:0.0742584,Ascaphus:0.0779383)100:0.022231,((((Latonia:0.0441061,Discoglossus:0.0475233)100:0.0499468,Alytes:0.0844869)100:0.0251874,(Barbourula:0.0373139,Bombina:0.0586475)100:0.0905155)100:0.0378996,((Rhinophrynus:0.115898,(Pipa:0.136007,(Xenopus:0.10563,(Hymenochirus:0.122956,Pseudhymenochirus:0.104305)100:0.0469747)100:0.0140833)100:0.0604032)100:0.0239425,(((Scaphiopus:0.0691751,Spea:0.078901)100:0.0934025,(Pelodytes:0.129357,(Pelobates:0.0915694,(((Scutiger:0.0198617,(Leptobrachium:0.0234126,Oreolalax:0.0284643)100:0.00294327)100:0.0162424,(Leptolalax:0.0730795,Leptobrachella:0.0258735)100:0.0313419)100:0.0287507,(((Pelobatrachus:0.066761,Atympanophrys:0.051358)6:0.00685445,((Megophrys:0.0741797,Xenophrys:0.0096516)92:0.00822821,(Panophrys:0.0252287,Ophryophryne:0.0308761)93:0.00486354)85:0.00357991)73:0.00626936,Brachytarsophrys:0.0173332)100:0.0351037)100:0.0715587)100:0.0434789)100:0.0208911)100:0.0405293,((Hadromophryne:0.0647444,Heleophryne:0.0239736)100:0.0560132,((((Telmatobufo:0.0931508,Calyptocephalella:0.0369677)100:0.0289593,(Mixophyes:0.0585378,((Taudactylus:0.111999,(((Assa:0.0817032,Paracrinia:0.0328334)75:0.00824613,(Crinia:0.0042937,Geocrinia:0.00378492)100:0.0535414)98:0.0105179,((Spicospina:0.0514138,Uperoleia:0.0636151)90:0.0123323,((Metacrinia:0.0474186,(Myobatrachus:0.0479354,Arenophryne:0.0409109)48:0.00413554)93:0.0178191,Pseudophryne:0.0636514)100:0.0293071)100:0.0175344)100:0.0151375)100:0.0201932,(Rheobatrachus:0.134827,(Philoria:0.127725,(((Heleioporus:0.0862415,Neobatrachus:0.0365275)73:0.00614439,((Adelotus:0.0851187,Limnodynastes:0.0416855)58:0.00913957,Notaden:0.0592233)26:0.00712498)40:0.0176397,(Platyplectrum:0.0404417,Lechriodus:0.0506317)100:0.0563585)52:0.0150636)100:0.0297616)58:0.00778089)74:0.00458985)100:0.0239689)100:0.0134378,((Insuetophrynus:0.052948,Rhinoderma:0.0637991)100:0.0077491,((((Thoropa:0.0505111,(Zachaenus:0.0989318,Cycloramphus:0.023838)100:0.0129668)100:0.00644352,(Crossodactylus:0.10309,(Megaelosia:0.116143,Hylodes:0.0396776)100:0.0129758)100:0.0154948)97:0.00527837,((Limnomedusa:0.115171,(Alsodes:0.028403,Eupsophus:0.0396127)100:0.0122418)87:0.00749472,((Atelognathus:0.0286499,Chaltenobatrachus:0.0258828)100:0.0106812,(Batrachyla:0.0213249,Hylorina:0.0250028)100:0.00905397)100:0.016393)87:0.00703881)90:0.00402566,(((((Ceuthomantis:0.0633034,(((((Phrynopus:0.077986,(Lynchius:0.0283342,Oreobates:0.157399)40:0.00415301)85:0.00582319,(Yunganastes:0.0937567,Pristimantis:0.0260154)100:0.0191231)79:0.00334774,(((Psychrophrynella:0.105748,Microkayla:0.0181649)100:0.0187407,(Holoaden:0.0646906,Euparkerella:0.0771898)100:0.0396727)77:0.00743534,(Bryophryne:0.119528,(Noblella:0.120285,Barycholos:0.0428238)95:0.00917904)76:0.00761754)74:0.00265043)42:0.00252097,((Strabomantis:0.0492171,Niceforonia:0.0402407)43:0.0034105,(Tachiramantis:0.139228,(Haddadus:0.115336,Craugastor:0.0747424)77:0.0089474)52:0.00404419)25:0.00275373)96:0.00326241,(((Adelophryne:0.0469799,Phyzelaphryne:0.127694)100:0.014003,(Diasporus:0.10823,Eleutherodactylus:0.047157)100:0.0139369)100:0.0068141,(Brachycephalus:0.0652462,Ischnocnema:0.107138)99:0.0116248)32:0.00221056)100:0.00839368)100:0.00834139,(((((Rupirana:0.0714556,(Crossodactylodes:0.0631811,(Paratelmatobius:0.0609866,Scythrophrys:0.053291)63:0.0107351)100:0.0339148)100:0.0149968,((Hydrolaetare:0.0983164,Leptodactylus:0.0499639)100:0.0148396,(Adenomera:0.0936608,Lithodytes:0.0383335)100:0.0105963)100:0.0219569)39:0.00493836,((Edalorhina:0.0630259,((Physalaemus:0.071282,Engystomops:0.0453261)100:0.0293656,Pleurodema:0.0453832)100:0.0143351)100:0.00885633,Pseudopaludicola:0.130389)42:0.00631087)98:0.0066323,(Allophryne:0.0697765,((Celsiella:0.0296643,Hyalinobatrachium:0.0513171)100:0.0260157,(((Nymphargus:0.0415387,Centrolene:0.0317203)89:0.0104151,(Vitreorana:0.049755,(((Rulyrana:0.0349393,Sachatamia:0.0476012)56:0.00596806,(Chimerella:0.0309229,(Cochranella:0.0394065,Espadarana:0.0227623)76:0.00578219)25:0.00184622)53:0.00526017,Teratohyla:0.0146649)68:0.00713559)99:0.0114028)95:0.00905718,Ikakogi:0.0355306)62:0.00556096)100:0.0261481)100:0.0129957)99:0.00228938,((Proceratophrys:0.0368758,(Macrogenioglottus:0.0359197,Odontophrynus:0.0210904)100:0.0134996)100:0.0290562,((Dendrophryniscus:0.100561,Melanophryniscus:0.0555566)72:0.021368,((Frostius:0.104222,(Oreophrynella:0.0922994,Amazophrynella:0.129014)46:0.0119263)44:0.0254329,((Atelopus:0.0366494,Osornophryne:0.123662)58:0.0131205,(Nannophryne:0.0202338,((Rhinella:0.0750949,((Incilius:0.0309763,Anaxyrus:0.0211289)96:0.00577908,(((Schismaderma:0.0330003,Nectophryne:0.0332574)8:0.00336729,(((Poyntonophrynus:0.0173043,Mertensophryne:0.0704501)100:0.00880926,(Vandijkophrynus:0.0577225,Capensibufo:0.0134272)5:0.00240979)26:0.00275553,((((Adenomus:0.0260952,Pedostibes:0.0270711)68:0.00446313,(((Bufoides:0.04048,Blythophryne:0.052565)63:0.00641183,Xanthophryne:0.0240081)67:0.00988056,Duttaphrynus:0.016106)42:0.00258655)46:0.00219299,Bufo:0.0271354)14:0.00177628,(((((Ingerophrynus:0.0469959,Bufotes:0.0426392)9:0.00755141,(Strauchbufo:0.0586454,Epidalea:0.0516656)90:0.0125147)3:0.00676635,((Werneria:0.0374388,Wolterstorffina:0.0446989)99:0.0134517,(Rentapia:0.0124488,Phrynoidis:0.0569156)91:0.00388013)6:0.00118023)0:0.00111406,(((Didynamipus:0.0625799,Nimbaphrynoides:0.0542982)100:0.0454694,Altiphrynoides:0.044989)23:0.0090751,((Churamiti:0.0419897,Nectophrynoides:0.0388413)98:0.012927,(Parapelophryne:0.0905472,Sigalegalephrynus:0.0387349)17:0.00631468)1:0.0026807)1:0.0134354)0:0.00139417,((Pseudobufo:0.0665584,Leptophryne:0.0204152)32:0.00575833,(Pelophryne:0.0629731,Ansonia:0.0199665)89:0.00417092)2:0.000819082)0:0.000937222)0:0.000416957)0:0.000655019)6:0.00186461,(Barbarophryne:0.0584695,(Ghatophryne:0.0555033,(Sclerophrys:0.0444426,Sabahphrynus:0.0553918)90:0.00983264)13:0.00274124)12:0.0116014)85:0.00299733)88:0.00196501)98:0.00529222,(Rhaebo:0.0562499,Peltophryne:0.0258398)44:0.00326766)100:0.00278155)100:0.0162134)52:0.00955677)72:0.00752324)100:0.0119947)91:0.00286342)90:0.00196751)90:0.00132208,(((Excidobates:0.0620759,(Andinobates:0.0581034,Ranitomeya:0.025905)85:0.00613338)100:0.0181723,(Hyloxalus:0.0535367,Ectopoglossus:0.0929658)98:0.0149831)46:0.0181829,(((Phyllobates:0.0284989,(Oophaga:0.0198036,(Dendrobates:0.0241103,(Minyobates:0.0562756,Adelphobates:0.0658546)81:0.027257)85:0.00680422)48:0.00480994)47:0.00221517,(Ameerega:0.0216993,((Silverstoneia:0.0502254,Epipedobates:0.0434082)100:0.0291683,(Colostethus:0.067031,Leucostethus:0.0598383)87:0.0137469)96:0.0146861)100:0.0111011)47:0.0182662,(Allobates:0.0455478,((Anomaloglossus:0.0959571,Rheobates:0.0873977)51:0.0175443,(Aromobates:0.079506,Mannophryne:0.0262898)100:0.00738545)34:0.00304487)100:0.00996885)47:0.00768864)100:0.0404918)91:0.0014421,((((Chacophrys:0.015455,Lepidobatrachus:0.0248423)100:0.0041262,Ceratophrys:0.042017)100:0.0349686,(((Gastrotheca:0.0326476,Stefania:0.0376888)82:0.00226244,(Hemiphractus:0.0556031,Fritziana:0.0807048)70:0.00368843)96:0.00261533,(Cryptobatrachus:0.0559691,Flectonotus:0.1079)100:0.0165508)100:0.0112308)99:0.00155454,((((Cyclorana:0.0626738,Litoria:0.0719098)100:0.046872,Nyctimystes:0.0438927)100:0.0130254,(((Phrynomedusa:0.0830759,Cruziohyla:0.0210423)62:0.00382469,((Pithecopus:0.0708929,Phyllomedusa:0.0183917)99:0.00803058,Phasmahyla:0.0698569)88:0.0060827)67:0.00234001,(Hylomantis:0.0629226,Agalychnis:0.0360856)100:0.0123557)100:0.0237447)100:0.0117422,(((Hyloscirtus:0.0361436,(Bokermannohyla:0.105088,(Aplastodiscus:0.0301329,Boana:0.0378863)11:0.00315281)100:0.00522687)97:0.00840721,(Nesorohyla:0.0814228,Myersiohyla:0.10237)45:0.0151933)99:0.0107807,((Scinax:0.0621101,Sphaenorhynchus:0.069304)100:0.0059575,(((Corythomantis:0.0242349,((Nyctimantis:0.0204324,(Aparasphenodon:0.040892,Argenteohyla:0.035286)91:0.012328)100:0.00546553,Trachycephalus:0.0205174)90:0.00172508)59:0.00173525,((Itapotihyla:0.0525393,Phyllodytes:0.0961516)47:0.0147395,(((Osteocephalus:0.0127108,Dryaderces:0.0596587)49:0.00269808,Tepuihyla:0.0558455)99:0.00330216,Osteopilus:0.0287435)13:0.00108496)36:0.00102354)100:0.02031,(((((Smilisca:0.0224274,(Diaglena:0.0447561,(Anotheca:0.0567493,Triprion:0.0109109)84:0.00399145)94:0.00386433)100:0.00645184,Isthmohyla:0.075295)85:0.00326079,(Hyla:0.0447832,Tlalocohyla:0.0838692)96:0.00879061)100:0.0121368,(((Exerodonta:0.0614434,(Sarcohyla:0.036911,Plectrohyla:0.0111047)100:0.00559879)100:0.00484442,((Charadrahyla:0.0552036,Megastomatohyla:0.0667789)99:0.0174933,(Ecnomiohyla:0.0693101,((Duellmanohyla:0.0628162,Bromeliohyla:0.0525342)100:0.0107235,Ptychohyla:0.0128884)100:0.00548148)100:0.00583247)60:0.00273336)60:0.00202041,((Pseudacris:0.034552,Hyliola:0.0597367)100:0.00855908,Acris:0.0423275)100:0.0088855)60:0.00251995)100:0.0198676,((Scarthyla:0.0371433,(Lysapsus:0.0688925,Pseudis:0.0297628)100:0.0174751)100:0.0103878,(Xenohyla:0.0700161,Dendropsophus:0.0424317)100:0.0172559)100:0.00454533)99:0.00349644)99:0.00255941)99:0.00331772)100:0.0135605)100:0.00501492)100:0.00202209)91:0.00158054,Telmatobius:0.0460337)91:0.00346958)99:0.00506671)100:0.0764182)100:0.0207002,(((Sechellophryne:0.0676644,Sooglossus:0.0299206)100:0.0822084,Nasikabatrachus:0.0873766)100:0.0556024,((((((Hoplophryne:0.117248,Phrynomantis:0.0560218)33:0.00651585,((Adelastes:0.0527239,(Synapturanus:0.0538253,Otophryne:0.039564)100:0.0104793)93:0.00400911,(Ctenophryne:0.0572435,(Chiasmocleis:0.083831,((Myersiella:0.0244007,Dasypops:0.0294311)100:0.0201352,((Hamptophryne:0.0377514,(Arcovomer:0.0330653,(Dermatonotus:0.0447734,(Elachistocleis:0.0349379,(Hypopachus:0.0508697,Gastrophryne:0.0273716)100:0.00794749)100:0.00518917)100:0.00657032)37:0.00157747)100:0.00845645,Stereocyclops:0.0369682)100:0.01571)100:0.00952805)100:0.0046535)100:0.0113117)85:0.00320285)40:0.002267,(((((Anodonthyla:0.0278623,((Platypelis:0.0298222,Cophyla:0.021615)32:0.00293222,Plethodontohyla:0.020141)57:0.00362376)66:0.00258359,(Rhombophryne:0.0245625,(Anilany:0.107866,Stumpffia:0.0296763)94:0.00450768)94:0.00352881)100:0.0152475,Madecassophryne:0.0699229)100:0.0055214,(Scaphiophryne:0.0498775,Paradoxophyla:0.052643)100:0.00773961)99:0.00447726,((((((Xenorhina:0.0262024,((Paedophryne:0.127885,(Asterophrys:0.0364977,Metamagnusia:0.00762645)98:0.0029891)62:0.0021695,(Oninia:0.102983,Pseudocallulops:0.0639151)82:0.0128934)60:0.00139902)68:0.00572957,(Callulops:0.010677,Mantophryne:0.0279674)99:0.00222613)68:0.00327547,(((Aphantophryne:0.0491636,(Oxydactyla:0.0105278,(Austrochaperina:0.0840693,Copiula:0.0193802)70:0.00336326)87:0.00246874)40:0.00126452,(Barygenys:0.0166579,Genyophryne:0.022277)100:0.00285308)53:0.000993975,((Hylophorbus:0.0297355,Choerophryne:0.0287943)100:0.00627152,(Cophixalus:0.02516,Oreophryne:0.0297152)96:0.00201064)57:0.00092408)48:0.00160232)25:0.0018703,(Liophryne:0.0215947,Sphenophryne:0.0683252)97:0.00676519)97:0.0265312,(Gastrophrynoides:0.060316,(Vietnamophryne:0.0695537,Siamophryne:0.0626166)95:0.0109517)100:0.0176983)99:0.0192493,(((Chaperina:0.0719351,(Glyphoglossus:0.0530239,Microhyla:0.0819508)100:0.0227408)100:0.00521748,((Mysticellus:0.0697779,Micryletta:0.0592362)99:0.019171,(Uperodon:0.0452379,((Phrynella:0.0404608,Metaphrynella:0.0312734)100:0.0238164,Kaloula:0.025116)100:0.00362004)100:0.0198579)99:0.0043491)99:0.00648558,Dyscophus:0.0416987)99:0.0031778)71:0.00706532)32:0.00123102)11:0.00131621,Melanobatrachus:0.0990177)65:0.00202413,Kalophrynus:0.0807601)100:0.0850172,(((((Balebreviceps:0.129038,((Spelaeophryne:0.0973773,Probreviceps:0.0166536)94:0.00510014,Callulina:0.0228148)86:0.00872665)99:0.00756273,Breviceps:0.0390324)100:0.026207,Hemisus:0.06802)100:0.0385468,(((Nyctibates:0.0319409,(Scotobleps:0.04092,(Trichobatrachus:0.0144712,Astylosternus:0.0302111)100:0.01118)100:0.00210584)100:0.00688773,((Leptopelis:0.0439919,(Arthroleptis:0.0277104,Cardioglossa:0.0270265)100:0.0373084)100:0.00270692,Leptodactylodon:0.0483966)100:0.00152542)100:0.0155931,((Opisthothylax:0.0334639,(((Tachycnemis:0.048225,Heterixalus:0.0216952)100:0.0111157,Afrixalus:0.0299737)100:0.00883058,((Morerella:0.0415364,Cryptothylax:0.0287398)100:0.00738216,(Alexteroon:0.0204549,Hyperolius:0.0185864)100:0.0106927)100:0.00244194)100:0.00531252)100:0.0183929,((Paracassina:0.0281858,(Phlyctimantis:0.0247009,(Kassina:0.00300195,Semnodactylus:0.00491391)100:0.0162467)47:0.00204705)100:0.0166819,Acanthixalus:0.0821019)82:0.00382439)100:0.0281427)100:0.0270281)100:0.0269099,(Micrixalus:0.140451,(((Pyxicephalus:0.0145398,Aubria:0.0378552)100:0.0327669,((Nothophryne:0.0910356,Tomopterna:0.0438788)58:0.00592157,(((Arthroleptella:0.0197557,Natalobatrachus:0.0197468)100:0.0160478,((Amietia:0.0134326,Strongylopus:0.0111883)99:0.0205118,(Poyntonia:0.0581466,(Cacosternum:0.0243737,Microbatrachella:0.0731207)84:0.00436516)100:0.00826243)91:0.00462206)87:0.00368388,Anhydrophryne:0.0624447)55:0.00550873)100:0.00953942)100:0.014282,((Conraua:0.0437643,(Ericabatrachus:0.100436,(Petropedetes:0.0249715,Arthroleptides:0.026474)100:0.0255845)99:0.00805289)99:0.00356762,(((Phrynobatrachus:0.0905623,(Hildebrandtia:0.118485,Ptychadena:0.0476125)100:0.0226237)99:0.00531197,Odontobatrachus:0.0478221)94:0.00233398,((Indirana:0.066173,((Lankanectes:0.0978089,Nyctibatrachus:0.0463516)66:0.00914418,(((Cornufer:0.0212045,Platymantis:0.0795798)100:0.0109656,Liurana:0.043527)100:1e-06,Alcalus:0.0284728)100:0.0216271)40:0.000760475)43:0.00163776,(((Ingerana:0.0406559,Occidozyga:0.0317545)100:0.0106257,((((Fejervarya:0.0398367,Minervarya:0.0723074)30:0.00596256,Sphaerotheca:0.0683685)100:0.0112259,((Hoplobatrachus:0.014559,Euphlyctis:0.0290758)100:0.00441359,Nannophrys:0.0745617)100:0.0041895)100:0.0153016,(((Nanorana:0.0173998,Quasipaa:0.0184955)43:0.00351342,Chrysopaa:0.0906998)100:0.0080052,Limnonectes:0.036099)89:0.00177328)100:0.00479386)100:0.0133937,((((Tsingymantis:0.0923896,(Laliostoma:0.086987,Aglyptodactylus:0.0325342)98:0.00536926)80:0.00481108,(Boophis:0.0283977,(((Spinomantis:0.0925239,Boehmantis:0.0780694)38:0.0123917,(Gephyromantis:0.0296239,Mantidactylus:0.0220812)91:0.00590966)69:0.00323267,((Wakea:0.0920376,Mantella:0.0221768)100:0.0103656,(Blommersia:0.0768724,Guibemantis:0.0124878)100:0.00461622)100:0.0053709)100:0.00620202)85:0.00823802)100:0.00875676,(Buergeria:0.0333013,(((Theloderma:0.0179674,Nyctixalus:0.0230881)100:0.00924235,((Philautus:0.0287265,(Kurixalus:0.0255579,(((Raorchestes:0.0301103,Liuixalus:0.0881797)13:0.00998164,(Beddomixalus:0.0464268,(Mercurana:0.0870256,Pseudophilautus:0.0695021)93:0.0333117)16:0.0035084)4:0.00232954,Nasutixalus:0.0820204)20:0.00305667)22:0.00475275)21:0.00304614,(((((Taruga:0.0679923,Polypedates:0.0324914)100:0.0133302,Rhacophorus:0.034362)62:0.00298527,Feihyla:0.0363111)64:0.00256468,(Leptomantis:0.101019,Chiromantis:0.0518836)20:0.00376554)53:0.00166869,(Ghatixalus:0.0517835,Zhangixalus:0.0158623)48:0.00306991)91:0.00197295)14:0.00145771)10:0.0042599,Gracixalus:0.0848477)100:0.013704)100:0.0120296)100:0.00628283,(Staurois:0.0327379,(((Sumaterana:0.079636,Meristogenys:0.0250052)54:0.00406138,(Huia:0.0134275,Clinotarsus:0.0306341)75:0.00476373)100:0.00375222,(Pelophylax:0.0302155,(Amolops:0.0203586,(((Rana:0.0196799,Odorrana:0.0186631)100:0.00217564,(((Sanguirana:0.0254916,(Babina:0.0785725,Nidirana:0.0158639)97:0.00440245)41:0.00278344,((Chalcorana:0.0781814,Pulchrana:0.0177825)61:0.00366102,((Hylarana:0.0331573,(Humerana:0.0926885,(Pterorana:0.00822969,Sylvirana:0.0109084)91:0.00217248)100:0.0109074)81:0.0023622,(Bijurana:0.0949545,(Indosylvirana:0.0947597,(Hydrophylax:0.0578829,Papurana:0.0174742)27:0.00155943)59:0.00219279)33:0.00178632)52:0.00449866)90:0.00470551)17:0.00162299,(Abavorana:0.0775517,Glandirana:0.0944999)12:0.0120624)60:0.00121555)67:0.00101858,Amnirana:0.0258789)75:0.00116262)97:0.00174791)100:0.0024039)100:0.00695888)100:0.01705)92:0.00361884)85:0.00109529)43:0.00229403)11:0.00105509)30:0.00242837)37:0.00946651)100:0.043538)100:0.00531132)100:0.0765255)100:0.00895953)100:0.0153508)100:0.0701187)100:0.0167896)100:0.0154834)100:0.0195053)100:0.15354)100:0.0162833)100:0.0413715)100:0.0179576);
