# Supplementary material for: Redefining Possible: Combining Phylogenomic and Supersparse Data in Frogs
Source: Mol Biol Evol. 2023 May 4;40(5):msad109. doi: 10.1093/molbev/msad109 (PMC10202597; doi:10.1093/molbev/msad109)
Supplement: msad109_Supplementary_Data [file msad109_supplementary_data.zip › Supplementary File S17.txt]

((Lycaon_pictus:0.0852079,Sarcophilus_harrisii:0.0672536)100:0.0179124,((((Python_molurus:0.087913,Shinisaurus_crocodilurus:0.0321882)100:0.0807538,Sphenodon_punctatus:0.0509961)100:0.0108538,(((Struthio_camelus:0.0267826,Gallus_gallus:0.0438447)100:0.0307088,Alligator_mississippiensis:0.0351168)100:0.00642071,Podocnemis_expansa:0.0587155)100:0.00628617)100:0.0185811,((Rhinatrema_bivittatum:0.0598959,(Microcaecilia_unicolor:0.0312869,Geotrypetes_seraphini:0.0411575)100:0.0582897)100:0.0827956,(((Plethodon_cinereus:0.0141117,Plethodon_serratus:0.00901735)100:0.216653,(Ambystoma_mexicanum:0.0178941,(Ambystoma_laterale:0.0252888,Ambystoma_jeffersonianum:0.016546)100:0.00602723)100:0.14661)100:0.129919,((Leiopelma:0.0738247,Ascaphus:0.0776587)100:0.0221425,(((Bombina:0.058297,Barbourula:0.0371961)100:0.090217,((Latonia:0.0421744,Discoglossus:0.0534757)100:0.0433938,Alytes:0.0841833)100:0.0250893)100:0.0377791,((Rhinophrynus:0.115504,(Pipa:0.135519,(Xenopus:0.105181,(Pseudhymenochirus:0.103602,Hymenochirus:0.122384)100:0.0468129)100:0.014018)100:0.0601842)100:0.0238512,(((Pelodytes:0.128857,(Pelobates:0.0912505,((Brachytarsophrys:0.0172707,(Atympanophrys:0.0566485,(Pelobatrachus:0.0683419,((Megophrys:0.0731051,Xenophrys:0.00961053)95:0.00817561,(Ophryophryne:0.030746,Panophrys:0.0250119)91:0.00477119)79:0.00253941)61:0.00180887)77:0.00556438)100:0.034974,((Leptolalax:0.0693857,Leptobrachella:0.0355532)100:0.0212712,(Scutiger:0.0197614,(Leptobrachium:0.0233099,Oreolalax:0.0283129)100:0.00294145)100:0.016193)100:0.0286248)100:0.0712944)100:0.0433434)100:0.0208176,(Scaphiopus:0.0688786,Spea:0.078535)100:0.0930218)100:0.0403903,((Hadromophryne:0.0609994,Heleophryne:0.0422377)100:0.0371484,((((Insuetophrynus:0.0527829,Rhinoderma:0.0635698)100:0.00772728,((((Crossodactylus:0.101736,(Megaelosia:0.11568,Hylodes:0.0394468)100:0.0130335)100:0.0154265,((Cycloramphus:0.0242755,Zachaenus:0.0982867)100:0.0123889,Thoropa:0.0503833)100:0.0064322)94:0.00525828,((Limnomedusa:0.114012,(Eupsophus:0.0395146,Alsodes:0.0283042)100:0.0134654)84:0.00621125,((Chaltenobatrachus:0.0258157,Atelognathus:0.0285702)100:0.0106575,(Batrachyla:0.0212593,Hylorina:0.0249465)100:0.00902078)100:0.0163431)85:0.00702247)91:0.00400037,(((((((((Eleutherodactylus:0.047988,Diasporus:0.106033)100:0.0128585,(Phyzelaphryne:0.125195,Adelophryne:0.0472844)100:0.013479)100:0.00679564,(Ischnocnema:0.105701,Brachycephalus:0.0647582)100:0.0117215)33:0.00219558,((((Phrynopus:0.0769231,(Oreobates:0.154159,Lynchius:0.0292684)60:0.00225328)100:0.00667351,(Yunganastes:0.0932639,Pristimantis:0.0323215)100:0.0125511)100:0.00333763,((Noblella:0.127672,Barycholos:0.0495314)99:0.00852564,((Psychrophrynella:0.104827,Microkayla:0.0204167)100:0.0166309,(Holoaden:0.0617121,Euparkerella:0.0774176)100:0.0403253)62:0.00590246)94:0.00381125)100:0.00268115,(Craugastor:0.0769092,Haddadus:0.11397)100:0.0130352)100:0.00320107)100:0.00826888,Ceuthomantis:0.0629676)100:0.00827867,((((Dendrophryniscus:0.102299,Melanophryniscus:0.0617758)71:0.0146817,(Amazophrynella:0.164595,((Osornophryne:0.123131,Atelopus:0.0363855)100:0.013213,(Nannophryne:0.0202468,(Peltophryne:0.0283381,(Rhaebo:0.0563078,((((Sabahphrynus:0.0538096,Sclerophrys:0.0472229)96:0.012855,Rhinella:0.0567759)43:0.0107808,((Bufotes:0.0480875,(Strauchbufo:0.058279,Epidalea:0.0512371)98:0.0125196)49:0.00877928,(((Phrynoidis:0.0558211,Rentapia:0.0140552)91:0.00492253,(Parapelophryne:0.0975661,Bufo:0.020479)46:0.00565177)34:0.00174636,(Schismaderma:0.0319809,Ingerophrynus:0.0443054)28:0.00410222)12:0.00370037)3:0.00163152)11:0.00663304,((Incilius:0.0306404,Anaxyrus:0.021746)100:0.00483594,(((Wolterstorffina:0.0434737,Werneria:0.037261)99:0.0100499,Nectophryne:0.032717)68:0.00371641,(((Mertensophryne:0.0675461,Poyntonophrynus:0.0180112)100:0.00793749,Capensibufo:0.0156745)97:0.00278913,(((Churamiti:0.0421364,Nectophrynoides:0.0377783)100:0.0137036,((Nimbaphrynoides:0.0518061,Didynamipus:0.0632584)100:0.042647,Altiphrynoides:0.0467175)45:0.00873928)47:0.0117599,(Leptophryne:0.025429,((Pelophryne:0.0624044,Ansonia:0.0194602)86:0.00339853,(((Blythophryne:0.0539111,Bufoides:0.0379552)56:0.005148,Xanthophryne:0.0278396)50:0.00790313,(Adenomus:0.0251643,Pedostibes:0.0255304)44:0.00382301)56:0.00253434)27:0.00106768)26:0.00112108)3:0.000754014)4:0.000616482)8:0.00477917)8:0.00185833)99:0.00531205)51:0.00102008)95:0.00180408)100:0.0158563)100:0.00963843)71:0.00765156)100:0.0131606,((Rupirana:0.0705833,((Paratelmatobius:0.0603715,Scythrophrys:0.0523931)59:0.0102816,Crossodactylodes:0.0629076)100:0.034041)100:0.0189955,(((Leptodactylus:0.0526794,Hydrolaetare:0.0972802)100:0.011785,(Lithodytes:0.0379401,Adenomera:0.0933162)100:0.0108093)100:0.026658,(Edalorhina:0.0630698,((Physalaemus:0.0708222,Engystomops:0.0451148)100:0.0291548,Pleurodema:0.0452414)100:0.0144281)100:0.0148908)51:0.00273961)99:0.0044949)46:0.00179495,((Allophryne:0.0697083,((Celsiella:0.0295641,Hyalinobatrachium:0.0556893)100:0.0212974,(Ikakogi:0.0352779,((Vitreorana:0.0491095,(((Rulyrana:0.0352363,Sachatamia:0.0462568)49:0.00616411,(Cochranella:0.0384445,Espadarana:0.0234138)72:0.00645091)76:0.00539019,Teratohyla:0.0145988)82:0.00684826)99:0.0113654,(Centrolene:0.0313761,Nymphargus:0.0409126)92:0.0101241)97:0.00974548)71:0.00527594)100:0.0264233)100:0.0104015,((Macrogenioglottus:0.0351872,Odontophrynus:0.0218967)100:0.014414,Proceratophrys:0.0364057)100:0.0284963)61:0.00381468)93:0.00192231)93:0.00140633,(((Ectopoglossus:0.0953031,Hyloxalus:0.058524)93:0.0153331,(Phyllobates:0.0284069,((Excidobates:0.0615302,(Andinobates:0.057544,Ranitomeya:0.0249824)83:0.00745951)100:0.0109542,(Dendrobates:0.0237794,Adelphobates:0.0912809)100:0.00719638)10:0.0047348)10:0.00401635)10:0.0119457,((Oophaga:0.0265015,(Ameerega:0.0220746,((Epipedobates:0.0433545,Silverstoneia:0.0493643)100:0.0291234,(Colostethus:0.0668362,Leucostethus:0.058787)85:0.0127879)97:0.0152568)100:0.0102529)10:0.019646,((Mannophryne:0.0266972,Aromobates:0.0793988)100:0.00930257,(Allobates:0.0446814,Rheobates:0.0978826)31:0.00386556)100:0.00595438)10:0.00665356)100:0.0419455)94:0.00155186,((((Cryptobatrachus:0.0550407,Flectonotus:0.107899)100:0.0161598,((Gastrotheca:0.0325954,Stefania:0.0375754)80:0.00226389,(Hemiphractus:0.0556328,Fritziana:0.0798663)76:0.00345449)100:0.00260283)100:0.0112139,(Ceratophrys:0.0418555,(Chacophrys:0.0153829,Lepidobatrachus:0.0247615)100:0.00410855)100:0.0348826)99:0.00153854,(((Myersiohyla:0.109558,((Hyloscirtus:0.0359762,((Bokermannohyla:0.101406,Aplastodiscus:0.0261207)90:0.00451171,Boana:0.0381978)99:0.00780352)99:0.0060677,Nesorohyla:0.0884689)49:0.00478368)98:0.00836651,((Scinax:0.0618985,Sphaenorhynchus:0.0689744)100:0.00593808,(((Corythomantis:0.0241408,(Trachycephalus:0.0204637,(Nyctimantis:0.0201783,(Argenteohyla:0.034689,Aparasphenodon:0.0408807)86:0.0129275)100:0.00557617)91:0.0017122)64:0.00173954,((Phyllodytes:0.103916,(Tepuihyla:0.0555364,(Osteocephalus:0.0124853,Dryaderces:0.0592289)40:0.00251771)97:0.0028956)77:0.00123852,Osteopilus:0.0290087)46:0.0016308)100:0.0202599,((((Isthmohyla:0.0737736,(Hyla:0.0423319,Tlalocohyla:0.0832049)92:0.00661567)15:0.00410447,(Smilisca:0.022336,(Diaglena:0.0439042,(Triprion:0.0109008,Anotheca:0.0560556)93:0.00405288)99:0.00370775)100:0.008932)100:0.0126524,(((Pseudacris:0.0354175,Hyliola:0.059117)100:0.00756211,Acris:0.042222)100:0.00886449,(((Sarcohyla:0.0368437,Plectrohyla:0.0114358)100:0.00481967,Exerodonta:0.0609448)100:0.00523228,((Charadrahyla:0.0545759,Megastomatohyla:0.0658874)99:0.0173214,(Ecnomiohyla:0.0683554,(Ptychohyla:0.0126087,(Bromeliohyla:0.0520516,Duellmanohyla:0.062092)100:0.0106533)100:0.00509572)100:0.00633632)58:0.00285236)58:0.00201616)60:0.00250914)100:0.0198232,((Scarthyla:0.0372871,(Lysapsus:0.068585,Pseudis:0.0296857)100:0.0174975)100:0.0101242,(Xenohyla:0.0698486,Dendropsophus:0.0443672)100:0.015104)100:0.00453859)98:0.00349335)98:0.00254966)98:0.00331271)100:0.0135321,(((Agalychnis:0.036633,Hylomantis:0.0621307)100:0.0116453,((Phrynomedusa:0.0825616,Cruziohyla:0.0209455)71:0.00377976,(Phasmahyla:0.0696099,(Pithecopus:0.0720587,Phyllomedusa:0.0222774)99:0.00379703)92:0.00633898)78:0.00236967)100:0.023685,((Cyclorana:0.0620192,Litoria:0.0744052)100:0.043402,Nyctimystes:0.043303)100:0.0133514)100:0.0117204)100:0.00499608)100:0.00201893)94:0.00160416,Telmatobius:0.0458752)94:0.00349246)97:0.00507312)100:0.0758056,((Mixophyes:0.0585082,((Taudactylus:0.110192,(((Crinia:0.00427531,Geocrinia:0.00376561)100:0.0532919,(Paracrinia:0.033006,Assa:0.0803206)80:0.00788703)96:0.00992773,((Uperoleia:0.0627085,Spicospina:0.0507208)87:0.0120464,(Pseudophryne:0.0630957,(Metacrinia:0.0471377,(Arenophryne:0.0407401,Myobatrachus:0.0475103)48:0.00410411)92:0.0176423)100:0.0295659)100:0.0178601)99:0.0150398)100:0.020951,(Rheobatrachus:0.131519,((((Adelotus:0.0833562,Limnodynastes:0.0420402)91:0.00928118,Notaden:0.0553454)70:0.00661152,(Heleioporus:0.0855491,Neobatrachus:0.036688)73:0.00606884)87:0.0172436,(Platyplectrum:0.0393801,Lechriodus:0.0524873)100:0.0530325)100:0.0397071)75:0.00911569)83:0.00423834)100:0.0224236,(Telmatobufo:0.0929651,Calyptocephalella:0.0366181)100:0.0264253)100:0.0150559)100:0.0212872,(((Sechellophryne:0.0658825,Sooglossus:0.030745)100:0.0807527,Nasikabatrachus:0.0869152)100:0.055329,((Kalophrynus:0.0805062,((Phrynomantis:0.0623236,((Adelastes:0.0524495,(Otophryne:0.0393548,Synapturanus:0.0535635)100:0.0104269)100:0.00398719,(Ctenophryne:0.0569706,(Chiasmocleis:0.0834085,((Myersiella:0.02428,Dasypops:0.0292883)100:0.0200213,(Stereocyclops:0.0367917,(Hamptophryne:0.037561,(Arcovomer:0.0329006,(Dermatonotus:0.0445387,((Gastrophryne:0.0272664,Hypopachus:0.0500315)100:0.00789753,Elachistocleis:0.0348077)100:0.0051725)100:0.00654795)19:0.00157286)100:0.00842293)100:0.0156606)100:0.00949123)100:0.00461748)100:0.0112858)100:0.00316569)100:0.00227362,((((Gastrophrynoides:0.0593799,(Vietnamophryne:0.0699219,Siamophryne:0.061951)99:0.0107947)100:0.0174734,((Liophryne:0.022202,Sphenophryne:0.0654499)98:0.00641379,((((Cophixalus:0.0247731,Oreophryne:0.0295624)100:0.00194757,(Choerophryne:0.0286556,Hylophorbus:0.029552)100:0.00622702)78:0.000960345,((Oxydactyla:0.0104831,(Austrochaperina:0.0822898,Copiula:0.0193166)77:0.003313)96:0.00369589,(Genyophryne:0.0221448,Barygenys:0.0165405)100:0.00282574)95:0.00098904)75:0.00171181,((((Oninia:0.0992014,Pseudocallulops:0.065874)78:0.013112,(Asterophrys:0.0359425,Metamagnusia:0.00763821)100:0.0050478)83:0.00141463,Xenorhina:0.0260701)99:0.00571647,(Callulops:0.0106621,Mantophryne:0.0278191)100:0.00218759)99:0.0032648)27:0.00187267)100:0.0266207)100:0.0189429,(((Chaperina:0.0715734,(Glyphoglossus:0.0527011,Microhyla:0.0816656)100:0.0226688)100:0.0051991,((Mysticellus:0.0699973,Micryletta:0.0594272)100:0.0185362,(Uperodon:0.0450115,((Phrynella:0.0398597,Metaphrynella:0.0311003)100:0.0237002,Kaloula:0.0250314)100:0.0036053)100:0.0198001)100:0.00433882)100:0.00645405,Dyscophus:0.0415817)100:0.00315682)100:0.0070603,((Scaphiophryne:0.0497162,Paradoxophyla:0.0524491)100:0.00770928,(Madecassophryne:0.0693896,((Anodonthyla:0.0277217,(Plethodontohyla:0.0200445,(Platypelis:0.029546,Cophyla:0.0215758)32:0.00289732)56:0.00361724)64:0.00256992,(Rhombophryne:0.0245104,(Anilany:0.106654,Stumpffia:0.0294124)89:0.00460672)99:0.00350333)100:0.0167884)100:0.00391228)100:0.00446216)100:0.00123624)100:0.00329057)100:0.0848064,(((Hemisus:0.0677946,(Breviceps:0.0389224,(Balebreviceps:0.126805,((Probreviceps:0.0165672,Spelaeophryne:0.0953984)92:0.00508026,Callulina:0.0227559)83:0.00995927)97:0.00626045)100:0.0261424)100:0.0384532,(((Nyctibates:0.0317823,(Scotobleps:0.040714,(Astylosternus:0.0300595,Trichobatrachus:0.0144283)100:0.0111496)100:0.00210011)100:0.00687062,((Leptopelis:0.0438588,(Cardioglossa:0.0268926,Arthroleptis:0.0276282)100:0.0371924)100:0.00269671,Leptodactylodon:0.0481423)99:0.00152026)100:0.0155525,((((Afrixalus:0.0298272,(Heterixalus:0.0216227,Tachycnemis:0.0474377)100:0.0110308)100:0.00878321,((Alexteroon:0.0203592,Hyperolius:0.0185221)100:0.0106567,(Morerella:0.0409457,Cryptothylax:0.0285955)100:0.00735492)100:0.00243475)100:0.00529286,Opisthothylax:0.0333045)100:0.0183216,(Acanthixalus:0.0808907,(Paracassina:0.0276053,((Kassina:0.00299819,Semnodactylus:0.00488811)99:0.016234,Phlyctimantis:0.0245791)41:0.00302151)100:0.0126254)64:0.00677619)100:0.0280638)100:0.0269535)100:0.0268479,(((Pyxicephalus:0.0145058,Aubria:0.0376646)100:0.0326508,((Nothophryne:0.0911939,Tomopterna:0.0463809)63:0.0032083,(Anhydrophryne:0.0622574,((Natalobatrachus:0.0196507,Arthroleptella:0.0196612)100:0.0159752,((Poyntonia:0.0573946,(Cacosternum:0.0242685,Microbatrachella:0.0725388)74:0.00443468)100:0.00810134,(Amietia:0.0133647,Strongylopus:0.0111231)100:0.0204317)88:0.00460231)87:0.00394648)56:0.00519807)99:0.00954823)100:0.014411,((Conraua:0.0435798,(Ericabatrachus:0.0999848,(Arthroleptides:0.026287,Petropedetes:0.0249176)100:0.0281821)99:0.00528895)99:0.00362911,(((Phrynobatrachus:0.0902475,(Hildebrandtia:0.120032,Ptychadena:0.0546327)100:0.0154599)100:0.00531331,Odontobatrachus:0.0476761)98:0.00234833,(((Indirana:0.0659396,(((Platymantis:0.0777814,Cornufer:0.022062)100:0.009972,Liurana:0.0432995)100:1e-06,Alcalus:0.0284002)100:0.0222042)60:1e-06,Nyctibatrachus:0.0558409)100:0.00179412,(((Occidozyga:0.0316623,Ingerana:0.040451)100:0.0105921,(((Sphaerotheca:0.067362,(Minervarya:0.0711311,Fejervarya:0.0396457)23:0.00596466)100:0.0111185,(Nannophrys:0.0731625,(Hoplobatrachus:0.0145248,Euphlyctis:0.0289247)100:0.00438917)100:0.00419174)100:0.0152501,(Limnonectes:0.0359631,(Nanorana:0.0173641,(Quasipaa:0.0151436,Chrysopaa:0.0890379)20:0.00326529)100:0.0114861)94:0.00176774)100:0.00478202)100:0.0133548,((((Tsingymantis:0.0920845,(Laliostoma:0.085943,Aglyptodactylus:0.0327791)100:0.00431047)78:0.00549955,(Boophis:0.0283181,((Spinomantis:0.100997,(Boehmantis:0.085298,(Gephyromantis:0.029491,Mantidactylus:0.0219843)92:0.00412752)51:0.00219778)67:0.00280375,((Wakea:0.0914722,Mantella:0.0221081)100:0.0102791,(Blommersia:0.0753953,Guibemantis:0.012693)100:0.00436046)100:0.00535264)100:0.00618258)80:0.00821929)100:0.00873504,(Buergeria:0.0331922,((Theloderma:0.0178679,Nyctixalus:0.0229623)100:0.00912805,(((Kurixalus:0.0254406,(Nasutixalus:0.0808003,(Beddomixalus:0.0434854,((Mercurana:0.0867146,Pseudophilautus:0.0669039)94:0.0212809,Raorchestes:0.0327446)85:0.00387888)49:0.00504044)76:0.0036803)90:0.00475218,Philautus:0.0285497)99:0.00304043,(((Chiromantis:0.0553231,(Feihyla:0.036126,(Rhacophorus:0.0341884,(Taruga:0.0669599,Polypedates:0.0324162)100:0.0131885)93:0.00297694)95:0.00256403)79:0.000877751,Ghatixalus:0.0535837)18:0.000646576,Zhangixalus:0.0188387)99:0.00202752)100:0.00149297)100:0.0178839)100:0.0120097)100:0.00626333,(Staurois:0.032611,(((Sumaterana:0.077659,Meristogenys:0.0249343)62:0.00400017,(Clinotarsus:0.0305681,Huia:0.0133933)72:0.0048925)100:0.00362095,(Pelophylax:0.0300542,(Amolops:0.0202576,(((Rana:0.0191967,Odorrana:0.0185505)100:0.00227939,(((Sanguirana:0.0253829,(Nidirana:0.0159652,Babina:0.0783722)97:0.00407153)41:0.00268603,(((Hylarana:0.0330951,(Humerana:0.0915202,(Sylvirana:0.0107641,Pterorana:0.00819666)92:0.00333928)100:0.00974546)89:0.00214037,(Hydrophylax:0.0550954,Papurana:0.0183402)84:0.00462208)87:0.00447869,(Pulchrana:0.0177815,Chalcorana:0.0769387)81:0.00355849)100:0.00476387)25:0.00173057,(Abavorana:0.076491,Glandirana:0.0941397)11:0.0116031)66:0.00114254)70:0.00149587,Amnirana:0.0258671)87:0.000888082)95:0.00179041)100:0.00262752)100:0.00691653)100:0.0170214)100:0.00360969)100:0.00107881)100:0.00229491)34:0.00105133)75:0.00232916)100:0.052903)100:0.00529355)100:0.0764621)100:0.0088562)100:0.0152461)100:0.0698986)100:0.0167396)100:0.0154392)100:0.0194261)100:0.153098)100:0.0162268)100:0.0412648)100:0.0179124);
