# Supplementary material for: Redefining Possible: Combining Phylogenomic and Supersparse Data in Frogs
Source: Mol Biol Evol. 2023 May 4;40(5):msad109. doi: 10.1093/molbev/msad109 (PMC10202597; doi:10.1093/molbev/msad109)
Supplement: msad109_Supplementary_Data [file msad109_supplementary_data.zip › Supplementary File S18.txt]

((Rhinatrema_bivittatum:98.347302,(Geotrypetes_seraphini:36.434154,Microcaecilia_unicolor:36.434154)100:61.913148)100:162.570930,(((Ambystoma_mexicanum:21.145594,(Ambystoma_laterale:16.722996,Ambystoma_jeffersonianum:16.722996)100:4.422598)100:136.508836,(Plethodon_serratus:8.894649,Plethodon_cinereus:8.894649)100:148.759781)100:93.545570,((Leiopelma:106.607480,Ascaphus:106.607480)100:70.901359,((((Latonia:42.572931,Discoglossus:42.572931)100:49.776649,Alytes:92.349581)100:32.650419,(Barbourula:42.564944,Bombina:42.564944)100:82.435056)100:45.823187,((Rhinophrynus:148.100000,(Pipa:110.810206,(Xenopus:102.021463,(Hymenochirus:75.656463,Pseudhymenochirus:75.656463)100:26.365000)100:8.788743)100:37.289794)100:17.999076,(((Scaphiopus:59.800284,Spea:59.800284)100:74.995139,(Pelodytes:121.302520,(Pelobates:96.047576,(((Scutiger:23.487787,(Leptobrachium:21.058949,Oreolalax:21.058949)100:2.428838)100:20.129260,(Leptolalax:29.022989,Leptobrachella:29.022989)100:14.594058)100:16.931815,(((Pelobatrachus:32.689093,Atympanophrys:32.689093)6:2.921417,((Megophrys:28.069861,Xenophrys:28.069861)92:4.770699,(Panophrys:26.953929,Ophryophryne:26.953929)93:5.886631)85:2.769950)73:2.638981,Brachytarsophrys:38.249490)100:22.299371)100:35.498714)100:25.254945)100:13.492903)100:26.010187,((Hadromophryne:47.636013,Heleophryne:47.636013)100:88.689196,((((Telmatobufo:66.877708,Calyptocephalella:66.877708)100:42.174923,(Mixophyes:95.235100,((Taudactylus:79.389133,(((Assa:48.038751,Paracrinia:48.038751)75:7.501857,(Crinia:3.490818,Geocrinia:3.490818)100:52.049790)98:12.470345,((Spicospina:47.315506,Uperoleia:47.315506)90:10.834216,((Metacrinia:32.906264,(Myobatrachus:30.357942,Arenophryne:30.357942)48:2.548322)93:10.120077,Pseudophryne:43.026341)100:15.123381)100:9.861231)100:11.378180)100:13.934757,(Rheobatrachus:89.870792,(Philoria:75.438610,(((Heleioporus:48.763251,Neobatrachus:48.763251)73:5.086391,((Adelotus:43.406948,Limnodynastes:43.406948)58:5.690385,Notaden:49.097334)26:4.752308)40:12.636895,(Platyplectrum:31.260096,Lechriodus:31.260096)100:35.226441)52:8.952073)100:14.432182)58:3.453098)74:1.911209)100:13.817531)100:11.662824,((Insuetophrynus:66.303933,Rhinoderma:66.303933)100:15.612682,((((Thoropa:61.461874,(Zachaenus:50.320150,Cycloramphus:50.320150)100:11.141724)100:9.046448,(Crossodactylus:62.504027,(Megaelosia:54.285592,Hylodes:54.285592)100:8.218435)100:8.004295)97:3.866173,((Limnomedusa:57.309310,(Alsodes:36.584178,Eupsophus:36.584178)100:20.725132)87:5.660971,((Atelognathus:23.629088,Chaltenobatrachus:23.629088)100:10.280595,(Batrachyla:22.488748,Hylorina:22.488748)100:11.420935)100:29.060598)87:11.404214)90:5.701738,(((((Ceuthomantis:73.900410,(((((Phrynopus:61.871189,(Lynchius:59.469263,Oreobates:59.469263)40:2.401927)85:3.643540,(Yunganastes:48.161644,Pristimantis:48.161644)100:17.353085)79:2.550767,(((Psychrophrynella:47.357119,Microkayla:47.357119)100:15.358490,(Holoaden:42.335466,Euparkerella:42.335466)100:20.380143)77:4.210444,(Bryophryne:63.045166,(Noblella:56.803699,Barycholos:56.803699)95:6.241466)76:3.880887)74:1.139443)42:1.123788,((Strabomantis:54.587641,Niceforonia:54.587641)43:12.584109,(Tachiramantis:65.538629,(Haddadus:60.426445,Craugastor:60.426445)77:5.112184)52:1.633121)25:2.017534)96:1.469837,(((Adelophryne:57.050013,Phyzelaphryne:57.050013)100:8.356013,(Diasporus:55.553575,Eleutherodactylus:55.553575)100:9.852451)100:3.994154,(Brachycephalus:61.284684,Ischnocnema:61.284684)99:8.115496)32:1.258940)100:3.241290)100:4.022658,(((((Rupirana:60.912430,(Crossodactylodes:42.517547,(Paratelmatobius:36.379673,Scythrophrys:36.379673)63:6.137874)100:18.394883)100:9.206024,((Hydrolaetare:47.981858,Leptodactylus:47.981858)100:8.726121,(Adenomera:48.707557,Lithodytes:48.707557)100:8.000421)100:13.410476)39:2.629242,((Edalorhina:60.689047,((Physalaemus:35.332425,Engystomops:35.332425)100:15.334001,Pleurodema:50.666426)100:10.022621)100:8.119279,Pseudopaludicola:68.808325)42:3.939370)98:3.167031,(Allophryne:64.386822,((Celsiella:28.351979,Hyalinobatrachium:28.351979)100:17.546369,(((Nymphargus:28.176778,Centrolene:28.176778)89:8.490666,(Vitreorana:30.886811,(((Rulyrana:22.185142,Sachatamia:22.185142)56:2.556726,(Chimerella:23.603972,(Cochranella:20.192984,Espadarana:20.192984)76:3.410988)25:1.137895)53:2.045107,Teratohyla:26.786974)68:4.099837)99:5.780632)95:4.967908,Ikakogi:41.635351)62:4.262997)100:18.488474)100:11.527904)99:1.242084,((Proceratophrys:35.961722,(Macrogenioglottus:23.365173,Odontophrynus:23.365173)100:12.596549)100:39.834110,((Dendrophryniscus:56.129799,Melanophryniscus:56.129799)72:15.311923,((Frostius:59.947979,(Oreophrynella:55.324910,Amazophrynella:55.324910)46:4.623069)44:8.762543,((Atelopus:53.037052,Osornophryne:53.037052)58:8.065996,(Nannophryne:45.220672,((Rhinella:41.800891,((Incilius:28.210159,Anaxyrus:28.210159)96:12.717303,(((Schismaderma:33.354423,Nectophryne:33.354423)8:5.768188,(((Poyntonophrynus:29.953067,Mertensophryne:29.953067)100:5.809503,(Vandijkophrynus:32.640330,Capensibufo:32.640330)5:3.122240)26:3.139982,((((Adenomus:24.361257,Pedostibes:24.361257)68:5.797503,(((Bufoides:21.999040,Blythophryne:21.999040)63:2.287308,Xanthophryne:24.286348)67:4.169413,Duttaphrynus:28.455761)42:1.702999)46:2.509025,Bufo:32.667785)14:6.116356,(((((Ingerophrynus:29.931467,Bufotes:29.931467)9:4.908448,(Strauchbufo:29.382373,Epidalea:29.382373)90:5.457542)3:2.852022,((Werneria:27.537182,Wolterstorffina:27.537182)99:8.777617,(Rentapia:31.288613,Phrynoidis:31.288613)91:5.026185)6:1.377137)0:0.627253,(((Didynamipus:21.622017,Nimbaphrynoides:21.622017)100:11.602903,Altiphrynoides:33.224921)23:2.393224,((Churamiti:26.456951,Nectophrynoides:26.456951)98:8.153205,(Parapelophryne:32.131124,Sigalegalephrynus:32.131124)17:2.479032)1:1.007989)1:2.701045)0:0.263837,((Pseudobufo:32.853392,Leptophryne:32.853392)32:4.736494,(Pelophryne:33.578639,Ansonia:33.578639)89:4.011246)2:0.993140)0:0.201114)0:0.118412)0:0.220058)6:0.867598,(Barbarophryne:35.278659,(Ghatophryne:34.044036,(Sclerophrys:29.145198,Sabahphrynus:29.145198)90:4.898838)13:1.234623)12:4.711550)85:0.937253)88:0.873429)98:2.000961,(Rhaebo:39.193068,Peltophryne:39.193068)44:4.608784)100:1.418819)100:15.882376)52:7.607475)72:2.731200)100:4.354110)91:1.360979)90:0.766258)90:0.404922,(((Excidobates:39.315307,(Andinobates:33.851072,Ranitomeya:33.851072)85:5.464236)100:13.558376,(Hyloxalus:44.954084,Ectopoglossus:44.954084)98:7.919600)46:9.734217,(((Phyllobates:44.346005,(Oophaga:40.734687,(Dendrobates:37.649475,(Minyobates:28.353887,Adelphobates:28.353887)81:9.295588)85:3.085212)48:3.611318)47:3.583624,(Ameerega:43.328026,((Silverstoneia:25.834875,Epipedobates:25.834875)100:13.024008,(Colostethus:33.209447,Leucostethus:33.209447)87:5.649435)96:4.469144)100:4.601603)47:10.970770,(Allobates:53.285985,((Anomaloglossus:45.356034,Rheobates:45.356034)51:6.599243,(Aromobates:44.608137,Mannophryne:44.608137)100:7.347140)34:1.330708)100:5.614414)47:3.707502)100:15.720090)91:0.322723,((((Chacophrys:21.225255,Lepidobatrachus:21.225255)100:6.917365,Ceratophrys:28.142620)100:44.539908,(((Gastrotheca:45.048492,Stefania:45.048492)82:8.298904,(Hemiphractus:50.689086,Fritziana:50.689086)70:2.658311)96:7.155516,(Cryptobatrachus:51.609127,Flectonotus:51.609127)100:8.893785)100:12.179616)99:3.843750,((((Cyclorana:37.663258,Litoria:37.663258)100:20.962929,Nyctimystes:58.626187)100:7.870594,(((Phrynomedusa:42.653765,Cruziohyla:42.653765)62:3.419381,((Pithecopus:35.395498,Phyllomedusa:35.395498)99:6.703605,Phasmahyla:42.099103)88:3.974043)67:1.766663,(Hylomantis:38.129749,Agalychnis:38.129749)100:9.710060)100:18.656972)100:7.336351,(((Hyloscirtus:49.118074,(Bokermannohyla:45.478958,(Aplastodiscus:38.487345,Boana:38.487345)11:6.991613)100:3.639117)97:9.882263,(Nesorohyla:52.067929,Myersiohyla:52.067929)45:6.932409)99:6.295608,((Scinax:56.595847,Sphaenorhynchus:56.595847)100:5.940226,(((Corythomantis:33.840776,((Nyctimantis:28.158842,(Aparasphenodon:22.283127,Argenteohyla:22.283127)91:5.875715)100:3.626365,Trachycephalus:31.785207)90:2.055570)59:7.159709,((Itapotihyla:35.368861,Phyllodytes:35.368861)47:5.144574,(((Osteocephalus:32.686260,Dryaderces:32.686260)49:3.011324,Tepuihyla:35.697584)99:2.897460,Osteopilus:38.595043)13:1.918392)36:0.487050)100:19.853216,(((((Smilisca:32.286796,(Diaglena:29.559906,(Anotheca:26.332483,Triprion:26.332483)84:3.227423)94:2.726889)100:8.264063,Isthmohyla:40.550859)85:2.504366,(Hyla:38.633867,Tlalocohyla:38.633867)96:4.421358)100:6.219461,(((Exerodonta:39.268188,(Sarcohyla:26.977292,Plectrohyla:26.977292)100:12.290896)100:6.999070,((Charadrahyla:36.350740,Megastomatohyla:36.350740)99:8.700886,(Ecnomiohyla:41.363832,((Duellmanohyla:32.177675,Bromeliohyla:32.177675)100:4.791504,Ptychohyla:36.969179)100:4.394653)100:3.687793)60:1.215632)60:1.258972,((Pseudacris:33.990310,Hyliola:33.990310)100:5.939622,Acris:39.929932)100:7.596297)60:1.748457)100:9.662072,((Scarthyla:45.121500,(Lysapsus:34.015493,Pseudis:34.015493)100:11.106007)100:9.677723,(Xenohyla:42.015916,Dendropsophus:42.015916)100:12.783307)100:4.137535)99:1.916943)99:1.682372)99:2.759872)100:8.537186)100:2.693146)100:2.124435)91:0.387708,Telmatobius:79.038421)91:1.037812)99:1.840382)100:38.798840)100:11.214632,(((Sechellophryne:33.976934,Sooglossus:33.976934)100:52.136814,Nasikabatrachus:86.113748)100:42.770413,((((((Hoplophryne:57.792394,Phrynomantis:57.792394)33:3.920854,((Adelastes:52.197562,(Synapturanus:41.150711,Otophryne:41.150711)100:11.046852)93:6.284356,(Ctenophryne:51.750016,(Chiasmocleis:49.310898,((Myersiella:23.049509,Dasypops:23.049509)100:20.098046,((Hamptophryne:30.880810,(Arcovomer:30.189567,(Dermatonotus:27.597644,(Elachistocleis:25.307008,(Hypopachus:21.757981,Gastrophryne:21.757981)100:3.549027)100:2.290636)100:2.591923)37:0.691243)100:3.915754,Stereocyclops:34.796564)100:8.350990)100:6.163344)100:2.439118)100:6.731903)85:3.231329)40:1.715763,(((((Anodonthyla:28.882914,((Platypelis:20.921890,Cophyla:20.921890)32:2.578882,Plethodontohyla:23.500772)57:5.382142)66:8.159702,(Rhombophryne:35.359439,(Anilany:33.712460,Stumpffia:33.712460)94:1.646978)94:1.683178)100:14.049316,Madecassophryne:51.091932)100:4.909163,(Scaphiophryne:46.965641,Paradoxophyla:46.965641)100:9.035455)99:6.847477,((((((Xenorhina:35.838849,((Paedophryne:34.727608,(Asterophrys:25.664466,Metamagnusia:25.664466)98:9.063142)62:0.830749,(Oninia:32.149287,Pseudocallulops:32.149287)82:3.409070)60:0.280492)68:1.323329,(Callulops:25.060793,Mantophryne:25.060793)99:12.101385)68:1.042994,(((Aphantophryne:28.929754,(Oxydactyla:27.411027,(Austrochaperina:26.116463,Copiula:26.116463)70:1.294564)87:1.518727)40:0.642527,(Barygenys:22.347166,Genyophryne:22.347166)100:7.225115)53:0.983196,((Hylophorbus:23.415016,Choerophryne:23.415016)100:5.456213,(Cophixalus:26.183579,Oreophryne:26.183579)96:2.687651)57:1.684247)48:7.649697)25:0.940377,(Liophryne:33.919512,Sphenophryne:33.919512)97:5.226038)97:13.786878,(Gastrophrynoides:44.246830,(Vietnamophryne:38.867873,Siamophryne:38.867873)95:5.378957)100:8.685599)99:7.400534,(((Chaperina:52.661006,(Glyphoglossus:40.914922,Microhyla:40.914922)100:11.746084)100:2.687069,((Mysticellus:41.634359,Micryletta:41.634359)99:11.018700,(Uperodon:36.511752,((Phrynella:21.645477,Metaphrynella:21.645477)100:12.174560,Kaloula:33.820037)100:2.691715)100:16.141308)99:2.695014)99:2.952022,Dyscophus:58.300096)99:2.032867)71:2.515610)32:0.580438)11:0.625121,Melanobatrachus:64.054132)65:0.873308,Kalophrynus:64.927440)100:38.044313,(((((Balebreviceps:46.321957,((Spelaeophryne:35.717869,Probreviceps:35.717869)94:2.752541,Callulina:38.470410)86:7.851547)99:2.960991,Breviceps:49.282948)100:13.022073,Hemisus:62.305022)100:21.705215,(((Nyctibates:32.434175,(Scotobleps:30.409442,(Trichobatrachus:19.291975,Astylosternus:19.291975)100:11.117466)100:2.024733)100:9.649507,((Leptopelis:39.250858,(Arthroleptis:17.860627,Cardioglossa:17.860627)100:21.390231)100:1.750600,Leptodactylodon:41.001458)100:1.082224)100:19.258523,((Opisthothylax:33.042971,(((Tachycnemis:20.367791,Heterixalus:20.367791)100:5.290580,Afrixalus:25.658371)100:4.552611,((Morerella:23.753413,Cryptothylax:23.753413)100:4.525306,(Alexteroon:17.113944,Hyperolius:17.113944)100:11.164775)100:1.932263)100:2.831989)100:11.759087,((Paracassina:22.307051,(Phlyctimantis:20.020420,(Kassina:3.443364,Semnodactylus:3.443364)100:16.577056)47:2.286631)100:19.878559,Acanthixalus:42.185610)82:2.616448)100:16.540147)100:22.668032)100:16.365259,(Micrixalus:75.130595,(((Pyxicephalus:22.600381,Aubria:22.600381)100:32.570842,((Nothophryne:45.275972,Tomopterna:45.275972)58:3.567339,(((Arthroleptella:19.194289,Natalobatrachus:19.194289)100:21.456845,((Amietia:11.730600,Strongylopus:11.730600)99:26.082744,(Poyntonia:33.986464,(Cacosternum:31.521049,Microbatrachella:31.521049)84:2.465415)100:3.826879)91:2.837791)87:3.462973,Anhydrophryne:44.114108)55:4.729203)100:6.327912)100:11.908835,((Conraua:60.608176,(Ericabatrachus:54.691482,(Petropedetes:24.039296,Arthroleptides:24.039296)100:30.652186)99:5.916694)99:4.588135,(((Phrynobatrachus:60.742822,(Hildebrandtia:49.546074,Ptychadena:49.546074)100:11.196748)99:2.434007,Odontobatrachus:63.176829)94:1.440554,((Indirana:61.163355,((Lankanectes:53.780949,Nyctibatrachus:53.780949)66:6.670292,(((Cornufer:32.717944,Platymantis:32.717944)100:6.199628,Liurana:38.917572)100:0.000576,Alcalus:38.918149)100:21.533092)40:0.712114)43:1.943167,(((Ingerana:35.706123,Occidozyga:35.706123)100:14.783224,((((Fejervarya:33.599282,Minervarya:33.599282)30:2.974936,Sphaerotheca:36.574218)100:4.418927,((Hoplobatrachus:25.660946,Euphlyctis:25.660946)100:11.436996,Nannophrys:37.097942)100:3.895203)100:6.684574,(((Nanorana:23.410587,Quasipaa:23.410587)43:15.443616,Chrysopaa:38.854203)100:6.411473,Limnonectes:45.265676)89:2.412044)100:2.811628)100:12.066445,((((Tsingymantis:50.847137,(Laliostoma:46.508675,Aglyptodactylus:46.508675)98:4.338462)80:2.798756,(Boophis:48.098803,(((Spinomantis:39.537537,Boehmantis:39.537537)38:4.186869,(Gephyromantis:29.555492,Mantidactylus:29.555492)91:14.168915)69:1.589688,((Wakea:36.120170,Mantella:36.120170)100:5.694076,(Blommersia:37.428751,Guibemantis:37.428751)100:4.385495)100:3.499849)100:2.784708)85:5.547090)100:4.682769,(Buergeria:51.992142,(((Theloderma:23.261873,Nyctixalus:23.261873)100:21.429737,((Philautus:43.225072,(Kurixalus:41.971224,(((Raorchestes:35.543094,Liuixalus:35.543094)13:5.171106,(Beddomixalus:39.695698,(Mercurana:30.658559,Pseudophilautus:30.658559)93:9.037139)16:1.018502)4:0.586713,Nasutixalus:41.300913)20:0.670311)22:1.253847)21:0.985498,(((((Taruga:30.590278,Polypedates:30.590278)100:6.908755,Rhacophorus:37.499033)62:1.997841,Feihyla:39.496874)64:2.409423,(Leptomantis:40.355039,Chiromantis:40.355039)20:1.551257)53:0.780999,(Ghatixalus:36.625277,Zhangixalus:36.625277)48:6.062019)91:1.523274)14:0.481039)10:2.011754,Gracixalus:46.703363)100:5.288778)100:6.336521)100:2.580871,(Staurois:45.250497,(((Sumaterana:34.296516,Meristogenys:34.296516)54:2.346628,(Huia:25.403428,Clinotarsus:25.403428)75:11.239716)100:4.469009,(Pelophylax:40.000223,(Amolops:39.360379,(((Rana:25.495475,Odorrana:25.495475)100:13.296462,(((Sanguirana:35.037038,(Babina:32.212300,Nidirana:32.212300)97:2.824738)41:3.038650,((Chalcorana:34.244440,Pulchrana:34.244440)61:2.580604,((Hylarana:34.104934,(Humerana:28.595057,(Pterorana:12.548177,Sylvirana:12.548177)91:16.046880)100:5.509877)81:1.516244,(Bijurana:35.122305,(Indosylvirana:34.163194,(Hydrophylax:32.468276,Papurana:32.468276)27:1.694918)59:0.959112)33:0.498872)52:1.203866)90:1.250644)17:0.492284,(Abavorana:35.134999,Glandirana:35.134999)12:3.432974)60:0.223964)67:0.240758,Amnirana:39.032695)75:0.327684)97:0.639844)100:1.111930)100:4.138344)100:15.659036)92:1.646260)85:0.550729)43:1.510861)11:0.578929)30:1.883747)37:8.050537)100:25.244900)100:2.596257)100:25.912408)100:3.045926)100:4.395121)100:24.480402)100:5.293466)100:4.724111)100:6.685652)100:73.691161)100:9.718232)100;
