# Supplementary material for: Redefining Possible: Combining Phylogenomic and Supersparse Data in Frogs
Source: Mol Biol Evol. 2023 May 4;40(5):msad109. doi: 10.1093/molbev/msad109 (PMC10202597; doi:10.1093/molbev/msad109)
Supplement: msad109_Supplementary_Data [file msad109_supplementary_data.zip › Supplementary File S19.txt]

((Rhinatrema_bivittatum:88.510885,(Microcaecilia_unicolor:32.080020,Geotrypetes_seraphini:32.080020)100:56.430866)100:170.941337,(((Plethodon_cinereus:8.541256,Plethodon_serratus:8.541256)100:146.139345,(Ambystoma_mexicanum:20.044341,(Ambystoma_laterale:15.804522,Ambystoma_jeffersonianum:15.804522)100:4.239819)100:134.636259)100:96.519399,((Leiopelma:100.184694,Ascaphus:100.184694)100:77.244384,(((Bombina:41.429288,Barbourula:41.429288)100:83.570712,((Latonia:43.663651,Discoglossus:43.663651)100:44.958610,Alytes:88.622261)100:36.377739)100:45.983934,((Rhinophrynus:148.100000,(Pipa:110.322574,(Xenopus:101.507569,(Pseudhymenochirus:75.201682,Hymenochirus:75.201682)100:26.305887)100:8.815005)100:37.777426)100:18.366924,(((Pelodytes:121.805303,(Pelobates:96.394312,((Brachytarsophrys:38.362443,(Atympanophrys:36.001932,(Pelobatrachus:35.101693,((Megophrys:28.310101,Xenophrys:28.310101)95:4.819900,(Ophryophryne:27.292932,Panophrys:27.292932)91:5.837069)79:1.971692)61:0.900239)77:2.360512)100:22.108356,((Leptolalax:32.350945,Leptobrachella:32.350945)100:10.539736,(Scutiger:23.512319,(Leptobrachium:21.102645,Oreolalax:21.102645)100:2.409674)100:19.378362)100:17.580118)100:35.923513)100:25.410990)100:13.535238,(Scaphiopus:59.941869,Spea:59.941869)100:75.398672)100:26.121909,((Hadromophryne:60.607049,Heleophryne:60.607049)100:77.742979,((((Insuetophrynus:69.738240,Rhinoderma:69.738240)100:17.450908,((((Crossodactylus:65.681322,(Megaelosia:56.975143,Hylodes:56.975143)100:8.706180)100:8.474528,((Cycloramphus:52.901272,Zachaenus:52.901272)100:11.353672,Thoropa:64.254944)100:9.900906)94:4.225799,((Limnomedusa:60.587200,(Eupsophus:37.494928,Alsodes:37.494928)100:23.092272)84:5.012198,((Chaltenobatrachus:24.437657,Atelognathus:24.437657)100:10.658954,(Batrachyla:23.251692,Hylorina:23.251692)100:11.844919)100:30.502787)85:12.782251)91:7.042069,(((((((((Eleutherodactylus:61.264370,Diasporus:61.264370)100:9.981394,(Phyzelaphryne:62.466614,Adelophryne:62.466614)100:8.779151)100:4.253180,(Ischnocnema:66.687615,Brachycephalus:66.687615)100:8.811330)33:1.289755,((((Phrynopus:66.817167,(Oreobates:65.390352,Lynchius:65.390352)60:1.426814)100:4.434957,(Yunganastes:57.929603,Pristimantis:57.929603)100:13.322520)100:2.733636,((Noblella:66.127996,Barycholos:66.127996)99:5.864076,((Psychrophrynella:53.546122,Microkayla:53.546122)100:14.940143,(Holoaden:46.037057,Euparkerella:46.037057)100:22.449208)62:3.505806)94:1.993688)100:1.406048,(Craugastor:67.298034,Haddadus:67.298034)100:8.093773)100:1.396892)100:2.987370,Ceuthomantis:79.776069)100:3.550819,((((Dendrophryniscus:65.193337,Melanophryniscus:65.193337)71:11.373098,(Amazophrynella:73.336723,((Osornophryne:57.631668,Atelopus:57.631668)100:8.568624,(Nannophryne:50.871514,(Peltophryne:49.902743,(Rhaebo:49.497966,((((Sabahphrynus:32.867466,Sclerophrys:32.867466)96:6.955919,Rhinella:39.823384)43:5.264338,((Bufotes:39.880031,(Strauchbufo:33.695341,Epidalea:33.695341)98:6.184690)49:4.380398,(((Phrynoidis:34.069471,Rentapia:34.069471)91:5.965871,(Parapelophryne:37.140670,Bufo:37.140670)46:2.894673)34:1.125504,(Schismaderma:36.434363,Ingerophrynus:36.434363)28:4.726483)12:3.099582)3:0.827294)11:2.373840,((Incilius:32.744659,Anaxyrus:32.744659)100:12.930199,(((Wolterstorffina:31.614278,Werneria:31.614278)99:7.568329,Nectophryne:39.182608)68:3.966134,(((Mertensophryne:32.504897,Poyntonophrynus:32.504897)100:5.644338,Capensibufo:38.149235)97:4.716753,(((Churamiti:29.936812,Nectophrynoides:29.936812)100:9.492854,((Nimbaphrynoides:24.583477,Didynamipus:24.583477)100:12.344822,Altiphrynoides:36.928300)45:2.501366)47:3.168520,(Leptophryne:39.197572,((Pelophryne:34.972197,Ansonia:34.972197)86:3.047898,(((Blythophryne:28.315545,Bufoides:28.315545)56:2.550340,Xanthophryne:30.865884)50:4.663773,(Adenomus:28.564524,Pedostibes:28.564524)44:6.965133)56:2.490437)27:1.177478)26:3.400613)3:0.267803)4:0.282754)8:2.526116)8:1.786705)99:2.036403)51:0.404777)95:0.968771)100:15.328777)100:7.136432)71:3.229712)100:5.406444,((Rupirana:66.992149,((Paratelmatobius:40.301938,Scythrophrys:40.301938)59:6.539690,Crossodactylodes:46.841629)100:20.150521)100:12.520657,(((Leptodactylus:53.661717,Hydrolaetare:53.661717)100:7.512460,(Lithodytes:52.645408,Adenomera:52.645408)100:8.528769)100:16.554820,(Edalorhina:64.795773,((Physalaemus:38.318731,Engystomops:38.318731)100:16.199173,Pleurodema:54.517904)100:10.277869)100:12.933224)51:1.783809)99:2.460073)46:0.591319,((Allophryne:68.452255,((Celsiella:33.443845,Hyalinobatrachium:33.443845)100:16.093326,(Ikakogi:45.476868,((Vitreorana:33.787722,(((Rulyrana:24.390347,Sachatamia:24.390347)49:2.913894,(Cochranella:22.923747,Espadarana:22.923747)72:4.380494)76:2.281779,Teratohyla:29.586020)82:4.201702)99:6.118394,(Centrolene:30.847540,Nymphargus:30.847540)92:9.058576)97:5.570752)71:4.060303)100:18.915083)100:8.744377,((Macrogenioglottus:25.190450,Odontophrynus:25.190450)100:13.855193,Proceratophrys:39.045643)100:38.150988)61:5.367567)93:0.762689)93:0.387838,(((Ectopoglossus:48.864737,Hyloxalus:48.864737)93:7.976603,(Phyllobates:52.271129,((Excidobates:41.416105,(Andinobates:34.875783,Ranitomeya:34.875783)83:6.540322)100:7.822069,(Dendrobates:44.047586,Adelphobates:44.047586)100:5.190589)10:3.032955)10:4.570212)10:7.583195,((Oophaga:49.855768,(Ameerega:45.742750,((Epipedobates:27.475096,Silverstoneia:27.475096)100:13.552942,(Colostethus:35.499200,Leucostethus:35.499200)85:5.528839)97:4.714712)100:4.113017)10:10.922820,((Mannophryne:47.003814,Aromobates:47.003814)100:9.019306,(Allobates:53.350668,Rheobates:53.350668)31:2.672451)100:4.755467)10:3.645948)100:19.290190)94:0.339220,((((Cryptobatrachus:54.888396,Flectonotus:54.888396)100:9.271965,((Gastrotheca:47.395834,Stefania:47.395834)80:8.883679,(Hemiphractus:53.624518,Fritziana:53.624518)76:2.654994)100:7.880848)100:13.232732,(Ceratophrys:29.865399,(Chacophrys:22.504357,Lepidobatrachus:22.504357)100:7.361042)100:47.527693)99:4.325334,(((Myersiohyla:64.123109,((Hyloscirtus:51.876734,((Bokermannohyla:43.343973,Aplastodiscus:43.343973)90:2.628378,Boana:45.972350)99:5.904384)99:7.686110,Nesorohyla:59.562844)49:4.560265)98:5.461690,((Scinax:60.407857,Sphaenorhynchus:60.407857)100:6.312056,(((Corythomantis:35.865265,(Trachycephalus:33.789149,(Nyctimantis:29.929629,(Argenteohyla:23.453975,Aparasphenodon:23.453975)86:6.475654)100:3.859520)91:2.076115)64:6.392432,((Phyllodytes:40.852199,(Tepuihyla:38.102164,(Osteocephalus:35.036058,Dryaderces:35.036058)40:3.066106)97:2.750035)77:0.522316,Osteopilus:41.374515)46:0.883182)100:22.693189,((((Isthmohyla:44.271493,(Hyla:40.710587,Tlalocohyla:40.710587)92:3.560906)15:1.785670,(Smilisca:34.278963,(Diaglena:31.496473,(Triprion:28.015392,Anotheca:28.015392)93:3.481081)99:2.782490)100:11.778199)100:6.909628,(((Pseudacris:37.165643,Hyliola:37.165643)100:5.738235,Acris:42.903878)100:8.236566,(((Sarcohyla:29.657672,Plectrohyla:29.657672)100:11.983927,Exerodonta:41.641599)100:8.175286,((Charadrahyla:39.119748,Megastomatohyla:39.119748)99:9.344726,(Ecnomiohyla:44.186845,(Ptychohyla:39.794089,(Bromeliohyla:34.644943,Duellmanohyla:34.644943)100:5.149146)100:4.392756)100:4.277629)58:1.352411)58:1.323559)60:1.826346)100:10.015121,((Scarthyla:48.485257,(Lysapsus:36.534233,Pseudis:36.534233)100:11.951024)100:10.049575,(Xenohyla:46.342882,Dendropsophus:46.342882)100:12.191950)100:4.447080)98:1.968973)98:1.769027)98:2.864887)100:9.253235,(((Agalychnis:41.109030,Hylomantis:41.109030)100:9.896138,((Phrynomedusa:45.483065,Cruziohyla:45.483065)71:3.599732,(Phasmahyla:44.582079,(Pithecopus:41.042631,Phyllomedusa:41.042631)99:3.539448)92:4.500717)78:1.922371)100:20.007870,((Cyclorana:41.383456,Litoria:41.383456)100:20.958451,Nyctimystes:62.341907)100:8.671130)100:7.824997)100:2.880392)100:2.335520)94:0.380752,Telmatobius:84.434698)94:0.989021)97:1.765429)100:36.258965,((Mixophyes:96.274827,((Taudactylus:80.632694,(((Crinia:3.629068,Geocrinia:3.629068)100:53.827191,(Paracrinia:49.909118,Assa:49.909118)80:7.547141)96:12.265096,((Uperoleia:48.803375,Spicospina:48.803375)87:10.965766,(Pseudophryne:44.383775,(Metacrinia:34.160942,(Arenophryne:31.549430,Myobatrachus:31.549430)48:2.611512)92:10.222833)100:15.385365)100:9.952214)99:10.911339)100:13.789845,(Rheobatrachus:89.852286,((((Adelotus:44.732354,Limnodynastes:44.732354)91:5.883098,Notaden:50.615451)70:4.574260,(Heleioporus:50.176172,Neobatrachus:50.176172)73:5.013540)87:12.056597,(Platyplectrum:33.074358,Lechriodus:33.074358)100:34.171950)100:22.605978)75:4.570252)83:1.852288)100:13.424899,(Telmatobufo:69.072667,Calyptocephalella:69.072667)100:40.627058)100:13.748387)100:10.860083,(((Sechellophryne:35.166487,Sooglossus:35.166487)100:53.054741,Nasikabatrachus:88.221228)100:43.171446,((Kalophrynus:67.030822,((Phrynomantis:63.194433,((Adelastes:54.526750,(Otophryne:43.235498,Synapturanus:43.235498)100:11.291253)100:6.044193,(Ctenophryne:54.204273,(Chiasmocleis:51.833128,((Myersiella:24.644029,Dasypops:24.644029)100:21.119955,(Stereocyclops:37.259966,(Hamptophryne:33.210204,(Arcovomer:32.486940,(Dermatonotus:29.744419,((Gastrophryne:23.478295,Hypopachus:23.478295)100:3.821535,Elachistocleis:27.299830)100:2.444590)100:2.742521)19:0.723263)100:4.049762)100:8.504019)100:6.069143)100:2.371145)100:6.366671)100:2.623489)100:2.350891,((((Gastrophrynoides:46.282017,(Vietnamophryne:40.884064,Siamophryne:40.884064)99:5.397953)100:8.494339,((Liophryne:33.216456,Sphenophryne:33.216456)98:4.538944,((((Cophixalus:27.422792,Oreophryne:27.422792)100:2.577147,(Choerophryne:24.558641,Hylophorbus:24.558641)100:5.441299)78:1.424146,((Oxydactyla:28.151534,(Austrochaperina:26.856228,Copiula:26.856228)77:1.295306)96:2.168545,(Genyophryne:23.546890,Barygenys:23.546890)100:6.773189)95:1.104007)75:4.971062,((((Oninia:29.763161,Pseudocallulops:29.763161)78:3.034842,(Asterophrys:24.115776,Metamagnusia:24.115776)100:8.682228)83:0.384784,Xenorhina:33.182787)99:1.766533,(Callulops:26.117083,Mantophryne:26.117083)100:8.832237)99:1.445828)27:1.360252)100:17.020956)100:7.908354,(((Chaperina:55.531655,(Glyphoglossus:43.407522,Microhyla:43.407522)100:12.124134)100:2.689864,((Mysticellus:44.561425,Micryletta:44.561425)100:11.042230,(Uperodon:39.164523,((Phrynella:23.313351,Metaphrynella:23.313351)100:13.036380,Kaloula:36.349731)100:2.814791)100:16.439132)100:2.617864)100:2.729635,Dyscophus:60.951155)100:1.733555)100:2.360828,((Scaphiophryne:49.536259,Paradoxophyla:49.536259)100:9.213485,(Madecassophryne:55.185756,((Anodonthyla:30.888269,(Plethodontohyla:25.135748,(Platypelis:22.394871,Cophyla:22.394871)32:2.740877)56:5.752521)64:8.548808,(Rhombophryne:37.677622,(Anilany:35.882514,Stumpffia:35.882514)89:1.795108)99:1.759455)100:15.748679)100:3.563988)100:6.295793)100:0.499786)100:1.485499)100:38.717503,(((Hemisus:65.572822,(Breviceps:52.141522,(Balebreviceps:49.560525,((Probreviceps:37.552998,Spelaeophryne:37.552998)92:2.893398,Callulina:40.446396)83:9.114129)97:2.580997)100:13.431300)100:21.916195,(((Nyctibates:34.525944,(Scotobleps:32.369183,(Astylosternus:20.527541,Trichobatrachus:20.527541)100:11.841642)100:2.156761)100:10.277553,((Leptopelis:41.814620,(Cardioglossa:19.061323,Arthroleptis:19.061323)100:22.753297)100:1.849765,Leptodactylodon:43.664385)99:1.139112)100:20.003339,((((Afrixalus:27.441081,(Heterixalus:21.772943,Tachycnemis:21.772943)100:5.668138)100:4.859693,((Alexteroon:18.334832,Hyperolius:18.334832)100:11.908024,(Morerella:25.384404,Cryptothylax:25.384404)100:4.858453)100:2.057917)100:2.999178,Opisthothylax:35.299951)100:12.358331,(Acanthixalus:42.746888,(Paracassina:25.040539,((Kassina:3.684125,Semnodactylus:3.684125)99:17.743463,Phlyctimantis:21.427588)41:3.612951)100:17.706349)64:4.911394)100:17.148553)100:22.682182)100:15.634832,(((Pyxicephalus:23.705654,Aubria:23.705654)100:33.485474,((Nothophryne:48.932657,Tomopterna:48.932657)63:2.023123,(Anhydrophryne:46.517330,((Natalobatrachus:20.303953,Arthroleptella:20.303953)100:22.484996,((Poyntonia:35.921737,(Cacosternum:33.286245,Microbatrachella:33.286245)74:2.635492)100:3.942772,(Amietia:12.427929,Strongylopus:12.427929)100:27.436580)88:2.924440)87:3.728381)56:4.438451)99:6.235347)100:11.252639,((Conraua:62.330521,(Ericabatrachus:58.347217,(Arthroleptides:24.790295,Petropedetes:24.790295)100:33.556922)99:3.983305)99:4.529280,(((Phrynobatrachus:62.494098,(Hildebrandtia:54.648147,Ptychadena:54.648147)100:7.845950)100:2.427513,Odontobatrachus:64.921611)98:1.383361,(((Indirana:61.507253,(((Platymantis:34.171988,Cornufer:34.171988)100:5.879411,Liurana:40.051399)100:0.000586,Alcalus:40.051985)100:21.455268)60:0.001032,Nyctibatrachus:61.508285)100:3.184089,(((Occidozyga:37.380261,Ingerana:37.380261)100:15.056460,(((Sphaerotheca:38.297950,(Minervarya:35.194378,Fejervarya:35.194378)23:3.103572)100:4.528915,(Nannophrys:38.784654,(Hoplobatrachus:27.121589,Euphlyctis:27.121589)100:11.663065)100:4.042212)100:6.729046,(Limnonectes:46.701849,(Nanorana:36.017261,(Quasipaa:34.221760,Chrysopaa:34.221760)20:1.795502)100:10.684587)94:2.854063)100:2.880809)100:11.738266,((((Tsingymantis:52.526640,(Laliostoma:48.935567,Aglyptodactylus:48.935567)100:3.591072)78:3.183113,(Boophis:50.578093,((Spinomantis:46.448164,(Boehmantis:44.353678,(Gephyromantis:32.626836,Mantidactylus:32.626836)92:11.726842)51:2.094485)67:1.403331,((Wakea:38.350276,Mantella:38.350276)100:5.921455,(Blommersia:39.844934,Guibemantis:39.844934)100:4.426797)100:3.579763)100:2.726598)80:5.131659)100:4.152362,(Buergeria:51.768060,((Theloderma:23.980949,Nyctixalus:23.980949)100:19.140646,(((Kurixalus:40.245905,(Nasutixalus:39.358554,(Beddomixalus:37.840486,((Mercurana:30.994133,Pseudophilautus:30.994133)94:5.704500,Raorchestes:36.698633)85:1.141853)49:1.518068)76:0.887351)90:1.337203,Philautus:41.583108)99:1.008507,(((Chiromantis:39.737641,(Feihyla:38.049010,(Rhacophorus:36.390270,(Taruga:30.052640,Polypedates:30.052640)100:6.337630)93:1.658740)95:1.688631)79:0.520881,Ghatixalus:40.258521)18:0.361214,Zhangixalus:40.619736)99:1.971879)100:0.529979)100:8.646466)100:8.094054)100:2.651977,(Staurois:46.105465,(((Sumaterana:35.247179,Meristogenys:35.247179)62:2.374024,(Clinotarsus:26.434234,Huia:26.434234)72:11.186968)100:4.038440,(Pelophylax:40.265647,(Amolops:39.508319,(((Rana:26.696788,Odorrana:26.696788)100:12.112420,(((Sanguirana:35.433279,(Nidirana:32.946997,Babina:32.946997)97:2.486282)41:2.380883,(((Hylarana:32.574753,(Humerana:28.220528,(Sylvirana:13.106235,Pterorana:13.106235)92:15.114292)100:4.354225)89:1.055166,(Hydrophylax:29.878281,Papurana:29.878281)84:3.751637)87:2.201262,(Pulchrana:33.598009,Chalcorana:33.598009)81:2.233172)100:1.982981)25:0.750948,(Abavorana:35.343812,Glandirana:35.343812)11:3.221298)66:0.244097)70:0.410550,Amnirana:39.219758)87:0.288561)95:0.757328)100:1.393996)100:4.445822)100:16.408627)100:1.660896)100:0.517387)100:1.612597)34:0.554830)75:1.583965)100:34.680083)100:2.624476)100:25.644349)100:2.915521)100:4.041833)100:23.112421)100:5.004474)100:4.517010)100:6.445144)100:73.770922)100:8.252222)100;
