# Supplementary material for: Redefining Possible: Combining Phylogenomic and Supersparse Data in Frogs
Source: Mol Biol Evol. 2023 May 4;40(5):msad109. doi: 10.1093/molbev/msad109 (PMC10202597; doi:10.1093/molbev/msad109)
Supplement: msad109_Supplementary_Data [file msad109_supplementary_data.zip › Supplementary File S20.txt]

#NEXUS
[ See concord.cf.stat for branch annotation meanings. This file is best viewed in FigTree. ]
begin trees;
  tree tree_1 = ((Sarcophilus_harrisii:0.0674491000,Lycaon_pictus:0.0854648000):0.0179576000[&label="100"],(((Sphenodon_punctatus:0.0511411000,(Python_molurus:0.0881706000,Shinisaurus_crocodilurus:0.0323036000):0.0809820000[&gCF="90.61",gCF/gDF1/gDF2/gDFP="90.61/0.54/0.38/8.47",gCF_N="2162",gCF_N/gDF1_N/gDF2_N/gDFP_N="2162/13/9/202",gDF1="0.54",gDF1_N="13",gDF2="0.38",gDF2_N="9",gDFP="8.47",gDFP_N="202",gN="2386",label="100"]):0.0108855000[&gCF="34.82",gCF/gDF1/gDF2/gDFP="34.82/12.68/6.75/45.75",gCF_N="991",gCF_N/gDF1_N/gDF2_N/gDFP_N="991/361/192/1302",gDF1="12.68",gDF1_N="361",gDF2="6.75",gDF2_N="192",gDFP="45.75",gDFP_N="1302",gN="2846",label="100"],(Podocnemis_expansa:0.0588688000,(Alligator_mississippiensis:0.0352096000,(Struthio_camelus:0.0268565000,Gallus_gallus:0.0439669000):0.0307893000[&gCF="78.96",gCF/gDF1/gDF2/gDFP="78.96/2.74/2.96/15.34",gCF_N="2244",gCF_N/gDF1_N/gDF2_N/gDFP_N="2244/78/84/436",gDF1="2.74",gDF1_N="78",gDF2="2.96",gDF2_N="84",gDFP="15.34",gDFP_N="436",gN="2842",label="100"]):0.0064389400[&gCF="33.57",gCF/gDF1/gDF2/gDFP="33.57/13.22/10.47/42.75",gCF_N="988",gCF_N/gDF1_N/gDF2_N/gDFP_N="988/389/308/1258",gDF1="13.22",gDF1_N="389",gDF2="10.47",gDF2_N="308",gDFP="42.75",gDFP_N="1258",gN="2943",label="100"]):0.0063038100[&gCF="28.69",gCF/gDF1/gDF2/gDFP="28.69/7.93/7.5/55.88",gCF_N="857",gCF_N/gDF1_N/gDF2_N/gDFP_N="857/237/224/1669",gDF1="7.93",gDF1_N="237",gDF2="7.5",gDF2_N="224",gDFP="55.88",gDFP_N="1669",gN="2987",label="100"]):0.0186382000[&gCF="44.63",gCF/gDF1/gDF2/gDFP="44.63/5.04/4.04/46.3",gCF_N="1205",gCF_N/gDF1_N/gDF2_N/gDFP_N="1205/136/109/1250",gDF1="5.04",gDF1_N="136",gDF2="4.04",gDF2_N="109",gDFP="46.3",gDFP_N="1250",gN="2700",label="100"],((Rhinatrema_bivittatum:0.0600979000,(Geotrypetes_seraphini:0.0412901000,Microcaecilia_unicolor:0.0313798000):0.0584633000[&gCF="95.77",gCF/gDF1/gDF2/gDFP="95.77/1.84/1.43/0.95",gCF_N="1405",gCF_N/gDF1_N/gDF2_N/gDFP_N="1405/27/21/14",gDF1="1.84",gDF1_N="27",gDF2="1.43",gDF2_N="21",gDFP="0.95",gDFP_N="14",gN="1467",label="100"]):0.0830288000[&gCF="95.58",gCF/gDF1/gDF2/gDFP="95.58/0.66/0.84/2.93",gCF_N="1599",gCF_N/gDF1_N/gDF2_N/gDFP_N="1599/11/14/49",gDF1="0.66",gDF1_N="11",gDF2="0.84",gDF2_N="14",gDFP="2.93",gDFP_N="49",gN="1673",label="100"],(((Ambystoma_mexicanum:0.0179591000,(Ambystoma_laterale:0.0253887000,Ambystoma_jeffersonianum:0.0166128000):0.0060568900[&gCF="46.53",gCF/gDF1/gDF2/gDFP="46.53/27.6/25.6/0.27",gCF_N="349",gCF_N/gDF1_N/gDF2_N/gDFP_N="349/207/192/2",gDF1="27.6",gDF1_N="207",gDF2="25.6",gDF2_N="192",gDFP="0.27",gDFP_N="2",gN="750",label="100"]):0.1471610000[&gCF="97.3",gCF/gDF1/gDF2/gDFP="97.3/0.54/0.36/1.8",gCF_N="540",gCF_N/gDF1_N/gDF2_N/gDFP_N="540/3/2/10",gDF1="0.54",gDF1_N="3",gDF2="0.36",gDF2_N="2",gDFP="1.8",gDFP_N="10",gN="555",label="100"],(Plethodon_serratus:0.0090541200,Plethodon_cinereus:0.0141809000):0.2176480000[&gCF="99.27",gCF/gDF1/gDF2/gDFP="99.27/0.36/0.24/0.12",gCF_N="818",gCF_N/gDF1_N/gDF2_N/gDFP_N="818/3/2/1",gDF1="0.36",gDF1_N="3",gDF2="0.24",gDF2_N="2",gDFP="0.12",gDFP_N="1",gN="824",label="100"]):0.1303680000[&gCF="92.04",gCF/gDF1/gDF2/gDFP="92.04/1.26/1.47/5.24",gCF_N="879",gCF_N/gDF1_N/gDF2_N/gDFP_N="879/12/14/50",gDF1="1.26",gDF1_N="12",gDF2="1.47",gDF2_N="14",gDFP="5.24",gDFP_N="50",gN="955",label="100"],((Leiopelma:0.0742584000,Ascaphus:0.0779383000):0.0222310000[&gCF="62.5",gCF/gDF1/gDF2/gDFP="62.5/15.63/9.38/12.5",gCF_N="20",gCF_N/gDF1_N/gDF2_N/gDFP_N="20/5/3/4",gDF1="15.63",gDF1_N="5",gDF2="9.38",gDF2_N="3",gDFP="12.5",gDFP_N="4",gN="32",label="100"],((((Latonia:0.0441061000,Discoglossus:0.0475233000):0.0499468000[&gCF="100",gCF/gDF1/gDF2/gDFP="100/0/0/0",gCF_N="4",gCF_N/gDF1_N/gDF2_N/gDFP_N="4/0/0/0",gDF1="0",gDF1_N="0",gDF2="0",gDF2_N="0",gDFP="0",gDFP_N="0",gN="4",label="100"],Alytes:0.0844869000):0.0251874000[&gCF="88.26",gCF/gDF1/gDF2/gDFP="88.26/7.98/2.82/0.94",gCF_N="188",gCF_N/gDF1_N/gDF2_N/gDFP_N="188/17/6/2",gDF1="7.98",gDF1_N="17",gDF2="2.82",gDF2_N="6",gDFP="0.94",gDFP_N="2",gN="213",label="100"],(Barbourula:0.0373139000,Bombina:0.0586475000):0.0905155000[&gCF="100",gCF/gDF1/gDF2/gDFP="100/0/0/0",gCF_N="87",gCF_N/gDF1_N/gDF2_N/gDFP_N="87/0/0/0",gDF1="0",gDF1_N="0",gDF2="0",gDF2_N="0",gDFP="0",gDFP_N="0",gN="87",label="100"]):0.0378996000[&gCF="78.82",gCF/gDF1/gDF2/gDFP="78.82/2.82/2.26/16.1",gCF_N="1288",gCF_N/gDF1_N/gDF2_N/gDFP_N="1288/46/37/263",gDF1="2.82",gDF1_N="46",gDF2="2.26",gDF2_N="37",gDFP="16.1",gDFP_N="263",gN="1634",label="100"],((Rhinophrynus:0.1158980000,(Pipa:0.1360070000,(Xenopus:0.1056300000,(Hymenochirus:0.1229560000,Pseudhymenochirus:0.1043050000):0.0469747000[&gCF="69.23",gCF/gDF1/gDF2/gDFP="69.23/0/7.69/23.08",gCF_N="9",gCF_N/gDF1_N/gDF2_N/gDFP_N="9/0/1/3",gDF1="0",gDF1_N="0",gDF2="7.69",gDF2_N="1",gDFP="23.08",gDFP_N="3",gN="13",label="100"]):0.0140833000[&gCF="46.89",gCF/gDF1/gDF2/gDFP="46.89/23.44/27.11/2.56",gCF_N="256",gCF_N/gDF1_N/gDF2_N/gDFP_N="256/128/148/14",gDF1="23.44",gDF1_N="128",gDF2="27.11",gDF2_N="148",gDFP="2.56",gDFP_N="14",gN="546",label="100"]):0.0604032000[&gCF="89.19",gCF/gDF1/gDF2/gDFP="89.19/2.85/2.19/5.77",gCF_N="1345",gCF_N/gDF1_N/gDF2_N/gDFP_N="1345/43/33/87",gDF1="2.85",gDF1_N="43",gDF2="2.19",gDF2_N="33",gDFP="5.77",gDFP_N="87",gN="1508",label="100"]):0.0239425000[&gCF="58.63",gCF/gDF1/gDF2/gDFP="58.63/4.99/6.39/30",gCF_N="1376",gCF_N/gDF1_N/gDF2_N/gDFP_N="1376/117/150/704",gDF1="4.99",gDF1_N="117",gDF2="6.39",gDF2_N="150",gDFP="30",gDFP_N="704",gN="2347",label="100"],(((Scaphiopus:0.0691751000,Spea:0.0789010000):0.0934025000[&gCF="61.23",gCF/gDF1/gDF2/gDFP="61.23/25.34/0.45/12.98",gCF_N="679",gCF_N/gDF1_N/gDF2_N/gDFP_N="679/281/5/144",gDF1="25.34",gDF1_N="281",gDF2="0.45",gDF2_N="5",gDFP="12.98",gDFP_N="144",gN="1109",label="100"],(Pelodytes:0.1293570000,(Pelobates:0.0915694000,(((Scutiger:0.0198617000,(Leptobrachium:0.0234126000,Oreolalax:0.0284643000):0.0029432700[&gCF="43.33",gCF/gDF1/gDF2/gDFP="43.33/27.78/27.78/1.11",gCF_N="39",gCF_N/gDF1_N/gDF2_N/gDFP_N="39/25/25/1",gDF1="27.78",gDF1_N="25",gDF2="27.78",gDF2_N="25",gDFP="1.11",gDFP_N="1",gN="90",label="100"]):0.0162424000[&gCF="97.33",gCF/gDF1/gDF2/gDFP="97.33/0.38/1.91/0.38",gCF_N="255",gCF_N/gDF1_N/gDF2_N/gDFP_N="255/1/5/1",gDF1="0.38",gDF1_N="1",gDF2="1.91",gDF2_N="5",gDFP="0.38",gDFP_N="1",gN="262",label="100"],(Leptolalax:0.0730795000,Leptobrachella:0.0258735000):0.0313419000[&gCF="100",gCF/gDF1/gDF2/gDFP="100/0/0/0",gCF_N="1",gCF_N/gDF1_N/gDF2_N/gDFP_N="1/0/0/0",gDF1="0",gDF1_N="0",gDF2="0",gDF2_N="0",gDFP="0",gDFP_N="0",gN="1",label="100"]):0.0287507000[&gCF="97.08",gCF/gDF1/gDF2/gDFP="97.08/1.09/1.82/0",gCF_N="266",gCF_N/gDF1_N/gDF2_N/gDFP_N="266/3/5/0",gDF1="1.09",gDF1_N="3",gDF2="1.82",gDF2_N="5",gDFP="0",gDFP_N="0",gN="274",label="100"],(((Pelobatrachus:0.0667610000,Atympanophrys:0.0513580000):0.0068544500[&gCF="0",gCF/gDF1/gDF2/gDFP="0/37.5/12.5/50",gCF_N="0",gCF_N/gDF1_N/gDF2_N/gDFP_N="0/3/1/4",gDF1="37.5",gDF1_N="3",gDF2="12.5",gDF2_N="1",gDFP="50",gDFP_N="4",gN="8",label="6"],((Megophrys:0.0741797000,Xenophrys:0.0096516000):0.0082282100[&gCF="33.33",gCF/gDF1/gDF2/gDFP="33.33/0/16.67/50",gCF_N="2",gCF_N/gDF1_N/gDF2_N/gDFP_N="2/0/1/3",gDF1="0",gDF1_N="0",gDF2="16.67",gDF2_N="1",gDFP="50",gDFP_N="3",gN="6",label="92"],(Panophrys:0.0252287000,Ophryophryne:0.0308761000):0.0048635400[&gCF="20",gCF/gDF1/gDF2/gDFP="20/0/0/80",gCF_N="2",gCF_N/gDF1_N/gDF2_N/gDFP_N="2/0/0/8",gDF1="0",gDF1_N="0",gDF2="0",gDF2_N="0",gDFP="80",gDFP_N="8",gN="10",label="93"]):0.0035799100[&gCF="20",gCF/gDF1/gDF2/gDFP="20/0/0/80",gCF_N="2",gCF_N/gDF1_N/gDF2_N/gDFP_N="2/0/0/8",gDF1="0",gDF1_N="0",gDF2="0",gDF2_N="0",gDFP="80",gDFP_N="8",gN="10",label="85"]):0.0062693600[&gCF="40",gCF/gDF1/gDF2/gDFP="40/26.67/0/33.33",gCF_N="6",gCF_N/gDF1_N/gDF2_N/gDFP_N="6/4/0/5",gDF1="26.67",gDF1_N="4",gDF2="0",gDF2_N="0",gDFP="33.33",gDFP_N="5",gN="15",label="73"],Brachytarsophrys:0.0173332000):0.0351037000[&gCF="98.89",gCF/gDF1/gDF2/gDFP="98.89/0.37/0.37/0.37",gCF_N="268",gCF_N/gDF1_N/gDF2_N/gDFP_N="268/1/1/1",gDF1="0.37",gDF1_N="1",gDF2="0.37",gDF2_N="1",gDFP="0.37",gDFP_N="1",gN="271",label="100"]):0.0715587000[&gCF="96.99",gCF/gDF1/gDF2/gDFP="96.99/1.27/0.85/0.9",gCF_N="1836",gCF_N/gDF1_N/gDF2_N/gDFP_N="1836/24/16/17",gDF1="1.27",gDF1_N="24",gDF2="0.85",gDF2_N="16",gDFP="0.9",gDFP_N="17",gN="1893",label="100"]):0.0434789000[&gCF="87.25",gCF/gDF1/gDF2/gDFP="87.25/4.83/2.77/5.15",gCF_N="1608",gCF_N/gDF1_N/gDF2_N/gDFP_N="1608/89/51/95",gDF1="4.83",gDF1_N="89",gDF2="2.77",gDF2_N="51",gDFP="5.15",gDFP_N="95",gN="1843",label="100"]):0.0208911000[&gCF="59.35",gCF/gDF1/gDF2/gDFP="59.35/11.55/11.66/17.44",gCF_N="1079",gCF_N/gDF1_N/gDF2_N/gDFP_N="1079/210/212/317",gDF1="11.55",gDF1_N="210",gDF2="11.66",gDF2_N="212",gDFP="17.44",gDFP_N="317",gN="1818",label="100"]):0.0405293000[&gCF="53.94",gCF/gDF1/gDF2/gDFP="53.94/10.25/1.44/34.37",gCF_N="1232",gCF_N/gDF1_N/gDF2_N/gDFP_N="1232/234/33/785",gDF1="10.25",gDF1_N="234",gDF2="1.44",gDF2_N="33",gDFP="34.37",gDFP_N="785",gN="2284",label="100"],((Hadromophryne:0.0647444000,Heleophryne:0.0239736000):0.0560132000[&gCF="100",gCF/gDF1/gDF2/gDFP="100/0/0/0",gCF_N="2",gCF_N/gDF1_N/gDF2_N/gDFP_N="2/0/0/0",gDF1="0",gDF1_N="0",gDF2="0",gDF2_N="0",gDFP="0",gDFP_N="0",gN="2",label="100"],((((Telmatobufo:0.0931508000,Calyptocephalella:0.0369677000):0.0289593000[&gCF="100",gCF/gDF1/gDF2/gDFP="100/0/0/0",gCF_N="8",gCF_N/gDF1_N/gDF2_N/gDFP_N="8/0/0/0",gDF1="0",gDF1_N="0",gDF2="0",gDF2_N="0",gDFP="0",gDFP_N="0",gN="8",label="100"],(Mixophyes:0.0585378000,((Taudactylus:0.1119990000,(((Assa:0.0817032000,Paracrinia:0.0328334000):0.0082461300[&gCF="0",gCF/gDF1/gDF2/gDFP="0/33.33/0/66.67",gCF_N="0",gCF_N/gDF1_N/gDF2_N/gDFP_N="0/1/0/2",gDF1="33.33",gDF1_N="1",gDF2="0",gDF2_N="0",gDFP="66.67",gDFP_N="2",gN="3",label="75"],(Crinia:0.0042937000,Geocrinia:0.0037849200):0.0535414000[&gCF="98.46",gCF/gDF1/gDF2/gDFP="98.46/0/1.54/0",gCF_N="192",gCF_N/gDF1_N/gDF2_N/gDFP_N="192/0/3/0",gDF1="0",gDF1_N="0",gDF2="1.54",gDF2_N="3",gDFP="0",gDFP_N="0",gN="195",label="100"]):0.0105179000[&gCF="25",gCF/gDF1/gDF2/gDFP="25/0/0/75",gCF_N="1",gCF_N/gDF1_N/gDF2_N/gDFP_N="1/0/0/3",gDF1="0",gDF1_N="0",gDF2="0",gDF2_N="0",gDFP="75",gDFP_N="3",gN="4",label="98"],((Spicospina:0.0514138000,Uperoleia:0.0636151000):0.0123323000[&gCF="66.67",gCF/gDF1/gDF2/gDFP="66.67/0/16.67/16.67",gCF_N="4",gCF_N/gDF1_N/gDF2_N/gDFP_N="4/0/1/1",gDF1="0",gDF1_N="0",gDF2="16.67",gDF2_N="1",gDFP="16.67",gDFP_N="1",gN="6",label="90"],((Metacrinia:0.0474186000,(Myobatrachus:0.0479354000,Arenophryne:0.0409109000):0.0041355400[&gCF="0",gCF/gDF1/gDF2/gDFP="0/0/100/0",gCF_N="0",gCF_N/gDF1_N/gDF2_N/gDFP_N="0/0/1/0",gDF1="0",gDF1_N="0",gDF2="100",gDF2_N="1",gDFP="0",gDFP_N="0",gN="1",label="48"]):0.0178191000[&gCF="100",gCF/gDF1/gDF2/gDFP="100/0/0/0",gCF_N="4",gCF_N/gDF1_N/gDF2_N/gDFP_N="4/0/0/0",gDF1="0",gDF1_N="0",gDF2="0",gDF2_N="0",gDFP="0",gDFP_N="0",gN="4",label="93"],Pseudophryne:0.0636514000):0.0293071000[&gCF="100",gCF/gDF1/gDF2/gDFP="100/0/0/0",gCF_N="5",gCF_N/gDF1_N/gDF2_N/gDFP_N="5/0/0/0",gDF1="0",gDF1_N="0",gDF2="0",gDF2_N="0",gDFP="0",gDFP_N="0",gN="5",label="100"]):0.0175344000[&gCF="66.67",gCF/gDF1/gDF2/gDFP="66.67/0/0/33.33",gCF_N="6",gCF_N/gDF1_N/gDF2_N/gDFP_N="6/0/0/3",gDF1="0",gDF1_N="0",gDF2="0",gDF2_N="0",gDFP="33.33",gDFP_N="3",gN="9",label="100"]):0.0151375000[&gCF="80",gCF/gDF1/gDF2/gDFP="80/0/0/20",gCF_N="4",gCF_N/gDF1_N/gDF2_N/gDFP_N="4/0/0/1",gDF1="0",gDF1_N="0",gDF2="0",gDF2_N="0",gDFP="20",gDFP_N="1",gN="5",label="100"]):0.0201932000[&gCF="100",gCF/gDF1/gDF2/gDFP="100/0/0/0",gCF_N="5",gCF_N/gDF1_N/gDF2_N/gDFP_N="5/0/0/0",gDF1="0",gDF1_N="0",gDF2="0",gDF2_N="0",gDFP="0",gDFP_N="0",gN="5",label="100"],(Rheobatrachus:0.1348270000,(Philoria:0.1277250000,(((Heleioporus:0.0862415000,Neobatrachus:0.0365275000):0.0061443900[&gCF="20",gCF/gDF1/gDF2/gDFP="20/0/0/80",gCF_N="1",gCF_N/gDF1_N/gDF2_N/gDFP_N="1/0/0/4",gDF1="0",gDF1_N="0",gDF2="0",gDF2_N="0",gDFP="80",gDFP_N="4",gN="5",label="73"],((Adelotus:0.0851187000,Limnodynastes:0.0416855000):0.0091395700[&gCF="33.33",gCF/gDF1/gDF2/gDFP="33.33/0/0/66.67",gCF_N="1",gCF_N/gDF1_N/gDF2_N/gDFP_N="1/0/0/2",gDF1="0",gDF1_N="0",gDF2="0",gDF2_N="0",gDFP="66.67",gDFP_N="2",gN="3",label="58"],Notaden:0.0592233000):0.0071249800[&gCF="49.49",gCF/gDF1/gDF2/gDFP="49.49/19.19/28.79/2.53",gCF_N="98",gCF_N/gDF1_N/gDF2_N/gDFP_N="98/38/57/5",gDF1="19.19",gDF1_N="38",gDF2="28.79",gDF2_N="57",gDFP="2.53",gDFP_N="5",gN="198",label="26"]):0.0176397000[&gCF="16.67",gCF/gDF1/gDF2/gDFP="16.67/16.67/16.67/50",gCF_N="1",gCF_N/gDF1_N/gDF2_N/gDFP_N="1/1/1/3",gDF1="16.67",gDF1_N="1",gDF2="16.67",gDF2_N="1",gDFP="50",gDFP_N="3",gN="6",label="40"],(Platyplectrum:0.0404417000,Lechriodus:0.0506317000):0.0563585000[&gCF="100",gCF/gDF1/gDF2/gDFP="100/0/0/0",gCF_N="3",gCF_N/gDF1_N/gDF2_N/gDFP_N="3/0/0/0",gDF1="0",gDF1_N="0",gDF2="0",gDF2_N="0",gDFP="0",gDFP_N="0",gN="3",label="100"]):0.0150636000[&gCF="25",gCF/gDF1/gDF2/gDFP="25/0/0/75",gCF_N="1",gCF_N/gDF1_N/gDF2_N/gDFP_N="1/0/0/3",gDF1="0",gDF1_N="0",gDF2="0",gDF2_N="0",gDFP="75",gDFP_N="3",gN="4",label="52"]):0.0297616000[&gCF="66.67",gCF/gDF1/gDF2/gDFP="66.67/0/33.33/0",gCF_N="2",gCF_N/gDF1_N/gDF2_N/gDFP_N="2/0/1/0",gDF1="0",gDF1_N="0",gDF2="33.33",gDF2_N="1",gDFP="0",gDFP_N="0",gN="3",label="100"]):0.0077808900[&gCF="20",gCF/gDF1/gDF2/gDFP="20/20/10/50",gCF_N="2",gCF_N/gDF1_N/gDF2_N/gDFP_N="2/2/1/5",gDF1="20",gDF1_N="2",gDF2="10",gDF2_N="1",gDFP="50",gDFP_N="5",gN="10",label="58"]):0.0045898500[&gCF="37.45",gCF/gDF1/gDF2/gDFP="37.45/30.12/29.34/3.09",gCF_N="97",gCF_N/gDF1_N/gDF2_N/gDFP_N="97/78/76/8",gDF1="30.12",gDF1_N="78",gDF2="29.34",gDF2_N="76",gDFP="3.09",gDFP_N="8",gN="259",label="74"]):0.0239689000[&gCF="93.1",gCF/gDF1/gDF2/gDFP="93.1/1.15/0.38/5.36",gCF_N="243",gCF_N/gDF1_N/gDF2_N/gDFP_N="243/3/1/14",gDF1="1.15",gDF1_N="3",gDF2="0.38",gDF2_N="1",gDFP="5.36",gDFP_N="14",gN="261",label="100"]):0.0134378000[&gCF="41.55",gCF/gDF1/gDF2/gDFP="41.55/9.79/6.14/42.53",gCF_N="467",gCF_N/gDF1_N/gDF2_N/gDFP_N="467/110/69/478",gDF1="9.79",gDF1_N="110",gDF2="6.14",gDF2_N="69",gDFP="42.53",gDFP_N="478",gN="1124",label="100"],((Insuetophrynus:0.0529480000,Rhinoderma:0.0637991000):0.0077491000[&gCF="29.29",gCF/gDF1/gDF2/gDFP="29.29/2.35/2.35/66.01",gCF_N="548",gCF_N/gDF1_N/gDF2_N/gDFP_N="548/44/44/1235",gDF1="2.35",gDF1_N="44",gDF2="2.35",gDF2_N="44",gDFP="66.01",gDFP_N="1235",gN="1871",label="100"],((((Thoropa:0.0505111000,(Zachaenus:0.0989318000,Cycloramphus:0.0238380000):0.0129668000[&gCF="71.43",gCF/gDF1/gDF2/gDFP="71.43/0/14.29/14.29",gCF_N="5",gCF_N/gDF1_N/gDF2_N/gDFP_N="5/0/1/1",gDF1="0",gDF1_N="0",gDF2="14.29",gDF2_N="1",gDFP="14.29",gDFP_N="1",gN="7",label="100"]):0.0064435200[&gCF="24.44",gCF/gDF1/gDF2/gDFP="24.44/8.36/9.32/57.88",gCF_N="76",gCF_N/gDF1_N/gDF2_N/gDFP_N="76/26/29/180",gDF1="8.36",gDF1_N="26",gDF2="9.32",gDF2_N="29",gDFP="57.88",gDFP_N="180",gN="311",label="100"],(Crossodactylus:0.1030900000,(Megaelosia:0.1161430000,Hylodes:0.0396776000):0.0129758000[&gCF="66.67",gCF/gDF1/gDF2/gDFP="66.67/16.67/0/16.67",gCF_N="4",gCF_N/gDF1_N/gDF2_N/gDFP_N="4/1/0/1",gDF1="16.67",gDF1_N="1",gDF2="0",gDF2_N="0",gDFP="16.67",gDFP_N="1",gN="6",label="100"]):0.0154948000[&gCF="66.67",gCF/gDF1/gDF2/gDFP="66.67/0/0/33.33",gCF_N="6",gCF_N/gDF1_N/gDF2_N/gDFP_N="6/0/0/3",gDF1="0",gDF1_N="0",gDF2="0",gDF2_N="0",gDFP="33.33",gDFP_N="3",gN="9",label="100"]):0.0052783700[&gCF="11.82",gCF/gDF1/gDF2/gDFP="11.82/4.37/6.6/77.21",gCF_N="111",gCF_N/gDF1_N/gDF2_N/gDFP_N="111/41/62/725",gDF1="4.37",gDF1_N="41",gDF2="6.6",gDF2_N="62",gDFP="77.21",gDFP_N="725",gN="939",label="97"],((Limnomedusa:0.1151710000,(Alsodes:0.0284030000,Eupsophus:0.0396127000):0.0122418000[&gCF="100",gCF/gDF1/gDF2/gDFP="100/0/0/0",gCF_N="8",gCF_N/gDF1_N/gDF2_N/gDFP_N="8/0/0/0",gDF1="0",gDF1_N="0",gDF2="0",gDF2_N="0",gDFP="0",gDFP_N="0",gN="8",label="100"]):0.0074947200[&gCF="50",gCF/gDF1/gDF2/gDFP="50/0/10/40",gCF_N="5",gCF_N/gDF1_N/gDF2_N/gDFP_N="5/0/1/4",gDF1="0",gDF1_N="0",gDF2="10",gDF2_N="1",gDFP="40",gDFP_N="4",gN="10",label="87"],((Atelognathus:0.0286499000,Chaltenobatrachus:0.0258828000):0.0106812000[&gCF="55.97",gCF/gDF1/gDF2/gDFP="55.97/8.31/7.85/27.87",gCF_N="727",gCF_N/gDF1_N/gDF2_N/gDFP_N="727/108/102/362",gDF1="8.31",gDF1_N="108",gDF2="7.85",gDF2_N="102",gDFP="27.87",gDFP_N="362",gN="1299",label="100"],(Batrachyla:0.0213249000,Hylorina:0.0250028000):0.0090539700[&gCF="53.35",gCF/gDF1/gDF2/gDFP="53.35/10.74/7.58/28.33",gCF_N="964",gCF_N/gDF1_N/gDF2_N/gDFP_N="964/194/137/512",gDF1="10.74",gDF1_N="194",gDF2="7.58",gDF2_N="137",gDFP="28.33",gDFP_N="512",gN="1807",label="100"]):0.0163930000[&gCF="44.45",gCF/gDF1/gDF2/gDFP="44.45/0.75/1.03/53.76",gCF_N="946",gCF_N/gDF1_N/gDF2_N/gDFP_N="946/16/22/1144",gDF1="0.75",gDF1_N="16",gDF2="1.03",gDF2_N="22",gDFP="53.76",gDFP_N="1144",gN="2128",label="100"]):0.0070388100[&gCF="12.98",gCF/gDF1/gDF2/gDFP="12.98/4.28/5.92/76.82",gCF_N="276",gCF_N/gDF1_N/gDF2_N/gDFP_N="276/91/126/1634",gDF1="4.28",gDF1_N="91",gDF2="5.92",gDF2_N="126",gDFP="76.82",gDFP_N="1634",gN="2127",label="87"]):0.0040256600[&gCF="7.89",gCF/gDF1/gDF2/gDFP="7.89/0.35/0.35/91.41",gCF_N="180",gCF_N/gDF1_N/gDF2_N/gDFP_N="180/8/8/2085",gDF1="0.35",gDF1_N="8",gDF2="0.35",gDF2_N="8",gDFP="91.41",gDFP_N="2085",gN="2281",label="90"],(((((Ceuthomantis:0.0633034000,(((((Phrynopus:0.0779860000,(Lynchius:0.0283342000,Oreobates:0.1573990000):0.0041530100[&gCF="25",gCF/gDF1/gDF2/gDFP="25/25/25/25",gCF_N="1",gCF_N/gDF1_N/gDF2_N/gDFP_N="1/1/1/1",gDF1="25",gDF1_N="1",gDF2="25",gDF2_N="1",gDFP="25",gDFP_N="1",gN="4",label="40"]):0.0058231900[&gCF="33.33",gCF/gDF1/gDF2/gDFP="33.33/0/0/66.67",gCF_N="2",gCF_N/gDF1_N/gDF2_N/gDFP_N="2/0/0/4",gDF1="0",gDF1_N="0",gDF2="0",gDF2_N="0",gDFP="66.67",gDFP_N="4",gN="6",label="85"],(Yunganastes:0.0937567000,Pristimantis:0.0260154000):0.0191231000[&gCF="100",gCF/gDF1/gDF2/gDFP="100/0/0/0",gCF_N="4",gCF_N/gDF1_N/gDF2_N/gDFP_N="4/0/0/0",gDF1="0",gDF1_N="0",gDF2="0",gDF2_N="0",gDFP="0",gDFP_N="0",gN="4",label="100"]):0.0033477400[&gCF="24.64",gCF/gDF1/gDF2/gDFP="24.64/14.42/18.19/42.75",gCF_N="340",gCF_N/gDF1_N/gDF2_N/gDFP_N="340/199/251/590",gDF1="14.42",gDF1_N="199",gDF2="18.19",gDF2_N="251",gDFP="42.75",gDFP_N="590",gN="1380",label="79"],(((Psychrophrynella:0.1057480000,Microkayla:0.0181649000):0.0187407000[&gCF="100",gCF/gDF1/gDF2/gDFP="100/0/0/0",gCF_N="3",gCF_N/gDF1_N/gDF2_N/gDFP_N="3/0/0/0",gDF1="0",gDF1_N="0",gDF2="0",gDF2_N="0",gDFP="0",gDFP_N="0",gN="3",label="100"],(Holoaden:0.0646906000,Euparkerella:0.0771898000):0.0396727000[&gCF="87.5",gCF/gDF1/gDF2/gDFP="87.5/0/0/12.5",gCF_N="7",gCF_N/gDF1_N/gDF2_N/gDFP_N="7/0/0/1",gDF1="0",gDF1_N="0",gDF2="0",gDF2_N="0",gDFP="12.5",gDFP_N="1",gN="8",label="100"]):0.0074353400[&gCF="37.5",gCF/gDF1/gDF2/gDFP="37.5/0/25/37.5",gCF_N="3",gCF_N/gDF1_N/gDF2_N/gDFP_N="3/0/2/3",gDF1="0",gDF1_N="0",gDF2="25",gDF2_N="2",gDFP="37.5",gDFP_N="3",gN="8",label="77"],(Bryophryne:0.1195280000,(Noblella:0.1202850000,Barycholos:0.0428238000):0.0091790400[&gCF="100",gCF/gDF1/gDF2/gDFP="100/0/0/0",gCF_N="2",gCF_N/gDF1_N/gDF2_N/gDFP_N="2/0/0/0",gDF1="0",gDF1_N="0",gDF2="0",gDF2_N="0",gDFP="0",gDFP_N="0",gN="2",label="95"]):0.0076175400[&gCF="40",gCF/gDF1/gDF2/gDFP="40/0/0/60",gCF_N="2",gCF_N/gDF1_N/gDF2_N/gDFP_N="2/0/0/3",gDF1="0",gDF1_N="0",gDF2="0",gDF2_N="0",gDFP="60",gDFP_N="3",gN="5",label="76"]):0.0026504300[&gCF="22.22",gCF/gDF1/gDF2/gDFP="22.22/11.11/0/66.67",gCF_N="2",gCF_N/gDF1_N/gDF2_N/gDFP_N="2/1/0/6",gDF1="11.11",gDF1_N="1",gDF2="0",gDF2_N="0",gDFP="66.67",gDFP_N="6",gN="9",label="74"]):0.0025209700[&gCF="20.27",gCF/gDF1/gDF2/gDFP="20.27/9.46/12.72/57.55",gCF_N="298",gCF_N/gDF1_N/gDF2_N/gDFP_N="298/139/187/846",gDF1="9.46",gDF1_N="139",gDF2="12.72",gDF2_N="187",gDFP="57.55",gDFP_N="846",gN="1470",label="42"],((Strabomantis:0.0492171000,Niceforonia:0.0402407000):0.0034105000[&gCF="13.83",gCF/gDF1/gDF2/gDFP="13.83/12.77/10.64/62.77",gCF_N="13",gCF_N/gDF1_N/gDF2_N/gDFP_N="13/12/10/59",gDF1="12.77",gDF1_N="12",gDF2="10.64",gDF2_N="10",gDFP="62.77",gDFP_N="59",gN="94",label="43"],(Tachiramantis:0.1392280000,(Haddadus:0.1153360000,Craugastor:0.0747424000):0.0089474000[&gCF="0",gCF/gDF1/gDF2/gDFP="0/0/0/100",gCF_N="0",gCF_N/gDF1_N/gDF2_N/gDFP_N="0/0/0/2",gDF1="0",gDF1_N="0",gDF2="0",gDF2_N="0",gDFP="100",gDFP_N="2",gN="2",label="77"]):0.0040441900[&gCF="0",gCF/gDF1/gDF2/gDFP="0/0/0/100",gCF_N="0",gCF_N/gDF1_N/gDF2_N/gDFP_N="0/0/0/4",gDF1="0",gDF1_N="0",gDF2="0",gDF2_N="0",gDFP="100",gDFP_N="4",gN="4",label="52"]):0.0027537300[&gCF="7.14",gCF/gDF1/gDF2/gDFP="7.14/28.57/5.1/59.18",gCF_N="7",gCF_N/gDF1_N/gDF2_N/gDFP_N="7/28/5/58",gDF1="28.57",gDF1_N="28",gDF2="5.1",gDF2_N="5",gDFP="59.18",gDFP_N="58",gN="98",label="25"]):0.0032624100[&gCF="21.84",gCF/gDF1/gDF2/gDFP="21.84/8.22/6.76/63.18",gCF_N="420",gCF_N/gDF1_N/gDF2_N/gDFP_N="420/158/130/1215",gDF1="8.22",gDF1_N="158",gDF2="6.76",gDF2_N="130",gDFP="63.18",gDFP_N="1215",gN="1923",label="96"],(((Adelophryne:0.0469799000,Phyzelaphryne:0.1276940000):0.0140030000[&gCF="50",gCF/gDF1/gDF2/gDFP="50/0/12.5/37.5",gCF_N="4",gCF_N/gDF1_N/gDF2_N/gDFP_N="4/0/1/3",gDF1="0",gDF1_N="0",gDF2="12.5",gDF2_N="1",gDFP="37.5",gDFP_N="3",gN="8",label="100"],(Diasporus:0.1082300000,Eleutherodactylus:0.0471570000):0.0139369000[&gCF="60",gCF/gDF1/gDF2/gDFP="60/10/0/30",gCF_N="6",gCF_N/gDF1_N/gDF2_N/gDFP_N="6/1/0/3",gDF1="10",gDF1_N="1",gDF2="0",gDF2_N="0",gDFP="30",gDFP_N="3",gN="10",label="100"]):0.0068141000[&gCF="28.57",gCF/gDF1/gDF2/gDFP="28.57/3.25/4.55/63.64",gCF_N="44",gCF_N/gDF1_N/gDF2_N/gDFP_N="44/5/7/98",gDF1="3.25",gDF1_N="5",gDF2="4.55",gDF2_N="7",gDFP="63.64",gDFP_N="98",gN="154",label="100"],(Brachycephalus:0.0652462000,Ischnocnema:0.1071380000):0.0116248000[&gCF="50",gCF/gDF1/gDF2/gDFP="50/0/0/50",gCF_N="6",gCF_N/gDF1_N/gDF2_N/gDFP_N="6/0/0/6",gDF1="0",gDF1_N="0",gDF2="0",gDF2_N="0",gDFP="50",gDFP_N="6",gN="12",label="99"]):0.0022105600[&gCF="13.25",gCF/gDF1/gDF2/gDFP="13.25/15.06/13.51/58.18",gCF_N="51",gCF_N/gDF1_N/gDF2_N/gDFP_N="51/58/52/224",gDF1="15.06",gDF1_N="58",gDF2="13.51",gDF2_N="52",gDFP="58.18",gDFP_N="224",gN="385",label="32"]):0.0083936800[&gCF="80.1",gCF/gDF1/gDF2/gDFP="80.1/1.94/0.49/17.48",gCF_N="165",gCF_N/gDF1_N/gDF2_N/gDFP_N="165/4/1/36",gDF1="1.94",gDF1_N="4",gDF2="0.49",gDF2_N="1",gDFP="17.48",gDFP_N="36",gN="206",label="100"]):0.0083413900[&gCF="74.76",gCF/gDF1/gDF2/gDFP="74.76/0.49/0/24.76",gCF_N="154",gCF_N/gDF1_N/gDF2_N/gDFP_N="154/1/0/51",gDF1="0.49",gDF1_N="1",gDF2="0",gDF2_N="0",gDFP="24.76",gDFP_N="51",gN="206",label="100"],(((((Rupirana:0.0714556000,(Crossodactylodes:0.0631811000,(Paratelmatobius:0.0609866000,Scythrophrys:0.0532910000):0.0107351000[&gCF="11.11",gCF/gDF1/gDF2/gDFP="11.11/33.33/44.44/11.11",gCF_N="1",gCF_N/gDF1_N/gDF2_N/gDFP_N="1/3/4/1",gDF1="33.33",gDF1_N="3",gDF2="44.44",gDF2_N="4",gDFP="11.11",gDFP_N="1",gN="9",label="63"]):0.0339148000[&gCF="88.89",gCF/gDF1/gDF2/gDFP="88.89/0/0/11.11",gCF_N="8",gCF_N/gDF1_N/gDF2_N/gDFP_N="8/0/0/1",gDF1="0",gDF1_N="0",gDF2="0",gDF2_N="0",gDFP="11.11",gDFP_N="1",gN="9",label="100"]):0.0149968000[&gCF="44.44",gCF/gDF1/gDF2/gDFP="44.44/11.11/11.11/33.33",gCF_N="4",gCF_N/gDF1_N/gDF2_N/gDFP_N="4/1/1/3",gDF1="11.11",gDF1_N="1",gDF2="11.11",gDF2_N="1",gDFP="33.33",gDFP_N="3",gN="9",label="100"],((Hydrolaetare:0.0983164000,Leptodactylus:0.0499639000):0.0148396000[&gCF="60",gCF/gDF1/gDF2/gDFP="60/0/0/40",gCF_N="3",gCF_N/gDF1_N/gDF2_N/gDFP_N="3/0/0/2",gDF1="0",gDF1_N="0",gDF2="0",gDF2_N="0",gDFP="40",gDFP_N="2",gN="5",label="100"],(Adenomera:0.0936608000,Lithodytes:0.0383335000):0.0105963000[&gCF="72.73",gCF/gDF1/gDF2/gDFP="72.73/0/9.09/18.18",gCF_N="8",gCF_N/gDF1_N/gDF2_N/gDFP_N="8/0/1/2",gDF1="0",gDF1_N="0",gDF2="9.09",gDF2_N="1",gDFP="18.18",gDFP_N="2",gN="11",label="100"]):0.0219569000[&gCF="44.44",gCF/gDF1/gDF2/gDFP="44.44/0/0/55.56",gCF_N="4",gCF_N/gDF1_N/gDF2_N/gDFP_N="4/0/0/5",gDF1="0",gDF1_N="0",gDF2="0",gDF2_N="0",gDFP="55.56",gDFP_N="5",gN="9",label="100"]):0.0049383600[&gCF="0",gCF/gDF1/gDF2/gDFP="0/9.09/0/90.91",gCF_N="0",gCF_N/gDF1_N/gDF2_N/gDFP_N="0/1/0/10",gDF1="9.09",gDF1_N="1",gDF2="0",gDF2_N="0",gDFP="90.91",gDFP_N="10",gN="11",label="39"],((Edalorhina:0.0630259000,((Physalaemus:0.0712820000,Engystomops:0.0453261000):0.0293656000[&gCF="94.19",gCF/gDF1/gDF2/gDFP="94.19/0/0/5.81",gCF_N="81",gCF_N/gDF1_N/gDF2_N/gDFP_N="81/0/0/5",gDF1="0",gDF1_N="0",gDF2="0",gDF2_N="0",gDFP="5.81",gDFP_N="5",gN="86",label="100"],Pleurodema:0.0453832000):0.0143351000[&gCF="0",gCF/gDF1/gDF2/gDFP="0/83.33/0/16.67",gCF_N="0",gCF_N/gDF1_N/gDF2_N/gDFP_N="0/5/0/1",gDF1="83.33",gDF1_N="5",gDF2="0",gDF2_N="0",gDFP="16.67",gDFP_N="1",gN="6",label="100"]):0.0088563300[&gCF="83.33",gCF/gDF1/gDF2/gDFP="83.33/0/0/16.67",gCF_N="5",gCF_N/gDF1_N/gDF2_N/gDFP_N="5/0/0/1",gDF1="0",gDF1_N="0",gDF2="0",gDF2_N="0",gDFP="16.67",gDFP_N="1",gN="6",label="100"],Pseudopaludicola:0.1303890000):0.0063108700[&gCF="20",gCF/gDF1/gDF2/gDFP="20/10/10/60",gCF_N="2",gCF_N/gDF1_N/gDF2_N/gDFP_N="2/1/1/6",gDF1="10",gDF1_N="1",gDF2="10",gDF2_N="1",gDFP="60",gDFP_N="6",gN="10",label="42"]):0.0066323000[&gCF="14.19",gCF/gDF1/gDF2/gDFP="14.19/2.23/2.46/81.12",gCF_N="248",gCF_N/gDF1_N/gDF2_N/gDFP_N="248/39/43/1418",gDF1="2.23",gDF1_N="39",gDF2="2.46",gDF2_N="43",gDFP="81.12",gDFP_N="1418",gN="1748",label="98"],(Allophryne:0.0697765000,((Celsiella:0.0296643000,Hyalinobatrachium:0.0513171000):0.0260157000[&gCF="60",gCF/gDF1/gDF2/gDFP="60/0/0/40",gCF_N="6",gCF_N/gDF1_N/gDF2_N/gDFP_N="6/0/0/4",gDF1="0",gDF1_N="0",gDF2="0",gDF2_N="0",gDFP="40",gDFP_N="4",gN="10",label="100"],(((Nymphargus:0.0415387000,Centrolene:0.0317203000):0.0104151000[&gCF="60",gCF/gDF1/gDF2/gDFP="60/0/10/30",gCF_N="6",gCF_N/gDF1_N/gDF2_N/gDFP_N="6/0/1/3",gDF1="0",gDF1_N="0",gDF2="10",gDF2_N="1",gDFP="30",gDFP_N="3",gN="10",label="89"],(Vitreorana:0.0497550000,(((Rulyrana:0.0349393000,Sachatamia:0.0476012000):0.0059680600[&gCF="18.18",gCF/gDF1/gDF2/gDFP="18.18/0/0/81.82",gCF_N="2",gCF_N/gDF1_N/gDF2_N/gDFP_N="2/0/0/9",gDF1="0",gDF1_N="0",gDF2="0",gDF2_N="0",gDFP="81.82",gDFP_N="9",gN="11",label="56"],(Chimerella:0.0309229000,(Cochranella:0.0394065000,Espadarana:0.0227623000):0.0057821900[&gCF="22.22",gCF/gDF1/gDF2/gDFP="22.22/0/11.11/66.67",gCF_N="2",gCF_N/gDF1_N/gDF2_N/gDFP_N="2/0/1/6",gDF1="0",gDF1_N="0",gDF2="11.11",gDF2_N="1",gDFP="66.67",gDFP_N="6",gN="9",label="76"]):0.0018462200[&gCF="0",gCF/gDF1/gDF2/gDFP="0/0/20/80",gCF_N="0",gCF_N/gDF1_N/gDF2_N/gDFP_N="0/0/2/8",gDF1="0",gDF1_N="0",gDF2="20",gDF2_N="2",gDFP="80",gDFP_N="8",gN="10",label="25"]):0.0052601700[&gCF="9.09",gCF/gDF1/gDF2/gDFP="9.09/27.27/0/63.64",gCF_N="1",gCF_N/gDF1_N/gDF2_N/gDFP_N="1/3/0/7",gDF1="27.27",gDF1_N="3",gDF2="0",gDF2_N="0",gDFP="63.64",gDFP_N="7",gN="11",label="53"],Teratohyla:0.0146649000):0.0071355900[&gCF="12.5",gCF/gDF1/gDF2/gDFP="12.5/25/0/62.5",gCF_N="1",gCF_N/gDF1_N/gDF2_N/gDFP_N="1/2/0/5",gDF1="25",gDF1_N="2",gDF2="0",gDF2_N="0",gDFP="62.5",gDFP_N="5",gN="8",label="68"]):0.0114028000[&gCF="80",gCF/gDF1/gDF2/gDFP="80/0/0/20",gCF_N="8",gCF_N/gDF1_N/gDF2_N/gDFP_N="8/0/0/2",gDF1="0",gDF1_N="0",gDF2="0",gDF2_N="0",gDFP="20",gDFP_N="2",gN="10",label="99"]):0.0090571800[&gCF="27.27",gCF/gDF1/gDF2/gDFP="27.27/9.09/0/63.64",gCF_N="3",gCF_N/gDF1_N/gDF2_N/gDFP_N="3/1/0/7",gDF1="9.09",gDF1_N="1",gDF2="0",gDF2_N="0",gDFP="63.64",gDFP_N="7",gN="11",label="95"],Ikakogi:0.0355306000):0.0055609600[&gCF="18.18",gCF/gDF1/gDF2/gDFP="18.18/45.45/0/36.36",gCF_N="2",gCF_N/gDF1_N/gDF2_N/gDFP_N="2/5/0/4",gDF1="45.45",gDF1_N="5",gDF2="0",gDF2_N="0",gDFP="36.36",gDFP_N="4",gN="11",label="62"]):0.0261481000[&gCF="30.95",gCF/gDF1/gDF2/gDFP="30.95/6.53/16.99/45.53",gCF_N="346",gCF_N/gDF1_N/gDF2_N/gDFP_N="346/73/190/509",gDF1="6.53",gDF1_N="73",gDF2="16.99",gDF2_N="190",gDFP="45.53",gDFP_N="509",gN="1118",label="100"]):0.0129957000[&gCF="20.91",gCF/gDF1/gDF2/gDFP="20.91/1.1/0.99/77",gCF_N="380",gCF_N/gDF1_N/gDF2_N/gDFP_N="380/20/18/1399",gDF1="1.1",gDF1_N="20",gDF2="0.99",gDF2_N="18",gDFP="77",gDFP_N="1399",gN="1817",label="100"]):0.0022893800[&gCF="2.39",gCF/gDF1/gDF2/gDFP="2.39/1.49/0.9/95.21",gCF_N="61",gCF_N/gDF1_N/gDF2_N/gDFP_N="61/38/23/2426",gDF1="1.49",gDF1_N="38",gDF2="0.9",gDF2_N="23",gDFP="95.21",gDFP_N="2426",gN="2548",label="99"],((Proceratophrys:0.0368758000,(Macrogenioglottus:0.0359197000,Odontophrynus:0.0210904000):0.0134996000[&gCF="83.33",gCF/gDF1/gDF2/gDFP="83.33/0/0/16.67",gCF_N="5",gCF_N/gDF1_N/gDF2_N/gDFP_N="5/0/0/1",gDF1="0",gDF1_N="0",gDF2="0",gDF2_N="0",gDFP="16.67",gDFP_N="1",gN="6",label="100"]):0.0290562000[&gCF="93.55",gCF/gDF1/gDF2/gDFP="93.55/0/0/6.45",gCF_N="87",gCF_N/gDF1_N/gDF2_N/gDFP_N="87/0/0/6",gDF1="0",gDF1_N="0",gDF2="0",gDF2_N="0",gDFP="6.45",gDFP_N="6",gN="93",label="100"],((Dendrophryniscus:0.1005610000,Melanophryniscus:0.0555566000):0.0213680000[&gCF="25",gCF/gDF1/gDF2/gDFP="25/25/0/50",gCF_N="1",gCF_N/gDF1_N/gDF2_N/gDFP_N="1/1/0/2",gDF1="25",gDF1_N="1",gDF2="0",gDF2_N="0",gDFP="50",gDFP_N="2",gN="4",label="72"],((Frostius:0.1042220000,(Oreophrynella:0.0922994000,Amazophrynella:0.1290140000):0.0119263000[&gCF="25",gCF/gDF1/gDF2/gDFP="25/25/0/50",gCF_N="1",gCF_N/gDF1_N/gDF2_N/gDFP_N="1/1/0/2",gDF1="25",gDF1_N="1",gDF2="0",gDF2_N="0",gDFP="50",gDFP_N="2",gN="4",label="46"]):0.0254329000[&gCF="20",gCF/gDF1/gDF2/gDFP="20/0/0/80",gCF_N="1",gCF_N/gDF1_N/gDF2_N/gDFP_N="1/0/0/4",gDF1="0",gDF1_N="0",gDF2="0",gDF2_N="0",gDFP="80",gDFP_N="4",gN="5",label="44"],((Atelopus:0.0366494000,Osornophryne:0.1236620000):0.0131205000[&gCF="23.33",gCF/gDF1/gDF2/gDFP="23.33/16.67/3.33/56.67",gCF_N="7",gCF_N/gDF1_N/gDF2_N/gDFP_N="7/5/1/17",gDF1="16.67",gDF1_N="5",gDF2="3.33",gDF2_N="1",gDFP="56.67",gDFP_N="17",gN="30",label="58"],(Nannophryne:0.0202338000,((Rhinella:0.0750949000,((Incilius:0.0309763000,Anaxyrus:0.0211289000):0.0057790800[&gCF="57.38",gCF/gDF1/gDF2/gDFP="57.38/0.82/11.48/30.33",gCF_N="70",gCF_N/gDF1_N/gDF2_N/gDFP_N="70/1/14/37",gDF1="0.82",gDF1_N="1",gDF2="11.48",gDF2_N="14",gDFP="30.33",gDFP_N="37",gN="122",label="96"],(((Schismaderma:0.0330003000,Nectophryne:0.0332574000):0.0033672900[&gCF="0",gCF/gDF1/gDF2/gDFP="0/0/0/100",gCF_N="0",gCF_N/gDF1_N/gDF2_N/gDFP_N="0/0/0/8",gDF1="0",gDF1_N="0",gDF2="0",gDF2_N="0",gDFP="100",gDFP_N="8",gN="8",label="8"],(((Poyntonophrynus:0.0173043000,Mertensophryne:0.0704501000):0.0088092600[&gCF="50",gCF/gDF1/gDF2/gDFP="50/0/0/50",gCF_N="3",gCF_N/gDF1_N/gDF2_N/gDFP_N="3/0/0/3",gDF1="0",gDF1_N="0",gDF2="0",gDF2_N="0",gDFP="50",gDFP_N="3",gN="6",label="100"],(Vandijkophrynus:0.0577225000,Capensibufo:0.0134272000):0.0024097900[&gCF="16.67",gCF/gDF1/gDF2/gDFP="16.67/0/0/83.33",gCF_N="1",gCF_N/gDF1_N/gDF2_N/gDFP_N="1/0/0/5",gDF1="0",gDF1_N="0",gDF2="0",gDF2_N="0",gDFP="83.33",gDFP_N="5",gN="6",label="5"]):0.0027555300[&gCF="56.06",gCF/gDF1/gDF2/gDFP="56.06/2.53/3.54/37.88",gCF_N="111",gCF_N/gDF1_N/gDF2_N/gDFP_N="111/5/7/75",gDF1="2.53",gDF1_N="5",gDF2="3.54",gDF2_N="7",gDFP="37.88",gDFP_N="75",gN="198",label="26"],((((Adenomus:0.0260952000,Pedostibes:0.0270711000):0.0044631300[&gCF="66.67",gCF/gDF1/gDF2/gDFP="66.67/33.33/0/0",gCF_N="2",gCF_N/gDF1_N/gDF2_N/gDFP_N="2/1/0/0",gDF1="33.33",gDF1_N="1",gDF2="0",gDF2_N="0",gDFP="0",gDFP_N="0",gN="3",label="68"],(((Bufoides:0.0404800000,Blythophryne:0.0525650000):0.0064118300[&gCF="50",gCF/gDF1/gDF2/gDFP="50/0/50/0",gCF_N="1",gCF_N/gDF1_N/gDF2_N/gDFP_N="1/0/1/0",gDF1="0",gDF1_N="0",gDF2="50",gDF2_N="1",gDFP="0",gDFP_N="0",gN="2",label="63"],Xanthophryne:0.0240081000):0.0098805600[&gCF="100",gCF/gDF1/gDF2/gDFP="100/0/0/0",gCF_N="2",gCF_N/gDF1_N/gDF2_N/gDFP_N="2/0/0/0",gDF1="0",gDF1_N="0",gDF2="0",gDF2_N="0",gDFP="0",gDFP_N="0",gN="2",label="67"],Duttaphrynus:0.0161060000):0.0025865500[&gCF="100",gCF/gDF1/gDF2/gDFP="100/0/0/0",gCF_N="3",gCF_N/gDF1_N/gDF2_N/gDFP_N="3/0/0/0",gDF1="0",gDF1_N="0",gDF2="0",gDF2_N="0",gDFP="0",gDFP_N="0",gN="3",label="42"]):0.0021929900[&gCF="50",gCF/gDF1/gDF2/gDFP="50/25/0/25",gCF_N="2",gCF_N/gDF1_N/gDF2_N/gDFP_N="2/1/0/1",gDF1="25",gDF1_N="1",gDF2="0",gDF2_N="0",gDFP="25",gDFP_N="1",gN="4",label="46"],Bufo:0.0271354000):0.0017762800[&gCF="17.86",gCF/gDF1/gDF2/gDFP="17.86/22.62/10.71/48.81",gCF_N="15",gCF_N/gDF1_N/gDF2_N/gDFP_N="15/19/9/41",gDF1="22.62",gDF1_N="19",gDF2="10.71",gDF2_N="9",gDFP="48.81",gDFP_N="41",gN="84",label="14"],(((((Ingerophrynus:0.0469959000,Bufotes:0.0426392000):0.0075514100[&gCF="0",gCF/gDF1/gDF2/gDFP="0/0/16.67/83.33",gCF_N="0",gCF_N/gDF1_N/gDF2_N/gDFP_N="0/0/1/5",gDF1="0",gDF1_N="0",gDF2="16.67",gDF2_N="1",gDFP="83.33",gDFP_N="5",gN="6",label="9"],(Strauchbufo:0.0586454000,Epidalea:0.0516656000):0.0125147000[&gCF="30",gCF/gDF1/gDF2/gDFP="30/30/0/40",gCF_N="3",gCF_N/gDF1_N/gDF2_N/gDFP_N="3/3/0/4",gDF1="30",gDF1_N="3",gDF2="0",gDF2_N="0",gDFP="40",gDFP_N="4",gN="10",label="90"]):0.0067663500[&gCF="11.11",gCF/gDF1/gDF2/gDFP="11.11/0/11.11/77.78",gCF_N="1",gCF_N/gDF1_N/gDF2_N/gDFP_N="1/0/1/7",gDF1="0",gDF1_N="0",gDF2="11.11",gDF2_N="1",gDFP="77.78",gDFP_N="7",gN="9",label="3"],((Werneria:0.0374388000,Wolterstorffina:0.0446989000):0.0134517000[&gCF="25",gCF/gDF1/gDF2/gDFP="25/0/0/75",gCF_N="2",gCF_N/gDF1_N/gDF2_N/gDFP_N="2/0/0/6",gDF1="0",gDF1_N="0",gDF2="0",gDF2_N="0",gDFP="75",gDFP_N="6",gN="8",label="99"],(Rentapia:0.0124488000,Phrynoidis:0.0569156000):0.0038801300[&gCF="33.33",gCF/gDF1/gDF2/gDFP="33.33/0/0/66.67",gCF_N="3",gCF_N/gDF1_N/gDF2_N/gDFP_N="3/0/0/6",gDF1="0",gDF1_N="0",gDF2="0",gDF2_N="0",gDFP="66.67",gDFP_N="6",gN="9",label="91"]):0.0011802300[&gCF="0",gCF/gDF1/gDF2/gDFP="0/0/0/100",gCF_N="0",gCF_N/gDF1_N/gDF2_N/gDFP_N="0/0/0/9",gDF1="0",gDF1_N="0",gDF2="0",gDF2_N="0",gDFP="100",gDFP_N="9",gN="9",label="6"]):0.0011140600[&gCF="0",gCF/gDF1/gDF2/gDFP="0/0/0/100",gCF_N="0",gCF_N/gDF1_N/gDF2_N/gDFP_N="0/0/0/10",gDF1="0",gDF1_N="0",gDF2="0",gDF2_N="0",gDFP="100",gDFP_N="10",gN="10",label="0"],(((Didynamipus:0.0625799000,Nimbaphrynoides:0.0542982000):0.0454694000[&gCF="100",gCF/gDF1/gDF2/gDFP="100/0/0/0",gCF_N="5",gCF_N/gDF1_N/gDF2_N/gDFP_N="5/0/0/0",gDF1="0",gDF1_N="0",gDF2="0",gDF2_N="0",gDFP="0",gDFP_N="0",gN="5",label="100"],Altiphrynoides:0.0449890000):0.0090751000[&gCF="20",gCF/gDF1/gDF2/gDFP="20/0/20/60",gCF_N="1",gCF_N/gDF1_N/gDF2_N/gDFP_N="1/0/1/3",gDF1="0",gDF1_N="0",gDF2="20",gDF2_N="1",gDFP="60",gDFP_N="3",gN="5",label="23"],((Churamiti:0.0419897000,Nectophrynoides:0.0388413000):0.0129270000[&gCF="66.67",gCF/gDF1/gDF2/gDFP="66.67/0/0/33.33",gCF_N="2",gCF_N/gDF1_N/gDF2_N/gDFP_N="2/0/0/1",gDF1="0",gDF1_N="0",gDF2="0",gDF2_N="0",gDFP="33.33",gDFP_N="1",gN="3",label="98"],(Parapelophryne:0.0905472000,Sigalegalephrynus:0.0387349000):0.0063146800[&gCF="0",gCF/gDF1/gDF2/gDFP="0/0/50/50",gCF_N="0",gCF_N/gDF1_N/gDF2_N/gDFP_N="0/0/1/1",gDF1="0",gDF1_N="0",gDF2="50",gDF2_N="1",gDFP="50",gDFP_N="1",gN="2",label="17"]):0.0026807000[&gCF="0",gCF/gDF1/gDF2/gDFP="0/0/0/100",gCF_N="0",gCF_N/gDF1_N/gDF2_N/gDFP_N="0/0/0/2",gDF1="0",gDF1_N="0",gDF2="0",gDF2_N="0",gDFP="100",gDFP_N="2",gN="2",label="1"]):0.0134354000[&gCF="16.67",gCF/gDF1/gDF2/gDFP="16.67/0/0/83.33",gCF_N="1",gCF_N/gDF1_N/gDF2_N/gDFP_N="1/0/0/5",gDF1="0",gDF1_N="0",gDF2="0",gDF2_N="0",gDFP="83.33",gDFP_N="5",gN="6",label="1"]):0.0013941700[&gCF="0",gCF/gDF1/gDF2/gDFP="0/0/0/100",gCF_N="0",gCF_N/gDF1_N/gDF2_N/gDFP_N="0/0/0/11",gDF1="0",gDF1_N="0",gDF2="0",gDF2_N="0",gDFP="100",gDFP_N="11",gN="11",label="0"],((Pseudobufo:0.0665584000,Leptophryne:0.0204152000):0.0057583300[&gCF="0",gCF/gDF1/gDF2/gDFP="0/0/0/100",gCF_N="0",gCF_N/gDF1_N/gDF2_N/gDFP_N="0/0/0/3",gDF1="0",gDF1_N="0",gDF2="0",gDF2_N="0",gDFP="100",gDFP_N="3",gN="3",label="32"],(Pelophryne:0.0629731000,Ansonia:0.0199665000):0.0041709200[&gCF="42.86",gCF/gDF1/gDF2/gDFP="42.86/0/0/57.14",gCF_N="3",gCF_N/gDF1_N/gDF2_N/gDFP_N="3/0/0/4",gDF1="0",gDF1_N="0",gDF2="0",gDF2_N="0",gDFP="57.14",gDFP_N="4",gN="7",label="89"]):0.0008190820[&gCF="0",gCF/gDF1/gDF2/gDFP="0/0/0/100",gCF_N="0",gCF_N/gDF1_N/gDF2_N/gDFP_N="0/0/0/7",gDF1="0",gDF1_N="0",gDF2="0",gDF2_N="0",gDFP="100",gDFP_N="7",gN="7",label="2"]):0.0009372220[&gCF="0",gCF/gDF1/gDF2/gDFP="0/7.14/0/92.86",gCF_N="0",gCF_N/gDF1_N/gDF2_N/gDFP_N="0/1/0/13",gDF1="7.14",gDF1_N="1",gDF2="0",gDF2_N="0",gDFP="92.86",gDFP_N="13",gN="14",label="0"]):0.0004169570[&gCF="0",gCF/gDF1/gDF2/gDFP="0/0/0/100",gCF_N="0",gCF_N/gDF1_N/gDF2_N/gDFP_N="0/0/0/8",gDF1="0",gDF1_N="0",gDF2="0",gDF2_N="0",gDFP="100",gDFP_N="8",gN="8",label="0"]):0.0006550190[&gCF="19.9",gCF/gDF1/gDF2/gDFP="19.9/14.8/14.29/51.02",gCF_N="39",gCF_N/gDF1_N/gDF2_N/gDFP_N="39/29/28/100",gDF1="14.8",gDF1_N="29",gDF2="14.29",gDF2_N="28",gDFP="51.02",gDFP_N="100",gN="196",label="0"]):0.0018646100[&gCF="7.69",gCF/gDF1/gDF2/gDFP="7.69/0/0/92.31",gCF_N="1",gCF_N/gDF1_N/gDF2_N/gDFP_N="1/0/0/12",gDF1="0",gDF1_N="0",gDF2="0",gDF2_N="0",gDFP="92.31",gDFP_N="12",gN="13",label="6"],(Barbarophryne:0.0584695000,(Ghatophryne:0.0555033000,(Sclerophrys:0.0444426000,Sabahphrynus:0.0553918000):0.0098326400[&gCF="0",gCF/gDF1/gDF2/gDFP="0/0/0/100",gCF_N="0",gCF_N/gDF1_N/gDF2_N/gDFP_N="0/0/0/2",gDF1="0",gDF1_N="0",gDF2="0",gDF2_N="0",gDFP="100",gDFP_N="2",gN="2",label="90"]):0.0027412400[&gCF="0",gCF/gDF1/gDF2/gDFP="0/0/0/100",gCF_N="0",gCF_N/gDF1_N/gDF2_N/gDFP_N="0/0/0/3",gDF1="0",gDF1_N="0",gDF2="0",gDF2_N="0",gDFP="100",gDFP_N="3",gN="3",label="13"]):0.0116014000[&gCF="12.5",gCF/gDF1/gDF2/gDFP="12.5/0/0/87.5",gCF_N="1",gCF_N/gDF1_N/gDF2_N/gDFP_N="1/0/0/7",gDF1="0",gDF1_N="0",gDF2="0",gDF2_N="0",gDFP="87.5",gDFP_N="7",gN="8",label="12"]):0.0029973300[&gCF="35.71",gCF/gDF1/gDF2/gDFP="35.71/0/0/64.29",gCF_N="5",gCF_N/gDF1_N/gDF2_N/gDFP_N="5/0/0/9",gDF1="0",gDF1_N="0",gDF2="0",gDF2_N="0",gDFP="64.29",gDFP_N="9",gN="14",label="85"]):0.0019650100[&gCF="34.99",gCF/gDF1/gDF2/gDFP="34.99/23.24/18.31/23.45",gCF_N="667",gCF_N/gDF1_N/gDF2_N/gDFP_N="667/443/349/447",gDF1="23.24",gDF1_N="443",gDF2="18.31",gDF2_N="349",gDFP="23.45",gDFP_N="447",gN="1906",label="88"]):0.0052922200[&gCF="65.26",gCF/gDF1/gDF2/gDFP="65.26/4.21/4.21/26.32",gCF_N="62",gCF_N/gDF1_N/gDF2_N/gDFP_N="62/4/4/25",gDF1="4.21",gDF1_N="4",gDF2="4.21",gDF2_N="4",gDFP="26.32",gDFP_N="25",gN="95",label="98"],(Rhaebo:0.0562499000,Peltophryne:0.0258398000):0.0032676600[&gCF="16.67",gCF/gDF1/gDF2/gDFP="16.67/33.33/0/50",gCF_N="1",gCF_N/gDF1_N/gDF2_N/gDFP_N="1/2/0/3",gDF1="33.33",gDF1_N="2",gDF2="0",gDF2_N="0",gDFP="50",gDFP_N="3",gN="6",label="44"]):0.0027815500[&gCF="66.67",gCF/gDF1/gDF2/gDFP="66.67/0/0/33.33",gCF_N="4",gCF_N/gDF1_N/gDF2_N/gDFP_N="4/0/0/2",gDF1="0",gDF1_N="0",gDF2="0",gDF2_N="0",gDFP="33.33",gDFP_N="2",gN="6",label="100"]):0.0162134000[&gCF="52.78",gCF/gDF1/gDF2/gDFP="52.78/2.44/2.04/42.74",gCF_N="389",gCF_N/gDF1_N/gDF2_N/gDFP_N="389/18/15/315",gDF1="2.44",gDF1_N="18",gDF2="2.04",gDF2_N="15",gDFP="42.74",gDFP_N="315",gN="737",label="100"]):0.0095567700[&gCF="24.04",gCF/gDF1/gDF2/gDFP="24.04/2.3/13.04/60.61",gCF_N="94",gCF_N/gDF1_N/gDF2_N/gDFP_N="94/9/51/237",gDF1="2.3",gDF1_N="9",gDF2="13.04",gDF2_N="51",gDFP="60.61",gDFP_N="237",gN="391",label="52"]):0.0075232400[&gCF="15.79",gCF/gDF1/gDF2/gDFP="15.79/1.37/11.44/71.4",gCF_N="69",gCF_N/gDF1_N/gDF2_N/gDFP_N="69/6/50/312",gDF1="1.37",gDF1_N="6",gDF2="11.44",gDF2_N="50",gDFP="71.4",gDFP_N="312",gN="437",label="72"]):0.0119947000[&gCF="34.09",gCF/gDF1/gDF2/gDFP="34.09/2.07/1.87/61.97",gCF_N="346",gCF_N/gDF1_N/gDF2_N/gDFP_N="346/21/19/629",gDF1="2.07",gDF1_N="21",gDF2="1.87",gDF2_N="19",gDFP="61.97",gDFP_N="629",gN="1015",label="100"]):0.0028634200[&gCF="4.18",gCF/gDF1/gDF2/gDFP="4.18/1.24/1.59/92.99",gCF_N="84",gCF_N/gDF1_N/gDF2_N/gDFP_N="84/25/32/1869",gDF1="1.24",gDF1_N="25",gDF2="1.59",gDF2_N="32",gDFP="92.99",gDFP_N="1869",gN="2010",label="91"]):0.0019675100[&gCF="1.54",gCF/gDF1/gDF2/gDFP="1.54/0.77/0.91/96.78",gCF_N="44",gCF_N/gDF1_N/gDF2_N/gDFP_N="44/22/26/2765",gDF1="0.77",gDF1_N="22",gDF2="0.91",gDF2_N="26",gDFP="96.78",gDFP_N="2765",gN="2857",label="90"]):0.0013220800[&gCF="1.37",gCF/gDF1/gDF2/gDFP="1.37/1.45/0.85/96.33",gCF_N="37",gCF_N/gDF1_N/gDF2_N/gDFP_N="37/39/23/2598",gDF1="1.45",gDF1_N="39",gDF2="0.85",gDF2_N="23",gDFP="96.33",gDFP_N="2598",gN="2697",label="90"],(((Excidobates:0.0620759000,(Andinobates:0.0581034000,Ranitomeya:0.0259050000):0.0061333800[&gCF="90.91",gCF/gDF1/gDF2/gDFP="90.91/0/0/9.09",gCF_N="10",gCF_N/gDF1_N/gDF2_N/gDFP_N="10/0/0/1",gDF1="0",gDF1_N="0",gDF2="0",gDF2_N="0",gDFP="9.09",gDFP_N="1",gN="11",label="85"]):0.0181723000[&gCF="72.73",gCF/gDF1/gDF2/gDFP="72.73/0/0/27.27",gCF_N="8",gCF_N/gDF1_N/gDF2_N/gDFP_N="8/0/0/3",gDF1="0",gDF1_N="0",gDF2="0",gDF2_N="0",gDFP="27.27",gDFP_N="3",gN="11",label="100"],(Hyloxalus:0.0535367000,Ectopoglossus:0.0929658000):0.0149831000[&gCF="42.86",gCF/gDF1/gDF2/gDFP="42.86/0/0/57.14",gCF_N="3",gCF_N/gDF1_N/gDF2_N/gDFP_N="3/0/0/4",gDF1="0",gDF1_N="0",gDF2="0",gDF2_N="0",gDFP="57.14",gDFP_N="4",gN="7",label="98"]):0.0181829000[&gCF="56.67",gCF/gDF1/gDF2/gDFP="56.67/13.33/14.44/15.56",gCF_N="51",gCF_N/gDF1_N/gDF2_N/gDFP_N="51/12/13/14",gDF1="13.33",gDF1_N="12",gDF2="14.44",gDF2_N="13",gDFP="15.56",gDFP_N="14",gN="90",label="46"],(((Phyllobates:0.0284989000,(Oophaga:0.0198036000,(Dendrobates:0.0241103000,(Minyobates:0.0562756000,Adelphobates:0.0658546000):0.0272570000[&gCF="100",gCF/gDF1/gDF2/gDFP="100/0/0/0",gCF_N="2",gCF_N/gDF1_N/gDF2_N/gDFP_N="2/0/0/0",gDF1="0",gDF1_N="0",gDF2="0",gDF2_N="0",gDFP="0",gDFP_N="0",gN="2",label="81"]):0.0068042200[&gCF="25",gCF/gDF1/gDF2/gDFP="25/43.75/12.5/18.75",gCF_N="4",gCF_N/gDF1_N/gDF2_N/gDFP_N="4/7/2/3",gDF1="43.75",gDF1_N="7",gDF2="12.5",gDF2_N="2",gDFP="18.75",gDFP_N="3",gN="16",label="85"]):0.0048099400[&gCF="37.5",gCF/gDF1/gDF2/gDFP="37.5/0/0/62.5",gCF_N="6",gCF_N/gDF1_N/gDF2_N/gDFP_N="6/0/0/10",gDF1="0",gDF1_N="0",gDF2="0",gDF2_N="0",gDFP="62.5",gDFP_N="10",gN="16",label="48"]):0.0022151700[&gCF="5.88",gCF/gDF1/gDF2/gDFP="5.88/0/0/94.12",gCF_N="1",gCF_N/gDF1_N/gDF2_N/gDFP_N="1/0/0/16",gDF1="0",gDF1_N="0",gDF2="0",gDF2_N="0",gDFP="94.12",gDFP_N="16",gN="17",label="47"],(Ameerega:0.0216993000,((Silverstoneia:0.0502254000,Epipedobates:0.0434082000):0.0291683000[&gCF="80",gCF/gDF1/gDF2/gDFP="80/0/0/20",gCF_N="12",gCF_N/gDF1_N/gDF2_N/gDFP_N="12/0/0/3",gDF1="0",gDF1_N="0",gDF2="0",gDF2_N="0",gDFP="20",gDFP_N="3",gN="15",label="100"],(Colostethus:0.0670310000,Leucostethus:0.0598383000):0.0137469000[&gCF="9.09",gCF/gDF1/gDF2/gDFP="9.09/36.36/9.09/45.45",gCF_N="1",gCF_N/gDF1_N/gDF2_N/gDFP_N="1/4/1/5",gDF1="36.36",gDF1_N="4",gDF2="9.09",gDF2_N="1",gDFP="45.45",gDFP_N="5",gN="11",label="87"]):0.0146861000[&gCF="6.67",gCF/gDF1/gDF2/gDFP="6.67/6.67/40/46.67",gCF_N="1",gCF_N/gDF1_N/gDF2_N/gDFP_N="1/1/6/7",gDF1="6.67",gDF1_N="1",gDF2="40",gDF2_N="6",gDFP="46.67",gDFP_N="7",gN="15",label="96"]):0.0111011000[&gCF="80",gCF/gDF1/gDF2/gDFP="80/0/0/20",gCF_N="12",gCF_N/gDF1_N/gDF2_N/gDFP_N="12/0/0/3",gDF1="0",gDF1_N="0",gDF2="0",gDF2_N="0",gDFP="20",gDFP_N="3",gN="15",label="100"]):0.0182662000[&gCF="82.04",gCF/gDF1/gDF2/gDFP="82.04/2.87/2.59/12.51",gCF_N="1174",gCF_N/gDF1_N/gDF2_N/gDFP_N="1174/41/37/179",gDF1="2.87",gDF1_N="41",gDF2="2.59",gDF2_N="37",gDFP="12.51",gDFP_N="179",gN="1431",label="47"],(Allobates:0.0455478000,((Anomaloglossus:0.0959571000,Rheobates:0.0873977000):0.0175443000[&gCF="0",gCF/gDF1/gDF2/gDFP="0/27.27/18.18/54.55",gCF_N="0",gCF_N/gDF1_N/gDF2_N/gDFP_N="0/3/2/6",gDF1="27.27",gDF1_N="3",gDF2="18.18",gDF2_N="2",gDFP="54.55",gDFP_N="6",gN="11",label="51"],(Aromobates:0.0795060000,Mannophryne:0.0262898000):0.0073854500[&gCF="50",gCF/gDF1/gDF2/gDFP="50/0/10/40",gCF_N="5",gCF_N/gDF1_N/gDF2_N/gDFP_N="5/0/1/4",gDF1="0",gDF1_N="0",gDF2="10",gDF2_N="1",gDFP="40",gDFP_N="4",gN="10",label="100"]):0.0030448700[&gCF="17.65",gCF/gDF1/gDF2/gDFP="17.65/0/11.76/70.59",gCF_N="3",gCF_N/gDF1_N/gDF2_N/gDFP_N="3/0/2/12",gDF1="0",gDF1_N="0",gDF2="11.76",gDF2_N="2",gDFP="70.59",gDFP_N="12",gN="17",label="34"]):0.0099688500[&gCF="91.35",gCF/gDF1/gDF2/gDFP="91.35/0.96/3.85/3.85",gCF_N="190",gCF_N/gDF1_N/gDF2_N/gDFP_N="190/2/8/8",gDF1="0.96",gDF1_N="2",gDF2="3.85",gDF2_N="8",gDFP="3.85",gDFP_N="8",gN="208",label="100"]):0.0076886400[&gCF="41.85",gCF/gDF1/gDF2/gDFP="41.85/30.62/10.6/16.93",gCF_N="529",gCF_N/gDF1_N/gDF2_N/gDFP_N="529/387/134/214",gDF1="30.62",gDF1_N="387",gDF2="10.6",gDF2_N="134",gDFP="16.93",gDFP_N="214",gN="1264",label="47"]):0.0404918000[&gCF="57.31",gCF/gDF1/gDF2/gDFP="57.31/0/0/42.69",gCF_N="847",gCF_N/gDF1_N/gDF2_N/gDFP_N="847/0/0/631",gDF1="0",gDF1_N="0",gDF2="0",gDF2_N="0",gDFP="42.69",gDFP_N="631",gN="1478",label="100"]):0.0014421000[&gCF="1.21",gCF/gDF1/gDF2/gDFP="1.21/0.4/0.51/97.87",gCF_N="33",gCF_N/gDF1_N/gDF2_N/gDFP_N="33/11/14/2665",gDF1="0.4",gDF1_N="11",gDF2="0.51",gDF2_N="14",gDFP="97.87",gDFP_N="2665",gN="2723",label="91"],((((Chacophrys:0.0154550000,Lepidobatrachus:0.0248423000):0.0041262000[&gCF="57.43",gCF/gDF1/gDF2/gDFP="57.43/17.82/24.75/0",gCF_N="116",gCF_N/gDF1_N/gDF2_N/gDFP_N="116/36/50/0",gDF1="17.82",gDF1_N="36",gDF2="24.75",gDF2_N="50",gDFP="0",gDFP_N="0",gN="202",label="100"],Ceratophrys:0.0420170000):0.0349686000[&gCF="55.4",gCF/gDF1/gDF2/gDFP="55.4/0.59/0.93/43.08",gCF_N="652",gCF_N/gDF1_N/gDF2_N/gDFP_N="652/7/11/507",gDF1="0.59",gDF1_N="7",gDF2="0.93",gDF2_N="11",gDFP="43.08",gDFP_N="507",gN="1177",label="100"],(((Gastrotheca:0.0326476000,Stefania:0.0376888000):0.0022624400[&gCF="26.5",gCF/gDF1/gDF2/gDFP="26.5/17.44/16.58/39.48",gCF_N="398",gCF_N/gDF1_N/gDF2_N/gDFP_N="398/262/249/593",gDF1="17.44",gDF1_N="262",gDF2="16.58",gDF2_N="249",gDFP="39.48",gDFP_N="593",gN="1502",label="82"],(Hemiphractus:0.0556031000,Fritziana:0.0807048000):0.0036884300[&gCF="0",gCF/gDF1/gDF2/gDFP="0/12.5/25/62.5",gCF_N="0",gCF_N/gDF1_N/gDF2_N/gDFP_N="0/1/2/5",gDF1="12.5",gDF1_N="1",gDF2="25",gDF2_N="2",gDFP="62.5",gDFP_N="5",gN="8",label="70"]):0.0026153300[&gCF="21.51",gCF/gDF1/gDF2/gDFP="21.51/13.3/8.59/56.6",gCF_N="233",gCF_N/gDF1_N/gDF2_N/gDFP_N="233/144/93/613",gDF1="13.3",gDF1_N="144",gDF2="8.59",gDF2_N="93",gDFP="56.6",gDFP_N="613",gN="1083",label="96"],(Cryptobatrachus:0.0559691000,Flectonotus:0.1079000000):0.0165508000[&gCF="30",gCF/gDF1/gDF2/gDFP="30/10/10/50",gCF_N="3",gCF_N/gDF1_N/gDF2_N/gDFP_N="3/1/1/5",gDF1="10",gDF1_N="1",gDF2="10",gDF2_N="1",gDFP="50",gDFP_N="5",gN="10",label="100"]):0.0112308000[&gCF="26.54",gCF/gDF1/gDF2/gDFP="26.54/1.03/1.68/70.75",gCF_N="284",gCF_N/gDF1_N/gDF2_N/gDFP_N="284/11/18/757",gDF1="1.03",gDF1_N="11",gDF2="1.68",gDF2_N="18",gDFP="70.75",gDFP_N="757",gN="1070",label="100"]):0.0015545400[&gCF="4.27",gCF/gDF1/gDF2/gDFP="4.27/2.89/2.05/90.79",gCF_N="102",gCF_N/gDF1_N/gDF2_N/gDFP_N="102/69/49/2168",gDF1="2.89",gDF1_N="69",gDF2="2.05",gDF2_N="49",gDFP="90.79",gDFP_N="2168",gN="2388",label="99"],((((Cyclorana:0.0626738000,Litoria:0.0719098000):0.0468720000[&gCF="71.43",gCF/gDF1/gDF2/gDFP="71.43/0/14.29/14.29",gCF_N="5",gCF_N/gDF1_N/gDF2_N/gDFP_N="5/0/1/1",gDF1="0",gDF1_N="0",gDF2="14.29",gDF2_N="1",gDFP="14.29",gDFP_N="1",gN="7",label="100"],Nyctimystes:0.0438927000):0.0130254000[&gCF="60",gCF/gDF1/gDF2/gDFP="60/20/0/20",gCF_N="6",gCF_N/gDF1_N/gDF2_N/gDFP_N="6/2/0/2",gDF1="20",gDF1_N="2",gDF2="0",gDF2_N="0",gDFP="20",gDFP_N="2",gN="10",label="100"],(((Phrynomedusa:0.0830759000,Cruziohyla:0.0210423000):0.0038246900[&gCF="0",gCF/gDF1/gDF2/gDFP="0/12.5/12.5/75",gCF_N="0",gCF_N/gDF1_N/gDF2_N/gDFP_N="0/1/1/6",gDF1="12.5",gDF1_N="1",gDF2="12.5",gDF2_N="1",gDFP="75",gDFP_N="6",gN="8",label="62"],((Pithecopus:0.0708929000,Phyllomedusa:0.0183917000):0.0080305800[&gCF="100",gCF/gDF1/gDF2/gDFP="100/0/0/0",gCF_N="1",gCF_N/gDF1_N/gDF2_N/gDFP_N="1/0/0/0",gDF1="0",gDF1_N="0",gDF2="0",gDF2_N="0",gDFP="0",gDFP_N="0",gN="1",label="99"],Phasmahyla:0.0698569000):0.0060827000[&gCF="60",gCF/gDF1/gDF2/gDFP="60/10/10/20",gCF_N="6",gCF_N/gDF1_N/gDF2_N/gDFP_N="6/1/1/2",gDF1="10",gDF1_N="1",gDF2="10",gDF2_N="1",gDFP="20",gDFP_N="2",gN="10",label="88"]):0.0023400100[&gCF="8.33",gCF/gDF1/gDF2/gDFP="8.33/0/41.67/50",gCF_N="1",gCF_N/gDF1_N/gDF2_N/gDFP_N="1/0/5/6",gDF1="0",gDF1_N="0",gDF2="41.67",gDF2_N="5",gDFP="50",gDFP_N="6",gN="12",label="67"],(Hylomantis:0.0629226000,Agalychnis:0.0360856000):0.0123557000[&gCF="66.67",gCF/gDF1/gDF2/gDFP="66.67/0/0/33.33",gCF_N="6",gCF_N/gDF1_N/gDF2_N/gDFP_N="6/0/0/3",gDF1="0",gDF1_N="0",gDF2="0",gDF2_N="0",gDFP="33.33",gDFP_N="3",gN="9",label="100"]):0.0237447000[&gCF="70.25",gCF/gDF1/gDF2/gDFP="70.25/3.31/2.69/23.76",gCF_N="340",gCF_N/gDF1_N/gDF2_N/gDFP_N="340/16/13/115",gDF1="3.31",gDF1_N="16",gDF2="2.69",gDF2_N="13",gDFP="23.76",gDFP_N="115",gN="484",label="100"]):0.0117422000[&gCF="39.29",gCF/gDF1/gDF2/gDFP="39.29/2.16/5.09/53.46",gCF_N="363",gCF_N/gDF1_N/gDF2_N/gDFP_N="363/20/47/494",gDF1="2.16",gDF1_N="20",gDF2="5.09",gDF2_N="47",gDFP="53.46",gDFP_N="494",gN="924",label="100"],(((Hyloscirtus:0.0361436000,(Bokermannohyla:0.1050880000,(Aplastodiscus:0.0301329000,Boana:0.0378863000):0.0031528100[&gCF="44.44",gCF/gDF1/gDF2/gDFP="44.44/44.44/11.11/0",gCF_N="4",gCF_N/gDF1_N/gDF2_N/gDFP_N="4/4/1/0",gDF1="44.44",gDF1_N="4",gDF2="11.11",gDF2_N="1",gDFP="0",gDFP_N="0",gN="9",label="11"]):0.0052268700[&gCF="60",gCF/gDF1/gDF2/gDFP="60/0/10/30",gCF_N="6",gCF_N/gDF1_N/gDF2_N/gDFP_N="6/0/1/3",gDF1="0",gDF1_N="0",gDF2="10",gDF2_N="1",gDFP="30",gDFP_N="3",gN="10",label="100"]):0.0084072100[&gCF="50",gCF/gDF1/gDF2/gDFP="50/0/0/50",gCF_N="5",gCF_N/gDF1_N/gDF2_N/gDFP_N="5/0/0/5",gDF1="0",gDF1_N="0",gDF2="0",gDF2_N="0",gDFP="50",gDFP_N="5",gN="10",label="97"],(Nesorohyla:0.0814228000,Myersiohyla:0.1023700000):0.0151933000[&gCF="11.11",gCF/gDF1/gDF2/gDFP="11.11/11.11/33.33/44.44",gCF_N="1",gCF_N/gDF1_N/gDF2_N/gDFP_N="1/1/3/4",gDF1="11.11",gDF1_N="1",gDF2="33.33",gDF2_N="3",gDFP="44.44",gDFP_N="4",gN="9",label="45"]):0.0107807000[&gCF="54.55",gCF/gDF1/gDF2/gDFP="54.55/0/0/45.45",gCF_N="6",gCF_N/gDF1_N/gDF2_N/gDFP_N="6/0/0/5",gDF1="0",gDF1_N="0",gDF2="0",gDF2_N="0",gDFP="45.45",gDFP_N="5",gN="11",label="99"],((Scinax:0.0621101000,Sphaenorhynchus:0.0693040000):0.0059575000[&gCF="28.5",gCF/gDF1/gDF2/gDFP="28.5/11/12.5/48",gCF_N="57",gCF_N/gDF1_N/gDF2_N/gDFP_N="57/22/25/96",gDF1="11",gDF1_N="22",gDF2="12.5",gDF2_N="25",gDFP="48",gDFP_N="96",gN="200",label="100"],(((Corythomantis:0.0242349000,((Nyctimantis:0.0204324000,(Aparasphenodon:0.0408920000,Argenteohyla:0.0352860000):0.0123280000[&gCF="0",gCF/gDF1/gDF2/gDFP="0/33.33/66.67/0",gCF_N="0",gCF_N/gDF1_N/gDF2_N/gDFP_N="0/2/4/0",gDF1="33.33",gDF1_N="2",gDF2="66.67",gDF2_N="4",gDFP="0",gDFP_N="0",gN="6",label="91"]):0.0054655300[&gCF="83.33",gCF/gDF1/gDF2/gDFP="83.33/0/0/16.67",gCF_N="5",gCF_N/gDF1_N/gDF2_N/gDFP_N="5/0/0/1",gDF1="0",gDF1_N="0",gDF2="0",gDF2_N="0",gDFP="16.67",gDFP_N="1",gN="6",label="100"],Trachycephalus:0.0205174000):0.0017250800[&gCF="25.74",gCF/gDF1/gDF2/gDFP="25.74/22.77/16.83/34.65",gCF_N="52",gCF_N/gDF1_N/gDF2_N/gDFP_N="52/46/34/70",gDF1="22.77",gDF1_N="46",gDF2="16.83",gDF2_N="34",gDFP="34.65",gDFP_N="70",gN="202",label="90"]):0.0017352500[&gCF="29.56",gCF/gDF1/gDF2/gDFP="29.56/21.18/13.3/35.96",gCF_N="60",gCF_N/gDF1_N/gDF2_N/gDFP_N="60/43/27/73",gDF1="21.18",gDF1_N="43",gDF2="13.3",gDF2_N="27",gDFP="35.96",gDFP_N="73",gN="203",label="59"],((Itapotihyla:0.0525393000,Phyllodytes:0.0961516000):0.0147395000[&gCF="0",gCF/gDF1/gDF2/gDFP="0/0/18.18/81.82",gCF_N="0",gCF_N/gDF1_N/gDF2_N/gDFP_N="0/0/2/9",gDF1="0",gDF1_N="0",gDF2="18.18",gDF2_N="2",gDFP="81.82",gDFP_N="9",gN="11",label="47"],(((Osteocephalus:0.0127108000,Dryaderces:0.0596587000):0.0026980800[&gCF="50",gCF/gDF1/gDF2/gDFP="50/10/20/20",gCF_N="5",gCF_N/gDF1_N/gDF2_N/gDFP_N="5/1/2/2",gDF1="10",gDF1_N="1",gDF2="20",gDF2_N="2",gDFP="20",gDFP_N="2",gN="10",label="49"],Tepuihyla:0.0558455000):0.0033021600[&gCF="55.56",gCF/gDF1/gDF2/gDFP="55.56/0/0/44.44",gCF_N="5",gCF_N/gDF1_N/gDF2_N/gDFP_N="5/0/0/4",gDF1="0",gDF1_N="0",gDF2="0",gDF2_N="0",gDFP="44.44",gDFP_N="4",gN="9",label="99"],Osteopilus:0.0287435000):0.0010849600[&gCF="10",gCF/gDF1/gDF2/gDFP="10/0/0/90",gCF_N="1",gCF_N/gDF1_N/gDF2_N/gDFP_N="1/0/0/9",gDF1="0",gDF1_N="0",gDF2="0",gDF2_N="0",gDFP="90",gDFP_N="9",gN="10",label="13"]):0.0010235400[&gCF="0",gCF/gDF1/gDF2/gDFP="0/0/0/100",gCF_N="0",gCF_N/gDF1_N/gDF2_N/gDFP_N="0/0/0/11",gDF1="0",gDF1_N="0",gDF2="0",gDF2_N="0",gDFP="100",gDFP_N="11",gN="11",label="36"]):0.0203100000[&gCF="81.21",gCF/gDF1/gDF2/gDFP="81.21/0.57/0.97/17.25",gCF_N="1422",gCF_N/gDF1_N/gDF2_N/gDFP_N="1422/10/17/302",gDF1="0.57",gDF1_N="10",gDF2="0.97",gDF2_N="17",gDFP="17.25",gDFP_N="302",gN="1751",label="100"],(((((Smilisca:0.0224274000,(Diaglena:0.0447561000,(Anotheca:0.0567493000,Triprion:0.0109109000):0.0039914500[&gCF="40",gCF/gDF1/gDF2/gDFP="40/20/20/20",gCF_N="4",gCF_N/gDF1_N/gDF2_N/gDFP_N="4/2/2/2",gDF1="20",gDF1_N="2",gDF2="20",gDF2_N="2",gDFP="20",gDFP_N="2",gN="10",label="84"]):0.0038643300[&gCF="66.67",gCF/gDF1/gDF2/gDFP="66.67/11.11/11.11/11.11",gCF_N="6",gCF_N/gDF1_N/gDF2_N/gDFP_N="6/1/1/1",gDF1="11.11",gDF1_N="1",gDF2="11.11",gDF2_N="1",gDFP="11.11",gDFP_N="1",gN="9",label="94"]):0.0064518400[&gCF="63.64",gCF/gDF1/gDF2/gDFP="63.64/0/0/36.36",gCF_N="7",gCF_N/gDF1_N/gDF2_N/gDFP_N="7/0/0/4",gDF1="0",gDF1_N="0",gDF2="0",gDF2_N="0",gDFP="36.36",gDFP_N="4",gN="11",label="100"],Isthmohyla:0.0752950000):0.0032607900[&gCF="18.18",gCF/gDF1/gDF2/gDFP="18.18/0/18.18/63.64",gCF_N="2",gCF_N/gDF1_N/gDF2_N/gDFP_N="2/0/2/7",gDF1="0",gDF1_N="0",gDF2="18.18",gDF2_N="2",gDFP="63.64",gDFP_N="7",gN="11",label="85"],(Hyla:0.0447832000,Tlalocohyla:0.0838692000):0.0087906100[&gCF="25",gCF/gDF1/gDF2/gDFP="25/16.67/16.67/41.67",gCF_N="3",gCF_N/gDF1_N/gDF2_N/gDFP_N="3/2/2/5",gDF1="16.67",gDF1_N="2",gDF2="16.67",gDF2_N="2",gDFP="41.67",gDFP_N="5",gN="12",label="96"]):0.0121368000[&gCF="76.92",gCF/gDF1/gDF2/gDFP="76.92/0/0/23.08",gCF_N="10",gCF_N/gDF1_N/gDF2_N/gDFP_N="10/0/0/3",gDF1="0",gDF1_N="0",gDF2="0",gDF2_N="0",gDFP="23.08",gDFP_N="3",gN="13",label="100"],(((Exerodonta:0.0614434000,(Sarcohyla:0.0369110000,Plectrohyla:0.0111047000):0.0055987900[&gCF="75",gCF/gDF1/gDF2/gDFP="75/0/12.5/12.5",gCF_N="6",gCF_N/gDF1_N/gDF2_N/gDFP_N="6/0/1/1",gDF1="0",gDF1_N="0",gDF2="12.5",gDF2_N="1",gDFP="12.5",gDFP_N="1",gN="8",label="100"]):0.0048444200[&gCF="55.56",gCF/gDF1/gDF2/gDFP="55.56/0/0/44.44",gCF_N="5",gCF_N/gDF1_N/gDF2_N/gDFP_N="5/0/0/4",gDF1="0",gDF1_N="0",gDF2="0",gDF2_N="0",gDFP="44.44",gDFP_N="4",gN="9",label="100"],((Charadrahyla:0.0552036000,Megastomatohyla:0.0667789000):0.0174933000[&gCF="25",gCF/gDF1/gDF2/gDFP="25/0/12.5/62.5",gCF_N="2",gCF_N/gDF1_N/gDF2_N/gDFP_N="2/0/1/5",gDF1="0",gDF1_N="0",gDF2="12.5",gDF2_N="1",gDFP="62.5",gDFP_N="5",gN="8",label="99"],(Ecnomiohyla:0.0693101000,((Duellmanohyla:0.0628162000,Bromeliohyla:0.0525342000):0.0107235000[&gCF="50",gCF/gDF1/gDF2/gDFP="50/0/25/25",gCF_N="4",gCF_N/gDF1_N/gDF2_N/gDFP_N="4/0/2/2",gDF1="0",gDF1_N="0",gDF2="25",gDF2_N="2",gDFP="25",gDFP_N="2",gN="8",label="100"],Ptychohyla:0.0128884000):0.0054814800[&gCF="66.67",gCF/gDF1/gDF2/gDFP="66.67/0/0/33.33",gCF_N="6",gCF_N/gDF1_N/gDF2_N/gDFP_N="6/0/0/3",gDF1="0",gDF1_N="0",gDF2="0",gDF2_N="0",gDFP="33.33",gDFP_N="3",gN="9",label="100"]):0.0058324700[&gCF="70",gCF/gDF1/gDF2/gDFP="70/0/0/30",gCF_N="7",gCF_N/gDF1_N/gDF2_N/gDFP_N="7/0/0/3",gDF1="0",gDF1_N="0",gDF2="0",gDF2_N="0",gDFP="30",gDFP_N="3",gN="10",label="100"]):0.0027333600[&gCF="27.27",gCF/gDF1/gDF2/gDFP="27.27/0/0/72.73",gCF_N="3",gCF_N/gDF1_N/gDF2_N/gDFP_N="3/0/0/8",gDF1="0",gDF1_N="0",gDF2="0",gDF2_N="0",gDFP="72.73",gDFP_N="8",gN="11",label="60"]):0.0020204100[&gCF="31.31",gCF/gDF1/gDF2/gDFP="31.31/20.37/23.21/25.11",gCF_N="495",gCF_N/gDF1_N/gDF2_N/gDFP_N="495/322/367/397",gDF1="20.37",gDF1_N="322",gDF2="23.21",gDF2_N="367",gDFP="25.11",gDFP_N="397",gN="1581",label="60"],((Pseudacris:0.0345520000,Hyliola:0.0597367000):0.0085590800[&gCF="50",gCF/gDF1/gDF2/gDFP="50/25/12.5/12.5",gCF_N="4",gCF_N/gDF1_N/gDF2_N/gDFP_N="4/2/1/1",gDF1="25",gDF1_N="2",gDF2="12.5",gDF2_N="1",gDFP="12.5",gDFP_N="1",gN="8",label="100"],Acris:0.0423275000):0.0088855000[&gCF="66.16",gCF/gDF1/gDF2/gDFP="66.16/6.68/6.99/20.16",gCF_N="1050",gCF_N/gDF1_N/gDF2_N/gDFP_N="1050/106/111/320",gDF1="6.68",gDF1_N="106",gDF2="6.99",gDF2_N="111",gDFP="20.16",gDFP_N="320",gN="1587",label="100"]):0.0025199500[&gCF="45.38",gCF/gDF1/gDF2/gDFP="45.38/19.06/15.32/20.24",gCF_N="231",gCF_N/gDF1_N/gDF2_N/gDFP_N="231/97/78/103",gDF1="19.06",gDF1_N="97",gDF2="15.32",gDF2_N="78",gDFP="20.24",gDFP_N="103",gN="509",label="60"]):0.0198676000[&gCF="68.99",gCF/gDF1/gDF2/gDFP="68.99/0.83/5.8/24.38",gCF_N="416",gCF_N/gDF1_N/gDF2_N/gDFP_N="416/5/35/147",gDF1="0.83",gDF1_N="5",gDF2="5.8",gDF2_N="35",gDFP="24.38",gDFP_N="147",gN="603",label="100"],((Scarthyla:0.0371433000,(Lysapsus:0.0688925000,Pseudis:0.0297628000):0.0174751000[&gCF="75",gCF/gDF1/gDF2/gDFP="75/0/25/0",gCF_N="3",gCF_N/gDF1_N/gDF2_N/gDFP_N="3/0/1/0",gDF1="0",gDF1_N="0",gDF2="25",gDF2_N="1",gDFP="0",gDFP_N="0",gN="4",label="100"]):0.0103878000[&gCF="71.43",gCF/gDF1/gDF2/gDFP="71.43/0/14.29/14.29",gCF_N="5",gCF_N/gDF1_N/gDF2_N/gDFP_N="5/0/1/1",gDF1="0",gDF1_N="0",gDF2="14.29",gDF2_N="1",gDFP="14.29",gDFP_N="1",gN="7",label="100"],(Xenohyla:0.0700161000,Dendropsophus:0.0424317000):0.0172559000[&gCF="87.5",gCF/gDF1/gDF2/gDFP="87.5/0/0/12.5",gCF_N="7",gCF_N/gDF1_N/gDF2_N/gDFP_N="7/0/0/1",gDF1="0",gDF1_N="0",gDF2="0",gDF2_N="0",gDFP="12.5",gDFP_N="1",gN="8",label="100"]):0.0045453300[&gCF="23.32",gCF/gDF1/gDF2/gDFP="23.32/16.06/11.57/49.05",gCF_N="369",gCF_N/gDF1_N/gDF2_N/gDFP_N="369/254/183/776",gDF1="16.06",gDF1_N="254",gDF2="11.57",gDF2_N="183",gDFP="49.05",gDFP_N="776",gN="1582",label="100"]):0.0034964400[&gCF="21.74",gCF/gDF1/gDF2/gDFP="21.74/10.17/7.98/60.11",gCF_N="485",gCF_N/gDF1_N/gDF2_N/gDFP_N="485/227/178/1341",gDF1="10.17",gDF1_N="227",gDF2="7.98",gDF2_N="178",gDFP="60.11",gDFP_N="1341",gN="2231",label="99"]):0.0025594100[&gCF="17.08",gCF/gDF1/gDF2/gDFP="17.08/10.72/8.66/63.53",gCF_N="349",gCF_N/gDF1_N/gDF2_N/gDFP_N="349/219/177/1298",gDF1="10.72",gDF1_N="219",gDF2="8.66",gDF2_N="177",gDFP="63.53",gDFP_N="1298",gN="2043",label="99"]):0.0033177200[&gCF="20.92",gCF/gDF1/gDF2/gDFP="20.92/9.6/9.78/59.69",gCF_N="340",gCF_N/gDF1_N/gDF2_N/gDFP_N="340/156/159/970",gDF1="9.6",gDF1_N="156",gDF2="9.78",gDF2_N="159",gDFP="59.69",gDFP_N="970",gN="1625",label="99"]):0.0135605000[&gCF="43.59",gCF/gDF1/gDF2/gDFP="43.59/1.96/0.85/53.6",gCF_N="823",gCF_N/gDF1_N/gDF2_N/gDFP_N="823/37/16/1012",gDF1="1.96",gDF1_N="37",gDF2="0.85",gDF2_N="16",gDFP="53.6",gDFP_N="1012",gN="1888",label="100"]):0.0050149200[&gCF="13.28",gCF/gDF1/gDF2/gDFP="13.28/0.93/0.79/85",gCF_N="371",gCF_N/gDF1_N/gDF2_N/gDFP_N="371/26/22/2375",gDF1="0.93",gDF1_N="26",gDF2="0.79",gDF2_N="22",gDFP="85",gDFP_N="2375",gN="2794",label="100"]):0.0020220900[&gCF="2.76",gCF/gDF1/gDF2/gDFP="2.76/0.75/0.37/96.12",gCF_N="81",gCF_N/gDF1_N/gDF2_N/gDFP_N="81/22/11/2823",gDF1="0.75",gDF1_N="22",gDF2="0.37",gDF2_N="11",gDFP="96.12",gDFP_N="2823",gN="2937",label="100"]):0.0015805400[&gCF="1.26",gCF/gDF1/gDF2/gDFP="1.26/0.42/0.63/97.7",gCF_N="30",gCF_N/gDF1_N/gDF2_N/gDFP_N="30/10/15/2334",gDF1="0.42",gDF1_N="10",gDF2="0.63",gDF2_N="15",gDFP="97.7",gDFP_N="2334",gN="2389",label="91"],Telmatobius:0.0460337000):0.0034695800[&gCF="3.83",gCF/gDF1/gDF2/gDFP="3.83/0.88/1.09/94.2",gCF_N="91",gCF_N/gDF1_N/gDF2_N/gDFP_N="91/21/26/2240",gDF1="0.88",gDF1_N="21",gDF2="1.09",gDF2_N="26",gDFP="94.2",gDFP_N="2240",gN="2378",label="91"]):0.0050667100[&gCF="6.2",gCF/gDF1/gDF2/gDFP="6.2/2.93/0.75/90.12",gCF_N="165",gCF_N/gDF1_N/gDF2_N/gDFP_N="165/78/20/2400",gDF1="2.93",gDF1_N="78",gDF2="0.75",gDF2_N="20",gDFP="90.12",gDFP_N="2400",gN="2663",label="99"]):0.0764182000[&gCF="33.75",gCF/gDF1/gDF2/gDFP="33.75/0.46/0.34/65.45",gCF_N="804",gCF_N/gDF1_N/gDF2_N/gDFP_N="804/11/8/1559",gDF1="0.46",gDF1_N="11",gDF2="0.34",gDF2_N="8",gDFP="65.45",gDFP_N="1559",gN="2382",label="100"]):0.0207002000[&gCF="29.45",gCF/gDF1/gDF2/gDFP="29.45/6.89/7.76/55.9",gCF_N="744",gCF_N/gDF1_N/gDF2_N/gDFP_N="744/174/196/1412",gDF1="6.89",gDF1_N="174",gDF2="7.76",gDF2_N="196",gDFP="55.9",gDFP_N="1412",gN="2526",label="100"],(((Sechellophryne:0.0676644000,Sooglossus:0.0299206000):0.0822084000[&gCF="100",gCF/gDF1/gDF2/gDFP="100/0/0/0",gCF_N="2",gCF_N/gDF1_N/gDF2_N/gDFP_N="2/0/0/0",gDF1="0",gDF1_N="0",gDF2="0",gDF2_N="0",gDFP="0",gDFP_N="0",gN="2",label="100"],Nasikabatrachus:0.0873766000):0.0556024000[&gCF="85.42",gCF/gDF1/gDF2/gDFP="85.42/2.08/6.25/6.25",gCF_N="82",gCF_N/gDF1_N/gDF2_N/gDFP_N="82/2/6/6",gDF1="2.08",gDF1_N="2",gDF2="6.25",gDF2_N="6",gDFP="6.25",gDFP_N="6",gN="96",label="100"],((((((Hoplophryne:0.1172480000,Phrynomantis:0.0560218000):0.0065158500[&gCF="15.38",gCF/gDF1/gDF2/gDFP="15.38/15.38/0/69.23",gCF_N="2",gCF_N/gDF1_N/gDF2_N/gDFP_N="2/2/0/9",gDF1="15.38",gDF1_N="2",gDF2="0",gDF2_N="0",gDFP="69.23",gDFP_N="9",gN="13",label="33"],((Adelastes:0.0527239000,(Synapturanus:0.0538253000,Otophryne:0.0395640000):0.0104793000[&gCF="82.2",gCF/gDF1/gDF2/gDFP="82.2/4.19/4.19/9.42",gCF_N="157",gCF_N/gDF1_N/gDF2_N/gDFP_N="157/8/8/18",gDF1="4.19",gDF1_N="8",gDF2="4.19",gDF2_N="8",gDFP="9.42",gDFP_N="18",gN="191",label="100"]):0.0040091100[&gCF="54.31",gCF/gDF1/gDF2/gDFP="54.31/12.18/10.66/22.84",gCF_N="107",gCF_N/gDF1_N/gDF2_N/gDFP_N="107/24/21/45",gDF1="12.18",gDF1_N="24",gDF2="10.66",gDF2_N="21",gDFP="22.84",gDFP_N="45",gN="197",label="93"],(Ctenophryne:0.0572435000,(Chiasmocleis:0.0838310000,((Myersiella:0.0244007000,Dasypops:0.0294311000):0.0201352000[&gCF="99.48",gCF/gDF1/gDF2/gDFP="99.48/0/0/0.52",gCF_N="190",gCF_N/gDF1_N/gDF2_N/gDFP_N="190/0/0/1",gDF1="0",gDF1_N="0",gDF2="0",gDF2_N="0",gDFP="0.52",gDFP_N="1",gN="191",label="100"],((Hamptophryne:0.0377514000,(Arcovomer:0.0330653000,(Dermatonotus:0.0447734000,(Elachistocleis:0.0349379000,(Hypopachus:0.0508697000,Gastrophryne:0.0273716000):0.0079474900[&gCF="71.43",gCF/gDF1/gDF2/gDFP="71.43/14.29/0/14.29",gCF_N="5",gCF_N/gDF1_N/gDF2_N/gDFP_N="5/1/0/1",gDF1="14.29",gDF1_N="1",gDF2="0",gDF2_N="0",gDFP="14.29",gDFP_N="1",gN="7",label="100"]):0.0051891700[&gCF="74.72",gCF/gDF1/gDF2/gDFP="74.72/11.8/11.24/2.25",gCF_N="133",gCF_N/gDF1_N/gDF2_N/gDFP_N="133/21/20/4",gDF1="11.8",gDF1_N="21",gDF2="11.24",gDF2_N="20",gDFP="2.25",gDFP_N="4",gN="178",label="100"]):0.0065703200[&gCF="83.25",gCF/gDF1/gDF2/gDFP="83.25/6.28/2.09/8.38",gCF_N="159",gCF_N/gDF1_N/gDF2_N/gDFP_N="159/12/4/16",gDF1="6.28",gDF1_N="12",gDF2="2.09",gDF2_N="4",gDFP="8.38",gDFP_N="16",gN="191",label="100"]):0.0015774700[&gCF="33.51",gCF/gDF1/gDF2/gDFP="33.51/31.41/25.13/9.95",gCF_N="64",gCF_N/gDF1_N/gDF2_N/gDFP_N="64/60/48/19",gDF1="31.41",gDF1_N="60",gDF2="25.13",gDF2_N="48",gDFP="9.95",gDFP_N="19",gN="191",label="37"]):0.0084564500[&gCF="93.4",gCF/gDF1/gDF2/gDFP="93.4/1.52/2.54/2.54",gCF_N="184",gCF_N/gDF1_N/gDF2_N/gDFP_N="184/3/5/5",gDF1="1.52",gDF1_N="3",gDF2="2.54",gDF2_N="5",gDFP="2.54",gDFP_N="5",gN="197",label="100"],Stereocyclops:0.0369682000):0.0157100000[&gCF="95.96",gCF/gDF1/gDF2/gDFP="95.96/1.01/2.53/0.51",gCF_N="190",gCF_N/gDF1_N/gDF2_N/gDFP_N="190/2/5/1",gDF1="1.01",gDF1_N="2",gDF2="2.53",gDF2_N="5",gDFP="0.51",gDFP_N="1",gN="198",label="100"]):0.0095280500[&gCF="89.19",gCF/gDF1/gDF2/gDFP="89.19/2.16/5.41/3.24",gCF_N="165",gCF_N/gDF1_N/gDF2_N/gDFP_N="165/4/10/6",gDF1="2.16",gDF1_N="4",gDF2="5.41",gDF2_N="10",gDFP="3.24",gDFP_N="6",gN="185",label="100"]):0.0046535000[&gCF="60.32",gCF/gDF1/gDF2/gDFP="60.32/19.58/14.29/5.82",gCF_N="114",gCF_N/gDF1_N/gDF2_N/gDFP_N="114/37/27/11",gDF1="19.58",gDF1_N="37",gDF2="14.29",gDF2_N="27",gDFP="5.82",gDFP_N="11",gN="189",label="100"]):0.0113117000[&gCF="87.86",gCF/gDF1/gDF2/gDFP="87.86/0.49/0.49/11.17",gCF_N="181",gCF_N/gDF1_N/gDF2_N/gDFP_N="181/1/1/23",gDF1="0.49",gDF1_N="1",gDF2="0.49",gDF2_N="1",gDFP="11.17",gDFP_N="23",gN="206",label="100"]):0.0032028500[&gCF="41.99",gCF/gDF1/gDF2/gDFP="41.99/4.98/5.34/47.69",gCF_N="118",gCF_N/gDF1_N/gDF2_N/gDFP_N="118/14/15/134",gDF1="4.98",gDF1_N="14",gDF2="5.34",gDF2_N="15",gDFP="47.69",gDFP_N="134",gN="281",label="85"]):0.0022670000[&gCF="12.65",gCF/gDF1/gDF2/gDFP="12.65/5.98/3.96/77.41",gCF_N="201",gCF_N/gDF1_N/gDF2_N/gDFP_N="201/95/63/1230",gDF1="5.98",gDF1_N="95",gDF2="3.96",gDF2_N="63",gDFP="77.41",gDFP_N="1230",gN="1589",label="40"],(((((Anodonthyla:0.0278623000,((Platypelis:0.0298222000,Cophyla:0.0216150000):0.0029322200[&gCF="44.44",gCF/gDF1/gDF2/gDFP="44.44/33.33/11.11/11.11",gCF_N="4",gCF_N/gDF1_N/gDF2_N/gDFP_N="4/3/1/1",gDF1="33.33",gDF1_N="3",gDF2="11.11",gDF2_N="1",gDFP="11.11",gDFP_N="1",gN="9",label="32"],Plethodontohyla:0.0201410000):0.0036237600[&gCF="66.67",gCF/gDF1/gDF2/gDFP="66.67/12.12/7.07/14.14",gCF_N="132",gCF_N/gDF1_N/gDF2_N/gDFP_N="132/24/14/28",gDF1="12.12",gDF1_N="24",gDF2="7.07",gDF2_N="14",gDFP="14.14",gDFP_N="28",gN="198",label="57"]):0.0025835900[&gCF="39.42",gCF/gDF1/gDF2/gDFP="39.42/25.48/21.15/13.94",gCF_N="82",gCF_N/gDF1_N/gDF2_N/gDFP_N="82/53/44/29",gDF1="25.48",gDF1_N="53",gDF2="21.15",gDF2_N="44",gDFP="13.94",gDFP_N="29",gN="208",label="66"],(Rhombophryne:0.0245625000,(Anilany:0.1078660000,Stumpffia:0.0296763000):0.0045076800[&gCF="40",gCF/gDF1/gDF2/gDFP="40/60/0/0",gCF_N="2",gCF_N/gDF1_N/gDF2_N/gDFP_N="2/3/0/0",gDF1="60",gDF1_N="3",gDF2="0",gDF2_N="0",gDFP="0",gDFP_N="0",gN="5",label="94"]):0.0035288100[&gCF="60",gCF/gDF1/gDF2/gDFP="60/20/0/20",gCF_N="6",gCF_N/gDF1_N/gDF2_N/gDFP_N="6/2/0/2",gDF1="20",gDF1_N="2",gDF2="0",gDF2_N="0",gDFP="20",gDFP_N="2",gN="10",label="94"]):0.0152475000[&gCF="100",gCF/gDF1/gDF2/gDFP="100/0/0/0",gCF_N="3",gCF_N/gDF1_N/gDF2_N/gDFP_N="3/0/0/0",gDF1="0",gDF1_N="0",gDF2="0",gDF2_N="0",gDFP="0",gDFP_N="0",gN="3",label="100"],Madecassophryne:0.0699229000):0.0055214000[&gCF="100",gCF/gDF1/gDF2/gDFP="100/0/0/0",gCF_N="3",gCF_N/gDF1_N/gDF2_N/gDFP_N="3/0/0/0",gDF1="0",gDF1_N="0",gDF2="0",gDF2_N="0",gDFP="0",gDFP_N="0",gN="3",label="100"],(Scaphiophryne:0.0498775000,Paradoxophyla:0.0526430000):0.0077396100[&gCF="38.22",gCF/gDF1/gDF2/gDFP="38.22/10.76/8.47/42.56",gCF_N="167",gCF_N/gDF1_N/gDF2_N/gDFP_N="167/47/37/186",gDF1="10.76",gDF1_N="47",gDF2="8.47",gDF2_N="37",gDFP="42.56",gDFP_N="186",gN="437",label="100"]):0.0044772600[&gCF="27.83",gCF/gDF1/gDF2/gDFP="27.83/4.5/5.12/62.55",gCF_N="582",gCF_N/gDF1_N/gDF2_N/gDFP_N="582/94/107/1308",gDF1="4.5",gDF1_N="94",gDF2="5.12",gDF2_N="107",gDFP="62.55",gDFP_N="1308",gN="2091",label="99"],((((((Xenorhina:0.0262024000,((Paedophryne:0.1278850000,(Asterophrys:0.0364977000,Metamagnusia:0.0076264500):0.0029891000[&gCF="100",gCF/gDF1/gDF2/gDFP="100/0/0/0",gCF_N="1",gCF_N/gDF1_N/gDF2_N/gDFP_N="1/0/0/0",gDF1="0",gDF1_N="0",gDF2="0",gDF2_N="0",gDFP="0",gDFP_N="0",gN="1",label="98"]):0.0021695000[&gCF="100",gCF/gDF1/gDF2/gDFP="100/0/0/0",gCF_N="1",gCF_N/gDF1_N/gDF2_N/gDFP_N="1/0/0/0",gDF1="0",gDF1_N="0",gDF2="0",gDF2_N="0",gDFP="0",gDFP_N="0",gN="1",label="62"],(Oninia:0.1029830000,Pseudocallulops:0.0639151000):0.0128934000[&gCF="50",gCF/gDF1/gDF2/gDFP="50/0/50/0",gCF_N="1",gCF_N/gDF1_N/gDF2_N/gDFP_N="1/0/1/0",gDF1="0",gDF1_N="0",gDF2="50",gDF2_N="1",gDFP="0",gDFP_N="0",gN="2",label="82"]):0.0013990200[&gCF="100",gCF/gDF1/gDF2/gDFP="100/0/0/0",gCF_N="1",gCF_N/gDF1_N/gDF2_N/gDFP_N="1/0/0/0",gDF1="0",gDF1_N="0",gDF2="0",gDF2_N="0",gDFP="0",gDFP_N="0",gN="1",label="60"]):0.0057295700[&gCF="80",gCF/gDF1/gDF2/gDFP="80/6.49/7.03/6.49",gCF_N="148",gCF_N/gDF1_N/gDF2_N/gDFP_N="148/12/13/12",gDF1="6.49",gDF1_N="12",gDF2="7.03",gDF2_N="13",gDFP="6.49",gDFP_N="12",gN="185",label="68"],(Callulops:0.0106770000,Mantophryne:0.0279674000):0.0022261300[&gCF="20",gCF/gDF1/gDF2/gDFP="20/40/0/40",gCF_N="1",gCF_N/gDF1_N/gDF2_N/gDFP_N="1/2/0/2",gDF1="40",gDF1_N="2",gDF2="0",gDF2_N="0",gDFP="40",gDFP_N="2",gN="5",label="99"]):0.0032754700[&gCF="65.99",gCF/gDF1/gDF2/gDFP="65.99/5.58/2.03/26.4",gCF_N="130",gCF_N/gDF1_N/gDF2_N/gDFP_N="130/11/4/52",gDF1="5.58",gDF1_N="11",gDF2="2.03",gDF2_N="4",gDFP="26.4",gDFP_N="52",gN="197",label="68"],(((Aphantophryne:0.0491636000,(Oxydactyla:0.0105278000,(Austrochaperina:0.0840693000,Copiula:0.0193802000):0.0033632600[&gCF="25",gCF/gDF1/gDF2/gDFP="25/25/25/25",gCF_N="1",gCF_N/gDF1_N/gDF2_N/gDFP_N="1/1/1/1",gDF1="25",gDF1_N="1",gDF2="25",gDF2_N="1",gDFP="25",gDFP_N="1",gN="4",label="70"]):0.0024687400[&gCF="0",gCF/gDF1/gDF2/gDFP="0/0/0/100",gCF_N="0",gCF_N/gDF1_N/gDF2_N/gDFP_N="0/0/0/2",gDF1="0",gDF1_N="0",gDF2="0",gDF2_N="0",gDFP="100",gDFP_N="2",gN="2",label="87"]):0.0012645200[&gCF="0",gCF/gDF1/gDF2/gDFP="0/0/0/100",gCF_N="0",gCF_N/gDF1_N/gDF2_N/gDFP_N="0/0/0/2",gDF1="0",gDF1_N="0",gDF2="0",gDF2_N="0",gDFP="100",gDFP_N="2",gN="2",label="40"],(Barygenys:0.0166579000,Genyophryne:0.0222770000):0.0028530800[&gCF="55.14",gCF/gDF1/gDF2/gDFP="55.14/2.7/5.41/36.76",gCF_N="102",gCF_N/gDF1_N/gDF2_N/gDFP_N="102/5/10/68",gDF1="2.7",gDF1_N="5",gDF2="5.41",gDF2_N="10",gDFP="36.76",gDFP_N="68",gN="185",label="100"]):0.0009939750[&gCF="21.72",gCF/gDF1/gDF2/gDFP="21.72/5.05/6.06/67.17",gCF_N="43",gCF_N/gDF1_N/gDF2_N/gDFP_N="43/10/12/133",gDF1="5.05",gDF1_N="10",gDF2="6.06",gDF2_N="12",gDFP="67.17",gDFP_N="133",gN="198",label="53"],((Hylophorbus:0.0297355000,Choerophryne:0.0287943000):0.0062715200[&gCF="75.79",gCF/gDF1/gDF2/gDFP="75.79/1.05/0.53/22.63",gCF_N="144",gCF_N/gDF1_N/gDF2_N/gDFP_N="144/2/1/43",gDF1="1.05",gDF1_N="2",gDF2="0.53",gDF2_N="1",gDFP="22.63",gDFP_N="43",gN="190",label="100"],(Cophixalus:0.0251600000,Oreophryne:0.0297152000):0.0020106400[&gCF="28.79",gCF/gDF1/gDF2/gDFP="28.79/9.6/11.11/50.51",gCF_N="57",gCF_N/gDF1_N/gDF2_N/gDFP_N="57/19/22/100",gDF1="9.6",gDF1_N="19",gDF2="11.11",gDF2_N="22",gDFP="50.51",gDFP_N="100",gN="198",label="96"]):0.0009240800[&gCF="18.91",gCF/gDF1/gDF2/gDFP="18.91/6.97/4.98/69.15",gCF_N="38",gCF_N/gDF1_N/gDF2_N/gDFP_N="38/14/10/139",gDF1="6.97",gDF1_N="14",gDF2="4.98",gDF2_N="10",gDFP="69.15",gDFP_N="139",gN="201",label="57"]):0.0016023200[&gCF="31.55",gCF/gDF1/gDF2/gDFP="31.55/5.83/0.97/61.65",gCF_N="65",gCF_N/gDF1_N/gDF2_N/gDFP_N="65/12/2/127",gDF1="5.83",gDF1_N="12",gDF2="0.97",gDF2_N="2",gDFP="61.65",gDFP_N="127",gN="206",label="48"]):0.0018703000[&gCF="21.88",gCF/gDF1/gDF2/gDFP="21.88/32.81/21.88/23.44",gCF_N="14",gCF_N/gDF1_N/gDF2_N/gDFP_N="14/21/14/15",gDF1="32.81",gDF1_N="21",gDF2="21.88",gDF2_N="14",gDFP="23.44",gDFP_N="15",gN="64",label="25"],(Liophryne:0.0215947000,Sphenophryne:0.0683252000):0.0067651900[&gCF="55.56",gCF/gDF1/gDF2/gDFP="55.56/0/0/44.44",gCF_N="5",gCF_N/gDF1_N/gDF2_N/gDFP_N="5/0/0/4",gDF1="0",gDF1_N="0",gDF2="0",gDF2_N="0",gDFP="44.44",gDFP_N="4",gN="9",label="97"]):0.0265312000[&gCF="90",gCF/gDF1/gDF2/gDFP="90/0/0/10",gCF_N="9",gCF_N/gDF1_N/gDF2_N/gDFP_N="9/0/0/1",gDF1="0",gDF1_N="0",gDF2="0",gDF2_N="0",gDFP="10",gDFP_N="1",gN="10",label="97"],(Gastrophrynoides:0.0603160000,(Vietnamophryne:0.0695537000,Siamophryne:0.0626166000):0.0109517000[&gCF="100",gCF/gDF1/gDF2/gDFP="100/0/0/0",gCF_N="2",gCF_N/gDF1_N/gDF2_N/gDFP_N="2/0/0/0",gDF1="0",gDF1_N="0",gDF2="0",gDF2_N="0",gDFP="0",gDFP_N="0",gN="2",label="95"]):0.0176983000[&gCF="100",gCF/gDF1/gDF2/gDFP="100/0/0/0",gCF_N="2",gCF_N/gDF1_N/gDF2_N/gDFP_N="2/0/0/0",gDF1="0",gDF1_N="0",gDF2="0",gDF2_N="0",gDFP="0",gDFP_N="0",gN="2",label="100"]):0.0192493000[&gCF="70",gCF/gDF1/gDF2/gDFP="70/0/0/30",gCF_N="7",gCF_N/gDF1_N/gDF2_N/gDFP_N="7/0/0/3",gDF1="0",gDF1_N="0",gDF2="0",gDF2_N="0",gDFP="30",gDFP_N="3",gN="10",label="99"],(((Chaperina:0.0719351000,(Glyphoglossus:0.0530239000,Microhyla:0.0819508000):0.0227408000[&gCF="92.04",gCF/gDF1/gDF2/gDFP="92.04/1/1.99/4.98",gCF_N="185",gCF_N/gDF1_N/gDF2_N/gDFP_N="185/2/4/10",gDF1="1",gDF1_N="2",gDF2="1.99",gDF2_N="4",gDFP="4.98",gDFP_N="10",gN="201",label="100"]):0.0052174800[&gCF="45.1",gCF/gDF1/gDF2/gDFP="45.1/9.31/12.25/33.33",gCF_N="92",gCF_N/gDF1_N/gDF2_N/gDFP_N="92/19/25/68",gDF1="9.31",gDF1_N="19",gDF2="12.25",gDF2_N="25",gDFP="33.33",gDFP_N="68",gN="204",label="100"],((Mysticellus:0.0697779000,Micryletta:0.0592362000):0.0191710000[&gCF="60",gCF/gDF1/gDF2/gDFP="60/0/0/40",gCF_N="3",gCF_N/gDF1_N/gDF2_N/gDFP_N="3/0/0/2",gDF1="0",gDF1_N="0",gDF2="0",gDF2_N="0",gDFP="40",gDFP_N="2",gN="5",label="99"],(Uperodon:0.0452379000,((Phrynella:0.0404608000,Metaphrynella:0.0312734000):0.0238164000[&gCF="75",gCF/gDF1/gDF2/gDFP="75/0/0/25",gCF_N="6",gCF_N/gDF1_N/gDF2_N/gDFP_N="6/0/0/2",gDF1="0",gDF1_N="0",gDF2="0",gDF2_N="0",gDFP="25",gDFP_N="2",gN="8",label="100"],Kaloula:0.0251160000):0.0036200400[&gCF="54.79",gCF/gDF1/gDF2/gDFP="54.79/20.21/23.4/1.6",gCF_N="103",gCF_N/gDF1_N/gDF2_N/gDFP_N="103/38/44/3",gDF1="20.21",gDF1_N="38",gDF2="23.4",gDF2_N="44",gDFP="1.6",gDFP_N="3",gN="188",label="100"]):0.0198579000[&gCF="96.52",gCF/gDF1/gDF2/gDFP="96.52/0.5/0/2.99",gCF_N="194",gCF_N/gDF1_N/gDF2_N/gDFP_N="194/1/0/6",gDF1="0.5",gDF1_N="1",gDF2="0",gDF2_N="0",gDFP="2.99",gDFP_N="6",gN="201",label="100"]):0.0043491000[&gCF="46.53",gCF/gDF1/gDF2/gDFP="46.53/15.35/4.95/33.17",gCF_N="94",gCF_N/gDF1_N/gDF2_N/gDFP_N="94/31/10/67",gDF1="15.35",gDF1_N="31",gDF2="4.95",gDF2_N="10",gDFP="33.17",gDFP_N="67",gN="202",label="99"]):0.0064855800[&gCF="40.05",gCF/gDF1/gDF2/gDFP="40.05/12.89/16.67/30.4",gCF_N="668",gCF_N/gDF1_N/gDF2_N/gDFP_N="668/215/278/507",gDF1="12.89",gDF1_N="215",gDF2="16.67",gDF2_N="278",gDFP="30.4",gDFP_N="507",gN="1668",label="99"],Dyscophus:0.0416987000):0.0031778000[&gCF="41.73",gCF/gDF1/gDF2/gDFP="41.73/10.79/19.42/28.06",gCF_N="116",gCF_N/gDF1_N/gDF2_N/gDFP_N="116/30/54/78",gDF1="10.79",gDF1_N="30",gDF2="19.42",gDF2_N="54",gDFP="28.06",gDFP_N="78",gN="278",label="99"]):0.0070653200[&gCF="59.86",gCF/gDF1/gDF2/gDFP="59.86/0.35/0.35/39.45",gCF_N="173",gCF_N/gDF1_N/gDF2_N/gDFP_N="173/1/1/114",gDF1="0.35",gDF1_N="1",gDF2="0.35",gDF2_N="1",gDFP="39.45",gDFP_N="114",gN="289",label="71"]):0.0012310200[&gCF="7.6",gCF/gDF1/gDF2/gDFP="7.6/5.62/6.46/80.32",gCF_N="181",gCF_N/gDF1_N/gDF2_N/gDFP_N="181/134/154/1914",gDF1="5.62",gDF1_N="134",gDF2="6.46",gDF2_N="154",gDFP="80.32",gDFP_N="1914",gN="2383",label="32"]):0.0013162100[&gCF="0",gCF/gDF1/gDF2/gDFP="0/0/0/100",gCF_N="0",gCF_N/gDF1_N/gDF2_N/gDFP_N="0/0/0/9",gDF1="0",gDF1_N="0",gDF2="0",gDF2_N="0",gDFP="100",gDFP_N="9",gN="9",label="11"],Melanobatrachus:0.0990177000):0.0020241300[&gCF="33.33",gCF/gDF1/gDF2/gDFP="33.33/0/11.11/55.56",gCF_N="3",gCF_N/gDF1_N/gDF2_N/gDFP_N="3/0/1/5",gDF1="0",gDF1_N="0",gDF2="11.11",gDF2_N="1",gDFP="55.56",gDFP_N="5",gN="9",label="65"],Kalophrynus:0.0807601000):0.0850172000[&gCF="81.31",gCF/gDF1/gDF2/gDFP="81.31/0.04/0.13/18.51",gCF_N="1819",gCF_N/gDF1_N/gDF2_N/gDFP_N="1819/1/3/414",gDF1="0.04",gDF1_N="1",gDF2="0.13",gDF2_N="3",gDFP="18.51",gDFP_N="414",gN="2237",label="100"],(((((Balebreviceps:0.1290380000,((Spelaeophryne:0.0973773000,Probreviceps:0.0166536000):0.0051001400[&gCF="42.86",gCF/gDF1/gDF2/gDFP="42.86/28.57/14.29/14.29",gCF_N="3",gCF_N/gDF1_N/gDF2_N/gDFP_N="3/2/1/1",gDF1="28.57",gDF1_N="2",gDF2="14.29",gDF2_N="1",gDFP="14.29",gDFP_N="1",gN="7",label="94"],Callulina:0.0228148000):0.0087266500[&gCF="25",gCF/gDF1/gDF2/gDFP="25/0/50/25",gCF_N="1",gCF_N/gDF1_N/gDF2_N/gDFP_N="1/0/2/1",gDF1="0",gDF1_N="0",gDF2="50",gDF2_N="2",gDFP="25",gDFP_N="1",gN="4",label="86"]):0.0075627300[&gCF="75",gCF/gDF1/gDF2/gDFP="75/0/0/25",gCF_N="3",gCF_N/gDF1_N/gDF2_N/gDFP_N="3/0/0/1",gDF1="0",gDF1_N="0",gDF2="0",gDF2_N="0",gDFP="25",gDFP_N="1",gN="4",label="99"],Breviceps:0.0390324000):0.0262070000[&gCF="90.95",gCF/gDF1/gDF2/gDFP="90.95/3.76/4.27/1.02",gCF_N="1788",gCF_N/gDF1_N/gDF2_N/gDFP_N="1788/74/84/20",gDF1="3.76",gDF1_N="74",gDF2="4.27",gDF2_N="84",gDFP="1.02",gDFP_N="20",gN="1966",label="100"],Hemisus:0.0680200000):0.0385468000[&gCF="92.17",gCF/gDF1/gDF2/gDFP="92.17/3.72/1.55/2.57",gCF_N="2083",gCF_N/gDF1_N/gDF2_N/gDFP_N="2083/84/35/58",gDF1="3.72",gDF1_N="84",gDF2="1.55",gDF2_N="35",gDFP="2.57",gDFP_N="58",gN="2260",label="100"],(((Nyctibates:0.0319409000,(Scotobleps:0.0409200000,(Trichobatrachus:0.0144712000,Astylosternus:0.0302111000):0.0111800000[&gCF="96.42",gCF/gDF1/gDF2/gDFP="96.42/1.43/0.72/1.43",gCF_N="269",gCF_N/gDF1_N/gDF2_N/gDFP_N="269/4/2/4",gDF1="1.43",gDF1_N="4",gDF2="0.72",gDF2_N="2",gDFP="1.43",gDFP_N="4",gN="279",label="100"]):0.0021058400[&gCF="45.74",gCF/gDF1/gDF2/gDFP="45.74/18.09/24.11/12.06",gCF_N="129",gCF_N/gDF1_N/gDF2_N/gDFP_N="129/51/68/34",gDF1="18.09",gDF1_N="51",gDF2="24.11",gDF2_N="68",gDFP="12.06",gDFP_N="34",gN="282",label="100"]):0.0068877300[&gCF="79.37",gCF/gDF1/gDF2/gDFP="79.37/1.75/1.4/17.48",gCF_N="227",gCF_N/gDF1_N/gDF2_N/gDFP_N="227/5/4/50",gDF1="1.75",gDF1_N="5",gDF2="1.4",gDF2_N="4",gDFP="17.48",gDFP_N="50",gN="286",label="100"],((Leptopelis:0.0439919000,(Arthroleptis:0.0277104000,Cardioglossa:0.0270265000):0.0373084000[&gCF="98.92",gCF/gDF1/gDF2/gDFP="98.92/0/0/1.08",gCF_N="183",gCF_N/gDF1_N/gDF2_N/gDFP_N="183/0/0/2",gDF1="0",gDF1_N="0",gDF2="0",gDF2_N="0",gDFP="1.08",gDFP_N="2",gN="185",label="100"]):0.0027069200[&gCF="32.68",gCF/gDF1/gDF2/gDFP="32.68/19.69/16.93/30.71",gCF_N="83",gCF_N/gDF1_N/gDF2_N/gDFP_N="83/50/43/78",gDF1="19.69",gDF1_N="50",gDF2="16.93",gDF2_N="43",gDFP="30.71",gDFP_N="78",gN="254",label="100"],Leptodactylodon:0.0483966000):0.0015254200[&gCF="24.03",gCF/gDF1/gDF2/gDFP="24.03/18.37/22.61/34.98",gCF_N="68",gCF_N/gDF1_N/gDF2_N/gDFP_N="68/52/64/99",gDF1="18.37",gDF1_N="52",gDF2="22.61",gDF2_N="64",gDFP="34.98",gDFP_N="99",gN="283",label="100"]):0.0155931000[&gCF="76.14",gCF/gDF1/gDF2/gDFP="76.14/5.05/4.17/14.65",gCF_N="1809",gCF_N/gDF1_N/gDF2_N/gDFP_N="1809/120/99/348",gDF1="5.05",gDF1_N="120",gDF2="4.17",gDF2_N="99",gDFP="14.65",gDFP_N="348",gN="2376",label="100"],((Opisthothylax:0.0334639000,(((Tachycnemis:0.0482250000,Heterixalus:0.0216952000):0.0111157000[&gCF="87.5",gCF/gDF1/gDF2/gDFP="87.5/12.5/0/0",gCF_N="7",gCF_N/gDF1_N/gDF2_N/gDFP_N="7/1/0/0",gDF1="12.5",gDF1_N="1",gDF2="0",gDF2_N="0",gDFP="0",gDFP_N="0",gN="8",label="100"],Afrixalus:0.0299737000):0.0088305800[&gCF="85.64",gCF/gDF1/gDF2/gDFP="85.64/1.54/2.05/10.77",gCF_N="167",gCF_N/gDF1_N/gDF2_N/gDFP_N="167/3/4/21",gDF1="1.54",gDF1_N="3",gDF2="2.05",gDF2_N="4",gDFP="10.77",gDFP_N="21",gN="195",label="100"],((Morerella:0.0415364000,Cryptothylax:0.0287398000):0.0073821600[&gCF="62.5",gCF/gDF1/gDF2/gDFP="62.5/12.5/0/25",gCF_N="5",gCF_N/gDF1_N/gDF2_N/gDFP_N="5/1/0/2",gDF1="12.5",gDF1_N="1",gDF2="0",gDF2_N="0",gDFP="25",gDFP_N="2",gN="8",label="100"],(Alexteroon:0.0204549000,Hyperolius:0.0185864000):0.0106927000[&gCF="96.32",gCF/gDF1/gDF2/gDFP="96.32/0/1.58/2.11",gCF_N="183",gCF_N/gDF1_N/gDF2_N/gDFP_N="183/0/3/4",gDF1="0",gDF1_N="0",gDF2="1.58",gDF2_N="3",gDFP="2.11",gDFP_N="4",gN="190",label="100"]):0.0024419400[&gCF="56.31",gCF/gDF1/gDF2/gDFP="56.31/14.56/18.45/10.68",gCF_N="116",gCF_N/gDF1_N/gDF2_N/gDFP_N="116/30/38/22",gDF1="14.56",gDF1_N="30",gDF2="18.45",gDF2_N="38",gDFP="10.68",gDFP_N="22",gN="206",label="100"]):0.0053125200[&gCF="80.51",gCF/gDF1/gDF2/gDFP="80.51/2.56/8.72/8.21",gCF_N="157",gCF_N/gDF1_N/gDF2_N/gDFP_N="157/5/17/16",gDF1="2.56",gDF1_N="5",gDF2="8.72",gDF2_N="17",gDFP="8.21",gDFP_N="16",gN="195",label="100"]):0.0183929000[&gCF="97.94",gCF/gDF1/gDF2/gDFP="97.94/0/0/2.06",gCF_N="190",gCF_N/gDF1_N/gDF2_N/gDFP_N="190/0/0/4",gDF1="0",gDF1_N="0",gDF2="0",gDF2_N="0",gDFP="2.06",gDFP_N="4",gN="194",label="100"],((Paracassina:0.0281858000,(Phlyctimantis:0.0247009000,(Kassina:0.0030019500,Semnodactylus:0.0049139100):0.0162467000[&gCF="97.18",gCF/gDF1/gDF2/gDFP="97.18/1.69/0.56/0.56",gCF_N="172",gCF_N/gDF1_N/gDF2_N/gDFP_N="172/3/1/1",gDF1="1.69",gDF1_N="3",gDF2="0.56",gDF2_N="1",gDFP="0.56",gDFP_N="1",gN="177",label="100"]):0.0020470500[&gCF="0",gCF/gDF1/gDF2/gDFP="0/33.33/0/66.67",gCF_N="0",gCF_N/gDF1_N/gDF2_N/gDFP_N="0/2/0/4",gDF1="33.33",gDF1_N="2",gDF2="0",gDF2_N="0",gDFP="66.67",gDFP_N="4",gN="6",label="47"]):0.0166819000[&gCF="100",gCF/gDF1/gDF2/gDFP="100/0/0/0",gCF_N="6",gCF_N/gDF1_N/gDF2_N/gDFP_N="6/0/0/0",gDF1="0",gDF1_N="0",gDF2="0",gDF2_N="0",gDFP="0",gDFP_N="0",gN="6",label="100"],Acanthixalus:0.0821019000):0.0038243900[&gCF="25",gCF/gDF1/gDF2/gDFP="25/12.5/37.5/25",gCF_N="2",gCF_N/gDF1_N/gDF2_N/gDFP_N="2/1/3/2",gDF1="12.5",gDF1_N="1",gDF2="37.5",gDF2_N="3",gDFP="25",gDFP_N="2",gN="8",label="82"]):0.0281427000[&gCF="88.85",gCF/gDF1/gDF2/gDFP="88.85/3.76/3.25/4.14",gCF_N="1889",gCF_N/gDF1_N/gDF2_N/gDFP_N="1889/80/69/88",gDF1="3.76",gDF1_N="80",gDF2="3.25",gDF2_N="69",gDFP="4.14",gDFP_N="88",gN="2126",label="100"]):0.0270281000[&gCF="89.58",gCF/gDF1/gDF2/gDFP="89.58/1.84/2.04/6.55",gCF_N="2243",gCF_N/gDF1_N/gDF2_N/gDFP_N="2243/46/51/164",gDF1="1.84",gDF1_N="46",gDF2="2.04",gDF2_N="51",gDFP="6.55",gDFP_N="164",gN="2504",label="100"]):0.0269099000[&gCF="85.05",gCF/gDF1/gDF2/gDFP="85.05/1.41/1.91/11.62",gCF_N="2225",gCF_N/gDF1_N/gDF2_N/gDFP_N="2225/37/50/304",gDF1="1.41",gDF1_N="37",gDF2="1.91",gDF2_N="50",gDFP="11.62",gDFP_N="304",gN="2616",label="100"],(Micrixalus:0.1404510000,(((Pyxicephalus:0.0145398000,Aubria:0.0378552000):0.0327669000[&gCF="98.97",gCF/gDF1/gDF2/gDFP="98.97/0/0/1.03",gCF_N="193",gCF_N/gDF1_N/gDF2_N/gDFP_N="193/0/0/2",gDF1="0",gDF1_N="0",gDF2="0",gDF2_N="0",gDFP="1.03",gDFP_N="2",gN="195",label="100"],((Nothophryne:0.0910356000,Tomopterna:0.0438788000):0.0059215700[&gCF="50",gCF/gDF1/gDF2/gDFP="50/0/50/0",gCF_N="1",gCF_N/gDF1_N/gDF2_N/gDFP_N="1/0/1/0",gDF1="0",gDF1_N="0",gDF2="50",gDF2_N="1",gDFP="0",gDFP_N="0",gN="2",label="58"],(((Arthroleptella:0.0197557000,Natalobatrachus:0.0197468000):0.0160478000[&gCF="98.48",gCF/gDF1/gDF2/gDFP="98.48/0/0.51/1.02",gCF_N="194",gCF_N/gDF1_N/gDF2_N/gDFP_N="194/0/1/2",gDF1="0",gDF1_N="0",gDF2="0.51",gDF2_N="1",gDFP="1.02",gDFP_N="2",gN="197",label="100"],((Amietia:0.0134326000,Strongylopus:0.0111883000):0.0205118000[&gCF="55.56",gCF/gDF1/gDF2/gDFP="55.56/0/22.22/22.22",gCF_N="5",gCF_N/gDF1_N/gDF2_N/gDFP_N="5/0/2/2",gDF1="0",gDF1_N="0",gDF2="22.22",gDF2_N="2",gDFP="22.22",gDFP_N="2",gN="9",label="99"],(Poyntonia:0.0581466000,(Cacosternum:0.0243737000,Microbatrachella:0.0731207000):0.0043651600[&gCF="60",gCF/gDF1/gDF2/gDFP="60/40/0/0",gCF_N="3",gCF_N/gDF1_N/gDF2_N/gDFP_N="3/2/0/0",gDF1="40",gDF1_N="2",gDF2="0",gDF2_N="0",gDFP="0",gDFP_N="0",gN="5",label="84"]):0.0082624300[&gCF="50",gCF/gDF1/gDF2/gDFP="50/10/0/40",gCF_N="5",gCF_N/gDF1_N/gDF2_N/gDFP_N="5/1/0/4",gDF1="10",gDF1_N="1",gDF2="0",gDF2_N="0",gDFP="40",gDFP_N="4",gN="10",label="100"]):0.0046220600[&gCF="59.8",gCF/gDF1/gDF2/gDFP="59.8/16.58/16.08/7.54",gCF_N="119",gCF_N/gDF1_N/gDF2_N/gDFP_N="119/33/32/15",gDF1="16.58",gDF1_N="33",gDF2="16.08",gDF2_N="32",gDFP="7.54",gDFP_N="15",gN="199",label="91"]):0.0036838800[&gCF="66.67",gCF/gDF1/gDF2/gDFP="66.67/0/0/33.33",gCF_N="2",gCF_N/gDF1_N/gDF2_N/gDFP_N="2/0/0/1",gDF1="0",gDF1_N="0",gDF2="0",gDF2_N="0",gDFP="33.33",gDFP_N="1",gN="3",label="87"],Anhydrophryne:0.0624447000):0.0055087300[&gCF="20",gCF/gDF1/gDF2/gDFP="20/40/0/40",gCF_N="1",gCF_N/gDF1_N/gDF2_N/gDFP_N="1/2/0/2",gDF1="40",gDF1_N="2",gDF2="0",gDF2_N="0",gDFP="40",gDFP_N="2",gN="5",label="55"]):0.0095394200[&gCF="84.32",gCF/gDF1/gDF2/gDFP="84.32/5.41/5.41/4.86",gCF_N="156",gCF_N/gDF1_N/gDF2_N/gDFP_N="156/10/10/9",gDF1="5.41",gDF1_N="10",gDF2="5.41",gDF2_N="10",gDFP="4.86",gDFP_N="9",gN="185",label="100"]):0.0142820000[&gCF="61.56",gCF/gDF1/gDF2/gDFP="61.56/4.49/2.05/31.9",gCF_N="631",gCF_N/gDF1_N/gDF2_N/gDFP_N="631/46/21/327",gDF1="4.49",gDF1_N="46",gDF2="2.05",gDF2_N="21",gDFP="31.9",gDFP_N="327",gN="1025",label="100"],((Conraua:0.0437643000,(Ericabatrachus:0.1004360000,(Petropedetes:0.0249715000,Arthroleptides:0.0264740000):0.0255845000[&gCF="66.67",gCF/gDF1/gDF2/gDFP="66.67/0/16.67/16.67",gCF_N="4",gCF_N/gDF1_N/gDF2_N/gDFP_N="4/0/1/1",gDF1="0",gDF1_N="0",gDF2="16.67",gDF2_N="1",gDFP="16.67",gDFP_N="1",gN="6",label="100"]):0.0080528900[&gCF="33.33",gCF/gDF1/gDF2/gDFP="33.33/0/0/66.67",gCF_N="1",gCF_N/gDF1_N/gDF2_N/gDFP_N="1/0/0/2",gDF1="0",gDF1_N="0",gDF2="0",gDF2_N="0",gDFP="66.67",gDFP_N="2",gN="3",label="99"]):0.0035676200[&gCF="13.64",gCF/gDF1/gDF2/gDFP="13.64/1.6/2.67/82.08",gCF_N="306",gCF_N/gDF1_N/gDF2_N/gDFP_N="306/36/60/1841",gDF1="1.6",gDF1_N="36",gDF2="2.67",gDF2_N="60",gDFP="82.08",gDFP_N="1841",gN="2243",label="99"],(((Phrynobatrachus:0.0905623000,(Hildebrandtia:0.1184850000,Ptychadena:0.0476125000):0.0226237000[&gCF="80",gCF/gDF1/gDF2/gDFP="80/0/0/20",gCF_N="4",gCF_N/gDF1_N/gDF2_N/gDFP_N="4/0/0/1",gDF1="0",gDF1_N="0",gDF2="0",gDF2_N="0",gDFP="20",gDFP_N="1",gN="5",label="100"]):0.0053119700[&gCF="14.15",gCF/gDF1/gDF2/gDFP="14.15/8.39/8.14/69.32",gCF_N="231",gCF_N/gDF1_N/gDF2_N/gDFP_N="231/137/133/1132",gDF1="8.39",gDF1_N="137",gDF2="8.14",gDF2_N="133",gDFP="69.32",gDFP_N="1132",gN="1633",label="99"],Odontobatrachus:0.0478221000):0.0023339800[&gCF="5.78",gCF/gDF1/gDF2/gDFP="5.78/1.12/1.7/91.4",gCF_N="129",gCF_N/gDF1_N/gDF2_N/gDFP_N="129/25/38/2041",gDF1="1.12",gDF1_N="25",gDF2="1.7",gDF2_N="38",gDFP="91.4",gDFP_N="2041",gN="2233",label="94"],((Indirana:0.0661730000,((Lankanectes:0.0978089000,Nyctibatrachus:0.0463516000):0.0091441800[&gCF="33.33",gCF/gDF1/gDF2/gDFP="33.33/0/0/66.67",gCF_N="1",gCF_N/gDF1_N/gDF2_N/gDFP_N="1/0/0/2",gDF1="0",gDF1_N="0",gDF2="0",gDF2_N="0",gDFP="66.67",gDFP_N="2",gN="3",label="66"],(((Cornufer:0.0212045000,Platymantis:0.0795798000):0.0109656000[&gCF="80",gCF/gDF1/gDF2/gDFP="80/0/0/20",gCF_N="4",gCF_N/gDF1_N/gDF2_N/gDFP_N="4/0/0/1",gDF1="0",gDF1_N="0",gDF2="0",gDF2_N="0",gDFP="20",gDFP_N="1",gN="5",label="100"],Liurana:0.0435270000):0.0000010000[&gCF="50",gCF/gDF1/gDF2/gDFP="50/50/0/0",gCF_N="2",gCF_N/gDF1_N/gDF2_N/gDFP_N="2/2/0/0",gDF1="50",gDF1_N="2",gDF2="0",gDF2_N="0",gDFP="0",gDFP_N="0",gN="4",label="100"],Alcalus:0.0284728000):0.0216271000[&gCF="100",gCF/gDF1/gDF2/gDFP="100/0/0/0",gCF_N="5",gCF_N/gDF1_N/gDF2_N/gDFP_N="5/0/0/0",gDF1="0",gDF1_N="0",gDF2="0",gDF2_N="0",gDFP="0",gDFP_N="0",gN="5",label="100"]):0.0007604750[&gCF="0",gCF/gDF1/gDF2/gDFP="0/0/0/100",gCF_N="0",gCF_N/gDF1_N/gDF2_N/gDFP_N="0/0/0/4",gDF1="0",gDF1_N="0",gDF2="0",gDF2_N="0",gDFP="100",gDFP_N="4",gN="4",label="40"]):0.0016377600[&gCF="6.66",gCF/gDF1/gDF2/gDFP="6.66/2.96/3.71/86.67",gCF_N="124",gCF_N/gDF1_N/gDF2_N/gDFP_N="124/55/69/1613",gDF1="2.96",gDF1_N="55",gDF2="3.71",gDF2_N="69",gDFP="86.67",gDFP_N="1613",gN="1861",label="43"],(((Ingerana:0.0406559000,Occidozyga:0.0317545000):0.0106257000[&gCF="94.97",gCF/gDF1/gDF2/gDFP="94.97/0/2.01/3.02",gCF_N="189",gCF_N/gDF1_N/gDF2_N/gDFP_N="189/0/4/6",gDF1="0",gDF1_N="0",gDF2="2.01",gDF2_N="4",gDFP="3.02",gDFP_N="6",gN="199",label="100"],((((Fejervarya:0.0398367000,Minervarya:0.0723074000):0.0059625600[&gCF="22.22",gCF/gDF1/gDF2/gDFP="22.22/22.22/33.33/22.22",gCF_N="2",gCF_N/gDF1_N/gDF2_N/gDFP_N="2/2/3/2",gDF1="22.22",gDF1_N="2",gDF2="33.33",gDF2_N="3",gDFP="22.22",gDFP_N="2",gN="9",label="30"],Sphaerotheca:0.0683685000):0.0112259000[&gCF="80",gCF/gDF1/gDF2/gDFP="80/0/10/10",gCF_N="8",gCF_N/gDF1_N/gDF2_N/gDFP_N="8/0/1/1",gDF1="0",gDF1_N="0",gDF2="10",gDF2_N="1",gDFP="10",gDFP_N="1",gN="10",label="100"],((Hoplobatrachus:0.0145590000,Euphlyctis:0.0290758000):0.0044135900[&gCF="100",gCF/gDF1/gDF2/gDFP="100/0/0/0",gCF_N="8",gCF_N/gDF1_N/gDF2_N/gDFP_N="8/0/0/0",gDF1="0",gDF1_N="0",gDF2="0",gDF2_N="0",gDFP="0",gDFP_N="0",gN="8",label="100"],Nannophrys:0.0745617000):0.0041895000[&gCF="60",gCF/gDF1/gDF2/gDFP="60/0/20/20",gCF_N="6",gCF_N/gDF1_N/gDF2_N/gDFP_N="6/0/2/2",gDF1="0",gDF1_N="0",gDF2="20",gDF2_N="2",gDFP="20",gDFP_N="2",gN="10",label="100"]):0.0153016000[&gCF="96.48",gCF/gDF1/gDF2/gDFP="96.48/0.7/0/2.82",gCF_N="274",gCF_N/gDF1_N/gDF2_N/gDFP_N="274/2/0/8",gDF1="0.7",gDF1_N="2",gDF2="0",gDF2_N="0",gDFP="2.82",gDFP_N="8",gN="284",label="100"],(((Nanorana:0.0173998000,Quasipaa:0.0184955000):0.0035134200[&gCF="0",gCF/gDF1/gDF2/gDFP="0/100/0/0",gCF_N="0",gCF_N/gDF1_N/gDF2_N/gDFP_N="0/2/0/0",gDF1="100",gDF1_N="2",gDF2="0",gDF2_N="0",gDFP="0",gDFP_N="0",gN="2",label="43"],Chrysopaa:0.0906998000):0.0080052000[&gCF="50",gCF/gDF1/gDF2/gDFP="50/0/0/50",gCF_N="1",gCF_N/gDF1_N/gDF2_N/gDFP_N="1/0/0/1",gDF1="0",gDF1_N="0",gDF2="0",gDF2_N="0",gDFP="50",gDFP_N="1",gN="2",label="100"],Limnonectes:0.0360990000):0.0017732800[&gCF="28.46",gCF/gDF1/gDF2/gDFP="28.46/27.31/25.19/19.04",gCF_N="148",gCF_N/gDF1_N/gDF2_N/gDFP_N="148/142/131/99",gDF1="27.31",gDF1_N="142",gDF2="25.19",gDF2_N="131",gDFP="19.04",gDFP_N="99",gN="520",label="89"]):0.0047938600[&gCF="54.67",gCF/gDF1/gDF2/gDFP="54.67/14.21/12.77/18.36",gCF_N="685",gCF_N/gDF1_N/gDF2_N/gDFP_N="685/178/160/230",gDF1="14.21",gDF1_N="178",gDF2="12.77",gDF2_N="160",gDFP="18.36",gDFP_N="230",gN="1253",label="100"]):0.0133937000[&gCF="64.2",gCF/gDF1/gDF2/gDFP="64.2/0.45/0.58/34.77",gCF_N="1429",gCF_N/gDF1_N/gDF2_N/gDFP_N="1429/10/13/774",gDF1="0.45",gDF1_N="10",gDF2="0.58",gDF2_N="13",gDFP="34.77",gDFP_N="774",gN="2226",label="100"],((((Tsingymantis:0.0923896000,(Laliostoma:0.0869870000,Aglyptodactylus:0.0325342000):0.0053692600[&gCF="20",gCF/gDF1/gDF2/gDFP="20/0/20/60",gCF_N="1",gCF_N/gDF1_N/gDF2_N/gDFP_N="1/0/1/3",gDF1="0",gDF1_N="0",gDF2="20",gDF2_N="1",gDFP="60",gDFP_N="3",gN="5",label="98"]):0.0048110800[&gCF="16.67",gCF/gDF1/gDF2/gDFP="16.67/16.67/0/66.67",gCF_N="1",gCF_N/gDF1_N/gDF2_N/gDFP_N="1/1/0/4",gDF1="16.67",gDF1_N="1",gDF2="0",gDF2_N="0",gDFP="66.67",gDFP_N="4",gN="6",label="80"],(Boophis:0.0283977000,(((Spinomantis:0.0925239000,Boehmantis:0.0780694000):0.0123917000[&gCF="20",gCF/gDF1/gDF2/gDFP="20/20/60/0",gCF_N="1",gCF_N/gDF1_N/gDF2_N/gDFP_N="1/1/3/0",gDF1="20",gDF1_N="1",gDF2="60",gDF2_N="3",gDFP="0",gDFP_N="0",gN="5",label="38"],(Gephyromantis:0.0296239000,Mantidactylus:0.0220812000):0.0059096600[&gCF="50",gCF/gDF1/gDF2/gDFP="50/0/0/50",gCF_N="2",gCF_N/gDF1_N/gDF2_N/gDFP_N="2/0/0/2",gDF1="0",gDF1_N="0",gDF2="0",gDF2_N="0",gDFP="50",gDFP_N="2",gN="4",label="91"]):0.0032326700[&gCF="0",gCF/gDF1/gDF2/gDFP="0/14.29/14.29/71.43",gCF_N="0",gCF_N/gDF1_N/gDF2_N/gDFP_N="0/1/1/5",gDF1="14.29",gDF1_N="1",gDF2="14.29",gDF2_N="1",gDFP="71.43",gDFP_N="5",gN="7",label="69"],((Wakea:0.0920376000,Mantella:0.0221768000):0.0103656000[&gCF="60",gCF/gDF1/gDF2/gDFP="60/0/20/20",gCF_N="3",gCF_N/gDF1_N/gDF2_N/gDFP_N="3/0/1/1",gDF1="0",gDF1_N="0",gDF2="20",gDF2_N="1",gDFP="20",gDFP_N="1",gN="5",label="100"],(Blommersia:0.0768724000,Guibemantis:0.0124878000):0.0046162200[&gCF="66.67",gCF/gDF1/gDF2/gDFP="66.67/16.67/0/16.67",gCF_N="4",gCF_N/gDF1_N/gDF2_N/gDFP_N="4/1/0/1",gDF1="16.67",gDF1_N="1",gDF2="0",gDF2_N="0",gDFP="16.67",gDFP_N="1",gN="6",label="100"]):0.0053709000[&gCF="87.06",gCF/gDF1/gDF2/gDFP="87.06/2.99/4.48/5.47",gCF_N="175",gCF_N/gDF1_N/gDF2_N/gDFP_N="175/6/9/11",gDF1="2.99",gDF1_N="6",gDF2="4.48",gDF2_N="9",gDFP="5.47",gDFP_N="11",gN="201",label="100"]):0.0062020200[&gCF="92.08",gCF/gDF1/gDF2/gDFP="92.08/2.48/1.49/3.96",gCF_N="186",gCF_N/gDF1_N/gDF2_N/gDFP_N="186/5/3/8",gDF1="2.48",gDF1_N="5",gDF2="1.49",gDF2_N="3",gDFP="3.96",gDFP_N="8",gN="202",label="100"]):0.0082380200[&gCF="69.55",gCF/gDF1/gDF2/gDFP="69.55/9.21/9.1/12.13",gCF_N="1238",gCF_N/gDF1_N/gDF2_N/gDFP_N="1238/164/162/216",gDF1="9.21",gDF1_N="164",gDF2="9.1",gDF2_N="162",gDFP="12.13",gDFP_N="216",gN="1780",label="85"]):0.0087567600[&gCF="57.07",gCF/gDF1/gDF2/gDFP="57.07/6.22/6.31/30.4",gCF_N="1211",gCF_N/gDF1_N/gDF2_N/gDFP_N="1211/132/134/645",gDF1="6.22",gDF1_N="132",gDF2="6.31",gDF2_N="134",gDFP="30.4",gDFP_N="645",gN="2122",label="100"],(Buergeria:0.0333013000,(((Theloderma:0.0179674000,Nyctixalus:0.0230881000):0.0092423500[&gCF="91.92",gCF/gDF1/gDF2/gDFP="91.92/1.52/0/6.57",gCF_N="182",gCF_N/gDF1_N/gDF2_N/gDFP_N="182/3/0/13",gDF1="1.52",gDF1_N="3",gDF2="0",gDF2_N="0",gDFP="6.57",gDFP_N="13",gN="198",label="100"],((Philautus:0.0287265000,(Kurixalus:0.0255579000,(((Raorchestes:0.0301103000,Liuixalus:0.0881797000):0.0099816400[&gCF="16.67",gCF/gDF1/gDF2/gDFP="16.67/50/0/33.33",gCF_N="1",gCF_N/gDF1_N/gDF2_N/gDFP_N="1/3/0/2",gDF1="50",gDF1_N="3",gDF2="0",gDF2_N="0",gDFP="33.33",gDFP_N="2",gN="6",label="13"],(Beddomixalus:0.0464268000,(Mercurana:0.0870256000,Pseudophilautus:0.0695021000):0.0333117000[&gCF="25",gCF/gDF1/gDF2/gDFP="25/0/25/50",gCF_N="1",gCF_N/gDF1_N/gDF2_N/gDFP_N="1/0/1/2",gDF1="0",gDF1_N="0",gDF2="25",gDF2_N="1",gDFP="50",gDFP_N="2",gN="4",label="93"]):0.0035084000[&gCF="0",gCF/gDF1/gDF2/gDFP="0/0/25/75",gCF_N="0",gCF_N/gDF1_N/gDF2_N/gDFP_N="0/0/1/3",gDF1="0",gDF1_N="0",gDF2="25",gDF2_N="1",gDFP="75",gDFP_N="3",gN="4",label="16"]):0.0023295400[&gCF="0",gCF/gDF1/gDF2/gDFP="0/0/0/100",gCF_N="0",gCF_N/gDF1_N/gDF2_N/gDFP_N="0/0/0/4",gDF1="0",gDF1_N="0",gDF2="0",gDF2_N="0",gDFP="100",gDFP_N="4",gN="4",label="4"],Nasutixalus:0.0820204000):0.0030566700[&gCF="25",gCF/gDF1/gDF2/gDFP="25/0/0/75",gCF_N="1",gCF_N/gDF1_N/gDF2_N/gDFP_N="1/0/0/3",gDF1="0",gDF1_N="0",gDF2="0",gDF2_N="0",gDFP="75",gDFP_N="3",gN="4",label="20"]):0.0047527500[&gCF="62.69",gCF/gDF1/gDF2/gDFP="62.69/4.98/13.93/18.41",gCF_N="126",gCF_N/gDF1_N/gDF2_N/gDFP_N="126/10/28/37",gDF1="4.98",gDF1_N="10",gDF2="13.93",gDF2_N="28",gDFP="18.41",gDFP_N="37",gN="201",label="22"]):0.0030461400[&gCF="47.52",gCF/gDF1/gDF2/gDFP="47.52/3.47/4.95/44.06",gCF_N="96",gCF_N/gDF1_N/gDF2_N/gDFP_N="96/7/10/89",gDF1="3.47",gDF1_N="7",gDF2="4.95",gDF2_N="10",gDFP="44.06",gDFP_N="89",gN="202",label="21"],(((((Taruga:0.0679923000,Polypedates:0.0324914000):0.0133302000[&gCF="80",gCF/gDF1/gDF2/gDFP="80/0/0/20",gCF_N="4",gCF_N/gDF1_N/gDF2_N/gDFP_N="4/0/0/1",gDF1="0",gDF1_N="0",gDF2="0",gDF2_N="0",gDFP="20",gDFP_N="1",gN="5",label="100"],Rhacophorus:0.0343620000):0.0029852700[&gCF="24",gCF/gDF1/gDF2/gDFP="24/25.5/15/35.5",gCF_N="48",gCF_N/gDF1_N/gDF2_N/gDFP_N="48/51/30/71",gDF1="25.5",gDF1_N="51",gDF2="15",gDF2_N="30",gDFP="35.5",gDFP_N="71",gN="200",label="62"],Feihyla:0.0363111000):0.0025646800[&gCF="34.33",gCF/gDF1/gDF2/gDFP="34.33/7.96/10.95/46.77",gCF_N="69",gCF_N/gDF1_N/gDF2_N/gDFP_N="69/16/22/94",gDF1="7.96",gDF1_N="16",gDF2="10.95",gDF2_N="22",gDFP="46.77",gDFP_N="94",gN="201",label="64"],(Leptomantis:0.1010190000,Chiromantis:0.0518836000):0.0037655400[&gCF="0",gCF/gDF1/gDF2/gDFP="0/0/0/100",gCF_N="0",gCF_N/gDF1_N/gDF2_N/gDFP_N="0/0/0/6",gDF1="0",gDF1_N="0",gDF2="0",gDF2_N="0",gDFP="100",gDFP_N="6",gN="6",label="20"]):0.0016686900[&gCF="10",gCF/gDF1/gDF2/gDFP="10/0/0/90",gCF_N="1",gCF_N/gDF1_N/gDF2_N/gDFP_N="1/0/0/9",gDF1="0",gDF1_N="0",gDF2="0",gDF2_N="0",gDFP="90",gDFP_N="9",gN="10",label="53"],(Ghatixalus:0.0517835000,Zhangixalus:0.0158623000):0.0030699100[&gCF="25",gCF/gDF1/gDF2/gDFP="25/0/0/75",gCF_N="1",gCF_N/gDF1_N/gDF2_N/gDFP_N="1/0/0/3",gDF1="0",gDF1_N="0",gDF2="0",gDF2_N="0",gDFP="75",gDFP_N="3",gN="4",label="48"]):0.0019729500[&gCF="48.84",gCF/gDF1/gDF2/gDFP="48.84/19.77/20.93/10.47",gCF_N="42",gCF_N/gDF1_N/gDF2_N/gDFP_N="42/17/18/9",gDF1="19.77",gDF1_N="17",gDF2="20.93",gDF2_N="18",gDFP="10.47",gDFP_N="9",gN="86",label="91"]):0.0014577100[&gCF="27.59",gCF/gDF1/gDF2/gDFP="27.59/16.75/7.39/48.28",gCF_N="56",gCF_N/gDF1_N/gDF2_N/gDFP_N="56/34/15/98",gDF1="16.75",gDF1_N="34",gDF2="7.39",gDF2_N="15",gDFP="48.28",gDFP_N="98",gN="203",label="14"]):0.0042599000[&gCF="0",gCF/gDF1/gDF2/gDFP="0/22.22/11.11/66.67",gCF_N="0",gCF_N/gDF1_N/gDF2_N/gDFP_N="0/2/1/6",gDF1="22.22",gDF1_N="2",gDF2="11.11",gDF2_N="1",gDFP="66.67",gDFP_N="6",gN="9",label="10"],Gracixalus:0.0848477000):0.0137040000[&gCF="55.56",gCF/gDF1/gDF2/gDFP="55.56/0/0/44.44",gCF_N="5",gCF_N/gDF1_N/gDF2_N/gDFP_N="5/0/0/4",gDF1="0",gDF1_N="0",gDF2="0",gDF2_N="0",gDFP="44.44",gDFP_N="4",gN="9",label="100"]):0.0120296000[&gCF="67.42",gCF/gDF1/gDF2/gDFP="67.42/4.44/4.4/23.74",gCF_N="1457",gCF_N/gDF1_N/gDF2_N/gDFP_N="1457/96/95/513",gDF1="4.44",gDF1_N="96",gDF2="4.4",gDF2_N="95",gDFP="23.74",gDFP_N="513",gN="2161",label="100"]):0.0062828300[&gCF="43.72",gCF/gDF1/gDF2/gDFP="43.72/3.59/4.57/48.13",gCF_N="1120",gCF_N/gDF1_N/gDF2_N/gDFP_N="1120/92/117/1233",gDF1="3.59",gDF1_N="92",gDF2="4.57",gDF2_N="117",gDFP="48.13",gDFP_N="1233",gN="2562",label="100"],(Staurois:0.0327379000,(((Sumaterana:0.0796360000,Meristogenys:0.0250052000):0.0040613800[&gCF="0",gCF/gDF1/gDF2/gDFP="0/0/25/75",gCF_N="0",gCF_N/gDF1_N/gDF2_N/gDFP_N="0/0/1/3",gDF1="0",gDF1_N="0",gDF2="25",gDF2_N="1",gDFP="75",gDFP_N="3",gN="4",label="54"],(Huia:0.0134275000,Clinotarsus:0.0306341000):0.0047637300[&gCF="0",gCF/gDF1/gDF2/gDFP="0/20/40/40",gCF_N="0",gCF_N/gDF1_N/gDF2_N/gDFP_N="0/1/2/2",gDF1="20",gDF1_N="1",gDF2="40",gDF2_N="2",gDFP="40",gDFP_N="2",gN="5",label="75"]):0.0037522200[&gCF="71.43",gCF/gDF1/gDF2/gDFP="71.43/0/0/28.57",gCF_N="5",gCF_N/gDF1_N/gDF2_N/gDFP_N="5/0/0/2",gDF1="0",gDF1_N="0",gDF2="0",gDF2_N="0",gDFP="28.57",gDFP_N="2",gN="7",label="100"],(Pelophylax:0.0302155000,(Amolops:0.0203586000,(((Rana:0.0196799000,Odorrana:0.0186631000):0.0021756400[&gCF="42.96",gCF/gDF1/gDF2/gDFP="42.96/13.72/9.39/33.94",gCF_N="119",gCF_N/gDF1_N/gDF2_N/gDFP_N="119/38/26/94",gDF1="13.72",gDF1_N="38",gDF2="9.39",gDF2_N="26",gDFP="33.94",gDFP_N="94",gN="277",label="100"],(((Sanguirana:0.0254916000,(Babina:0.0785725000,Nidirana:0.0158639000):0.0044024500[&gCF="75",gCF/gDF1/gDF2/gDFP="75/0/0/25",gCF_N="3",gCF_N/gDF1_N/gDF2_N/gDFP_N="3/0/0/1",gDF1="0",gDF1_N="0",gDF2="0",gDF2_N="0",gDFP="25",gDFP_N="1",gN="4",label="97"]):0.0027834400[&gCF="46.73",gCF/gDF1/gDF2/gDFP="46.73/10.55/12.56/30.15",gCF_N="93",gCF_N/gDF1_N/gDF2_N/gDFP_N="93/21/25/60",gDF1="10.55",gDF1_N="21",gDF2="12.56",gDF2_N="25",gDFP="30.15",gDFP_N="60",gN="199",label="41"],((Chalcorana:0.0781814000,Pulchrana:0.0177825000):0.0036610200[&gCF="37.5",gCF/gDF1/gDF2/gDFP="37.5/0/0/62.5",gCF_N="3",gCF_N/gDF1_N/gDF2_N/gDFP_N="3/0/0/5",gDF1="0",gDF1_N="0",gDF2="0",gDF2_N="0",gDFP="62.5",gDFP_N="5",gN="8",label="61"],((Hylarana:0.0331573000,(Humerana:0.0926885000,(Pterorana:0.0082296900,Sylvirana:0.0109084000):0.0021724800[&label="91"]):0.0109074000[&gCF="66.67",gCF/gDF1/gDF2/gDFP="66.67/0/0/33.33",gCF_N="2",gCF_N/gDF1_N/gDF2_N/gDFP_N="2/0/0/1",gDF1="0",gDF1_N="0",gDF2="0",gDF2_N="0",gDFP="33.33",gDFP_N="1",gN="3",label="100"]):0.0023622000[&gCF="36.36",gCF/gDF1/gDF2/gDFP="36.36/9.09/9.09/45.45",gCF_N="4",gCF_N/gDF1_N/gDF2_N/gDFP_N="4/1/1/5",gDF1="9.09",gDF1_N="1",gDF2="9.09",gDF2_N="1",gDFP="45.45",gDFP_N="5",gN="11",label="81"],(Bijurana:0.0949545000,(Indosylvirana:0.0947597000,(Hydrophylax:0.0578829000,Papurana:0.0174742000):0.0015594300[&gCF="25",gCF/gDF1/gDF2/gDFP="25/50/25/0",gCF_N="1",gCF_N/gDF1_N/gDF2_N/gDFP_N="1/2/1/0",gDF1="50",gDF1_N="2",gDF2="25",gDF2_N="1",gDFP="0",gDFP_N="0",gN="4",label="27"]):0.0021927900[&gCF="40",gCF/gDF1/gDF2/gDFP="40/0/0/60",gCF_N="2",gCF_N/gDF1_N/gDF2_N/gDFP_N="2/0/0/3",gDF1="0",gDF1_N="0",gDF2="0",gDF2_N="0",gDFP="60",gDFP_N="3",gN="5",label="59"]):0.0017863200[&gCF="0",gCF/gDF1/gDF2/gDFP="0/14.29/0/85.71",gCF_N="0",gCF_N/gDF1_N/gDF2_N/gDFP_N="0/1/0/6",gDF1="14.29",gDF1_N="1",gDF2="0",gDF2_N="0",gDFP="85.71",gDFP_N="6",gN="7",label="33"]):0.0044986600[&gCF="82.18",gCF/gDF1/gDF2/gDFP="82.18/3.96/6.93/6.93",gCF_N="166",gCF_N/gDF1_N/gDF2_N/gDFP_N="166/8/14/14",gDF1="3.96",gDF1_N="8",gDF2="6.93",gDF2_N="14",gDFP="6.93",gDFP_N="14",gN="202",label="52"]):0.0047055100[&gCF="74.38",gCF/gDF1/gDF2/gDFP="74.38/1.97/1.97/21.67",gCF_N="151",gCF_N/gDF1_N/gDF2_N/gDFP_N="151/4/4/44",gDF1="1.97",gDF1_N="4",gDF2="1.97",gDF2_N="4",gDFP="21.67",gDFP_N="44",gN="203",label="90"]):0.0016229900[&gCF="7.69",gCF/gDF1/gDF2/gDFP="7.69/7.69/0/84.62",gCF_N="1",gCF_N/gDF1_N/gDF2_N/gDFP_N="1/1/0/11",gDF1="7.69",gDF1_N="1",gDF2="0",gDF2_N="0",gDFP="84.62",gDFP_N="11",gN="13",label="17"],(Abavorana:0.0775517000,Glandirana:0.0944999000):0.0120624000[&gCF="0",gCF/gDF1/gDF2/gDFP="0/0/0/100",gCF_N="0",gCF_N/gDF1_N/gDF2_N/gDFP_N="0/0/0/5",gDF1="0",gDF1_N="0",gDF2="0",gDF2_N="0",gDFP="100",gDFP_N="5",gN="5",label="12"]):0.0012155500[&gCF="0",gCF/gDF1/gDF2/gDFP="0/0/0/100",gCF_N="0",gCF_N/gDF1_N/gDF2_N/gDFP_N="0/0/0/13",gDF1="0",gDF1_N="0",gDF2="0",gDF2_N="0",gDFP="100",gDFP_N="13",gN="13",label="60"]):0.0010185800[&gCF="0",gCF/gDF1/gDF2/gDFP="0/0/7.69/92.31",gCF_N="0",gCF_N/gDF1_N/gDF2_N/gDFP_N="0/0/1/12",gDF1="0",gDF1_N="0",gDF2="7.69",gDF2_N="1",gDFP="92.31",gDFP_N="12",gN="13",label="67"],Amnirana:0.0258789000):0.0011626200[&gCF="16.67",gCF/gDF1/gDF2/gDFP="16.67/0/0/83.33",gCF_N="2",gCF_N/gDF1_N/gDF2_N/gDFP_N="2/0/0/10",gDF1="0",gDF1_N="0",gDF2="0",gDF2_N="0",gDFP="83.33",gDFP_N="10",gN="12",label="75"]):0.0017479100[&gCF="42.08",gCF/gDF1/gDF2/gDFP="42.08/9.9/15.35/32.67",gCF_N="85",gCF_N/gDF1_N/gDF2_N/gDFP_N="85/20/31/66",gDF1="9.9",gDF1_N="20",gDF2="15.35",gDF2_N="31",gDFP="32.67",gDFP_N="66",gN="202",label="97"]):0.0024039000[&gCF="60.19",gCF/gDF1/gDF2/gDFP="60.19/12.62/11.17/16.02",gCF_N="124",gCF_N/gDF1_N/gDF2_N/gDFP_N="124/26/23/33",gDF1="12.62",gDF1_N="26",gDF2="11.17",gDF2_N="23",gDFP="16.02",gDFP_N="33",gN="206",label="100"]):0.0069588800[&gCF="67.23",gCF/gDF1/gDF2/gDFP="67.23/7.43/5.57/19.76",gCF_N="398",gCF_N/gDF1_N/gDF2_N/gDFP_N="398/44/33/117",gDF1="7.43",gDF1_N="44",gDF2="5.57",gDF2_N="33",gDFP="19.76",gDFP_N="117",gN="592",label="100"]):0.0170500000[&gCF="78.09",gCF/gDF1/gDF2/gDFP="78.09/0/0.33/21.58",gCF_N="474",gCF_N/gDF1_N/gDF2_N/gDFP_N="474/0/2/131",gDF1="0",gDF1_N="0",gDF2="0.33",gDF2_N="2",gDFP="21.58",gDFP_N="131",gN="607",label="100"]):0.0036188400[&gCF="26.56",gCF/gDF1/gDF2/gDFP="26.56/2.1/4.31/67.02",gCF_N="696",gCF_N/gDF1_N/gDF2_N/gDFP_N="696/55/113/1756",gDF1="2.1",gDF1_N="55",gDF2="4.31",gDF2_N="113",gDFP="67.02",gDFP_N="1756",gN="2620",label="92"]):0.0010952900[&gCF="6.42",gCF/gDF1/gDF2/gDFP="6.42/3.11/2.05/88.42",gCF_N="169",gCF_N/gDF1_N/gDF2_N/gDFP_N="169/82/54/2329",gDF1="3.11",gDF1_N="82",gDF2="2.05",gDF2_N="54",gDFP="88.42",gDFP_N="2329",gN="2634",label="85"]):0.0022940300[&gCF="6.79",gCF/gDF1/gDF2/gDFP="6.79/1.17/0.45/91.59",gCF_N="180",gCF_N/gDF1_N/gDF2_N/gDFP_N="180/31/12/2428",gDF1="1.17",gDF1_N="31",gDF2="0.45",gDF2_N="12",gDFP="91.59",gDFP_N="2428",gN="2651",label="43"]):0.0010550900[&gCF="2.93",gCF/gDF1/gDF2/gDFP="2.93/2.67/1.6/92.8",gCF_N="77",gCF_N/gDF1_N/gDF2_N/gDFP_N="77/70/42/2436",gDF1="2.67",gDF1_N="70",gDF2="1.6",gDF2_N="42",gDFP="92.8",gDFP_N="2436",gN="2625",label="11"]):0.0024283700[&gCF="8.61",gCF/gDF1/gDF2/gDFP="8.61/4.43/2.9/84.06",gCF_N="202",gCF_N/gDF1_N/gDF2_N/gDFP_N="202/104/68/1973",gDF1="4.43",gDF1_N="104",gDF2="2.9",gDF2_N="68",gDFP="84.06",gDFP_N="1973",gN="2347",label="30"]):0.0094665100[&gCF="12.5",gCF/gDF1/gDF2/gDFP="12.5/12.5/0/75",gCF_N="1",gCF_N/gDF1_N/gDF2_N/gDFP_N="1/1/0/6",gDF1="12.5",gDF1_N="1",gDF2="0",gDF2_N="0",gDFP="75",gDFP_N="6",gN="8",label="37"]):0.0435380000[&gCF="62.5",gCF/gDF1/gDF2/gDFP="62.5/0/0/37.5",gCF_N="5",gCF_N/gDF1_N/gDF2_N/gDFP_N="5/0/0/3",gDF1="0",gDF1_N="0",gDF2="0",gDF2_N="0",gDFP="37.5",gDFP_N="3",gN="8",label="100"]):0.0053113200[&gCF="31.09",gCF/gDF1/gDF2/gDFP="31.09/23.33/20.67/24.91",gCF_N="830",gCF_N/gDF1_N/gDF2_N/gDFP_N="830/623/552/665",gDF1="23.33",gDF1_N="623",gDF2="20.67",gDF2_N="552",gDFP="24.91",gDFP_N="665",gN="2670",label="100"]):0.0765255000[&gCF="67.15",gCF/gDF1/gDF2/gDFP="67.15/0/0/32.85",gCF_N="139",gCF_N/gDF1_N/gDF2_N/gDFP_N="139/0/0/68",gDF1="0",gDF1_N="0",gDF2="0",gDF2_N="0",gDFP="32.85",gDFP_N="68",gN="207",label="100"]):0.0089595300[&gCF="23.67",gCF/gDF1/gDF2/gDFP="23.67/8.7/30.92/36.71",gCF_N="49",gCF_N/gDF1_N/gDF2_N/gDFP_N="49/18/64/76",gDF1="8.7",gDF1_N="18",gDF2="30.92",gDF2_N="64",gDFP="36.71",gDFP_N="76",gN="207",label="100"]):0.0153508000[&gCF="80.9",gCF/gDF1/gDF2/gDFP="80.9/5.21/1.39/12.5",gCF_N="233",gCF_N/gDF1_N/gDF2_N/gDFP_N="233/15/4/36",gDF1="5.21",gDF1_N="15",gDF2="1.39",gDF2_N="4",gDFP="12.5",gDFP_N="36",gN="288",label="100"]):0.0701187000[&gCF="98.25",gCF/gDF1/gDF2/gDFP="98.25/0/0/1.75",gCF_N="281",gCF_N/gDF1_N/gDF2_N/gDFP_N="281/0/0/5",gDF1="0",gDF1_N="0",gDF2="0",gDF2_N="0",gDFP="1.75",gDFP_N="5",gN="286",label="100"]):0.0167896000[&gCF="38.85",gCF/gDF1/gDF2/gDFP="38.85/8.38/7.6/45.17",gCF_N="1089",gCF_N/gDF1_N/gDF2_N/gDFP_N="1089/235/213/1266",gDF1="8.38",gDF1_N="235",gDF2="7.6",gDF2_N="213",gDFP="45.17",gDFP_N="1266",gN="2803",label="100"]):0.0154834000[&gCF="40.95",gCF/gDF1/gDF2/gDFP="40.95/6.59/6.23/46.22",gCF_N="808",gCF_N/gDF1_N/gDF2_N/gDFP_N="808/130/123/912",gDF1="6.59",gDF1_N="130",gDF2="6.23",gDF2_N="123",gDFP="46.22",gDFP_N="912",gN="1973",label="100"]):0.0195053000[&gCF="42.77",gCF/gDF1/gDF2/gDFP="42.77/14.51/8.38/34.34",gCF_N="669",gCF_N/gDF1_N/gDF2_N/gDFP_N="669/227/131/537",gDF1="14.51",gDF1_N="227",gDF2="8.38",gDF2_N="131",gDFP="34.34",gDFP_N="537",gN="1564",label="100"]):0.1535400000[&gCF="80.61",gCF/gDF1/gDF2/gDFP="80.61/0.3/0.61/18.48",gCF_N="1330",gCF_N/gDF1_N/gDF2_N/gDFP_N="1330/5/10/305",gDF1="0.3",gDF1_N="5",gDF2="0.61",gDF2_N="10",gDFP="18.48",gDFP_N="305",gN="1650",label="100"]):0.0162833000[&gCF="34.08",gCF/gDF1/gDF2/gDFP="34.08/22.14/22.14/21.65",gCF_N="551",gCF_N/gDF1_N/gDF2_N/gDFP_N="551/358/358/350",gDF1="22.14",gDF1_N="358",gDF2="22.14",gDF2_N="358",gDFP="21.65",gDFP_N="350",gN="1617",label="100"]):0.0413715000[&gCF="58.88",gCF/gDF1/gDF2/gDFP="58.88/4.06/3.61/33.45",gCF_N="1174",gCF_N/gDF1_N/gDF2_N/gDFP_N="1174/81/72/667",gDF1="4.06",gDF1_N="81",gDF2="3.61",gDF2_N="72",gDFP="33.45",gDFP_N="667",gN="1994",label="100"]):0.0179576000[&label="100"]):0.0000000000;
end;
