# Supplementary material for: Redefining Possible: Combining Phylogenomic and Supersparse Data in Frogs
Source: Mol Biol Evol. 2023 May 4;40(5):msad109. doi: 10.1093/molbev/msad109 (PMC10202597; doi:10.1093/molbev/msad109)
Supplement: msad109_Supplementary_Data [file msad109_supplementary_data.zip › Supplementary File S21.txt]

#NEXUS
[ See concord.cf.stat for branch annotation meanings. This file is best viewed in FigTree. ]
begin trees;
  tree tree_1 = ((Sarcophilus_harrisii:0.0674491000,Lycaon_pictus:0.0854648000):0.0179576000[&label="100"],(((Sphenodon_punctatus:0.0511411000,(Python_molurus:0.0881706000,Shinisaurus_crocodilurus:0.0323036000):0.0809820000[&label="100",sCF="46.96",sCF/sDF1/sDF2="46.96/21.71/25.34",sCF_N="2535.7",sCF_N/sDF1_N/sDF2_N="2535.7/376.68/699.73",sDF1="21.71",sDF1_N="376.68",sDF2="25.34",sDF2_N="699.73",sN="3612.11"]):0.0108855000[&label="100",sCF="31.28",sCF/sDF1/sDF2="31.28/34.75/24.97",sCF_N="834.41",sCF_N/sDF1_N/sDF2_N="834.41/1234.28/569.81",sDF1="34.75",sDF1_N="1234.28",sDF2="24.97",sDF2_N="569.81",sN="2638.5"],(Podocnemis_expansa:0.0588688000,(Alligator_mississippiensis:0.0352096000,(Struthio_camelus:0.0268565000,Gallus_gallus:0.0439669000):0.0307893000[&label="100",sCF="51.42",sCF/sDF1/sDF2="51.42/23.02/20.56",sCF_N="1438.39",sCF_N/sDF1_N/sDF2_N="1438.39/549.85/382.13",sDF1="23.02",sDF1_N="549.85",sDF2="20.56",sDF2_N="382.13",sN="2370.37"]):0.0064389400[&label="100",sCF="35.22",sCF/sDF1/sDF2="35.22/36.04/25.74",sCF_N="1244.99",sCF_N/sDF1_N/sDF2_N="1244.99/1133.79/736.99",sDF1="36.04",sDF1_N="1133.79",sDF2="25.74",sDF2_N="736.99",sN="3115.77"]):0.0063038100[&label="100",sCF="40.25",sCF/sDF1/sDF2="40.25/30.15/27.6",sCF_N="1510.58",sCF_N/sDF1_N/sDF2_N="1510.58/831.06/757.11",sDF1="30.15",sDF1_N="831.06",sDF2="27.6",sDF2_N="757.11",sN="3098.75"]):0.0186382000[&label="100",sCF="37.03",sCF/sDF1/sDF2="37.03/30.56/26.42",sCF_N="1249.01",sCF_N/sDF1_N/sDF2_N="1249.01/949/645.88",sDF1="30.56",sDF1_N="949",sDF2="26.42",sDF2_N="645.88",sN="2843.89"],((Rhinatrema_bivittatum:0.0600979000,(Geotrypetes_seraphini:0.0412901000,Microcaecilia_unicolor:0.0313798000):0.0584633000[&label="100",sCF="21.78",sCF/sDF1/sDF2="21.78/2.8/3.42",sCF_N="2028.22",sCF_N/sDF1_N/sDF2_N="2028.22/257.51/313.73",sDF1="2.8",sDF1_N="257.51",sDF2="3.42",sDF2_N="313.73",sN="2599.46"]):0.0830288000[&label="100",sCF="29.53",sCF/sDF1/sDF2="29.53/11.48/11.99",sCF_N="1799.41",sCF_N/sDF1_N/sDF2_N="1799.41/331.47/403.45",sDF1="11.48",sDF1_N="331.47",sDF2="11.99",sDF2_N="403.45",sN="2534.33"],(((Ambystoma_mexicanum:0.0179591000,(Ambystoma_laterale:0.0253887000,Ambystoma_jeffersonianum:0.0166128000):0.0060568900[&label="100",sCF="10.9",sCF/sDF1/sDF2="10.9/6.34/8.76",sCF_N="90.1",sCF_N/sDF1_N/sDF2_N="90.1/52.2/71.82",sDF1="6.34",sDF1_N="52.2",sDF2="8.76",sDF2_N="71.82",sN="214.12"]):0.1471610000[&label="100",sCF="30.2",sCF/sDF1/sDF2="30.2/0.95/0.85",sCF_N="1525.62",sCF_N/sDF1_N/sDF2_N="1525.62/48.28/42.85",sDF1="0.95",sDF1_N="48.28",sDF2="0.85",sDF2_N="42.85",sN="1616.75"],(Plethodon_serratus:0.0090541200,Plethodon_cinereus:0.0141809000):0.2176480000[&label="100",sCF="26.53",sCF/sDF1/sDF2="26.53/0.23/0.23",sCF_N="1944.26",sCF_N/sDF1_N/sDF2_N="1944.26/17.01/17.42",sDF1="0.23",sDF1_N="17.01",sDF2="0.23",sDF2_N="17.42",sN="1978.69"]):0.1303680000[&label="100",sCF="26.82",sCF/sDF1/sDF2="26.82/8.55/8.63",sCF_N="1379.17",sCF_N/sDF1_N/sDF2_N="1379.17/305.39/336.45",sDF1="8.55",sDF1_N="305.39",sDF2="8.63",sDF2_N="336.45",sN="2021.01"],((Leiopelma:0.0742584000,Ascaphus:0.0779383000):0.0222310000[&label="100",sCF="27.86",sCF/sDF1/sDF2="27.86/17.46/18.69",sCF_N="89.25",sCF_N/sDF1_N/sDF2_N="89.25/51.89/57.22",sDF1="17.46",sDF1_N="51.89",sDF2="18.69",sDF2_N="57.22",sN="198.36"],((((Latonia:0.0441061000,Discoglossus:0.0475233000):0.0499468000[&label="100",sCF="69.13",sCF/sDF1/sDF2="69.13/17.33/11.54",sCF_N="44.77",sCF_N/sDF1_N/sDF2_N="44.77/11.88/7.83",sDF1="17.33",sDF1_N="11.88",sDF2="11.54",sDF2_N="7.83",sN="64.48"],Alytes:0.0844869000):0.0251874000[&label="100",sCF="43.75",sCF/sDF1/sDF2="43.75/30.14/25.12",sCF_N="599.06",sCF_N/sDF1_N/sDF2_N="599.06/362.04/339.35",sDF1="30.14",sDF1_N="362.04",sDF2="25.12",sDF2_N="339.35",sN="1300.45"],(Barbourula:0.0373139000,Bombina:0.0586475000):0.0905155000[&label="100",sCF="56.76",sCF/sDF1/sDF2="56.76/18.13/19.1",sCF_N="515.81",sCF_N/sDF1_N/sDF2_N="515.81/96.91/101.32",sDF1="18.13",sDF1_N="96.91",sDF2="19.1",sDF2_N="101.32",sN="714.04"]):0.0378996000[&label="100",sCF="29.52",sCF/sDF1/sDF2="29.52/19.68/19.79",sCF_N="355.84",sCF_N/sDF1_N/sDF2_N="355.84/190.93/197.43",sDF1="19.68",sDF1_N="190.93",sDF2="19.79",sDF2_N="197.43",sN="744.2"],((Rhinophrynus:0.1158980000,(Pipa:0.1360070000,(Xenopus:0.1056300000,(Hymenochirus:0.1229560000,Pseudhymenochirus:0.1043050000):0.0469747000[&label="100",sCF="41.86",sCF/sDF1/sDF2="41.86/29.36/26.78",sCF_N="160.78",sCF_N/sDF1_N/sDF2_N="160.78/114.53/105.53",sDF1="29.36",sDF1_N="114.53",sDF2="26.78",sDF2_N="105.53",sN="380.84"]):0.0140833000[&label="100",sCF="34.85",sCF/sDF1/sDF2="34.85/32.53/31.62",sCF_N="1111.55",sCF_N/sDF1_N/sDF2_N="1111.55/1061.04/1056.54",sDF1="32.53",sDF1_N="1061.04",sDF2="31.62",sDF2_N="1056.54",sN="3229.13"]):0.0604032000[&label="100",sCF="41.44",sCF/sDF1/sDF2="41.44/30.3/27.26",sCF_N="3085.84",sCF_N/sDF1_N/sDF2_N="3085.84/1669.68/1525.76",sDF1="30.3",sDF1_N="1669.68",sDF2="27.26",sDF2_N="1525.76",sN="6281.28"]):0.0239425000[&label="100",sCF="32.94",sCF/sDF1/sDF2="32.94/23.94/25.12",sCF_N="800.16",sCF_N/sDF1_N/sDF2_N="800.16/555.25/601.66",sDF1="23.94",sDF1_N="555.25",sDF2="25.12",sDF2_N="601.66",sN="1957.07"],(((Scaphiopus:0.0691751000,Spea:0.0789010000):0.0934025000[&label="100",sCF="62.69",sCF/sDF1/sDF2="62.69/17.46/16.85",sCF_N="2859.76",sCF_N/sDF1_N/sDF2_N="2859.76/667.33/538.13",sDF1="17.46",sDF1_N="667.33",sDF2="16.85",sDF2_N="538.13",sN="4065.22"],(Pelodytes:0.1293570000,(Pelobates:0.0915694000,(((Scutiger:0.0198617000,(Leptobrachium:0.0234126000,Oreolalax:0.0284643000):0.0029432700[&label="100",sCF="29.77",sCF/sDF1/sDF2="29.77/33.93/34.31",sCF_N="138.12",sCF_N/sDF1_N/sDF2_N="138.12/149.34/175.9",sDF1="33.93",sDF1_N="149.34",sDF2="34.31",sDF2_N="175.9",sN="463.36"]):0.0162424000[&label="100",sCF="52.78",sCF/sDF1/sDF2="52.78/21.27/19.95",sCF_N="624.91",sCF_N/sDF1_N/sDF2_N="624.91/214.79/166.63",sDF1="21.27",sDF1_N="214.79",sDF2="19.95",sDF2_N="166.63",sN="1006.33"],(Leptolalax:0.0730795000,Leptobrachella:0.0258735000):0.0313419000[&label="100",sCF="69.96",sCF/sDF1/sDF2="69.96/18.4/6.64",sCF_N="20.42",sCF_N/sDF1_N/sDF2_N="20.42/5.42/1.97",sDF1="18.4",sDF1_N="5.42",sDF2="6.64",sDF2_N="1.97",sN="27.81"]):0.0287507000[&label="100",sCF="43.87",sCF/sDF1/sDF2="43.87/25.38/26.74",sCF_N="307.71",sCF_N/sDF1_N/sDF2_N="307.71/148.52/124.6",sDF1="25.38",sDF1_N="148.52",sDF2="26.74",sDF2_N="124.6",sN="580.83"],(((Pelobatrachus:0.0667610000,Atympanophrys:0.0513580000):0.0068544500[&label="6",sCF="29.39",sCF/sDF1/sDF2="29.39/29.53/39.08",sCF_N="37.12",sCF_N/sDF1_N/sDF2_N="37.12/35.17/46.99",sDF1="29.53",sDF1_N="35.17",sDF2="39.08",sDF2_N="46.99",sN="119.28"],((Megophrys:0.0741797000,Xenophrys:0.0096516000):0.0082282100[&label="92",sCF="46.96",sCF/sDF1/sDF2="46.96/18.57/34.47",sCF_N="34.59",sCF_N/sDF1_N/sDF2_N="34.59/14.85/27.22",sDF1="18.57",sDF1_N="14.85",sDF2="34.47",sDF2_N="27.22",sN="76.66"],(Panophrys:0.0252287000,Ophryophryne:0.0308761000):0.0048635400[&label="93",sCF="33.03",sCF/sDF1/sDF2="33.03/39.08/26.89",sCF_N="40.15",sCF_N/sDF1_N/sDF2_N="40.15/46.9/32.71",sDF1="39.08",sDF1_N="46.9",sDF2="26.89",sDF2_N="32.71",sN="119.76"]):0.0035799100[&label="85",sCF="32.27",sCF/sDF1/sDF2="32.27/32.48/33.25",sCF_N="35.77",sCF_N/sDF1_N/sDF2_N="35.77/37.41/38.12",sDF1="32.48",sDF1_N="37.41",sDF2="33.25",sDF2_N="38.12",sN="111.3"]):0.0062693600[&label="73",sCF="30.55",sCF/sDF1/sDF2="30.55/36.7/30.75",sCF_N="39.94",sCF_N/sDF1_N/sDF2_N="39.94/49.35/38.45",sDF1="36.7",sDF1_N="49.35",sDF2="30.75",sDF2_N="38.45",sN="127.74"],Brachytarsophrys:0.0173332000):0.0351037000[&label="100",sCF="63.64",sCF/sDF1/sDF2="63.64/16.83/17.54",sCF_N="655.5",sCF_N/sDF1_N/sDF2_N="655.5/133.66/154.03",sDF1="16.83",sDF1_N="133.66",sDF2="17.54",sDF2_N="154.03",sN="943.19"]):0.0715587000[&label="100",sCF="38.18",sCF/sDF1/sDF2="38.18/27.66/27.16",sCF_N="1107.87",sCF_N/sDF1_N/sDF2_N="1107.87/338.57/365.69",sDF1="27.66",sDF1_N="338.57",sDF2="27.16",sDF2_N="365.69",sN="1812.13"]):0.0434789000[&label="100",sCF="35.38",sCF/sDF1/sDF2="35.38/36.06/26.56",sCF_N="1505.64",sCF_N/sDF1_N/sDF2_N="1505.64/1059.08/874.39",sDF1="36.06",sDF1_N="1059.08",sDF2="26.56",sDF2_N="874.39",sN="3439.11"]):0.0208911000[&label="100",sCF="32.44",sCF/sDF1/sDF2="32.44/38.73/27.84",sCF_N="1566.67",sCF_N/sDF1_N/sDF2_N="1566.67/1351.15/1148.8",sDF1="38.73",sDF1_N="1351.15",sDF2="27.84",sDF2_N="1148.8",sN="4066.62"]):0.0405293000[&label="100",sCF="30.56",sCF/sDF1/sDF2="30.56/24.39/27.06",sCF_N="996.51",sCF_N/sDF1_N/sDF2_N="996.51/658.69/630.98",sDF1="24.39",sDF1_N="658.69",sDF2="27.06",sDF2_N="630.98",sN="2286.18"],((Hadromophryne:0.0647444000,Heleophryne:0.0239736000):0.0560132000[&label="100",sCF="48.04",sCF/sDF1/sDF2="48.04/8.76/6.2",sCF_N="22.66",sCF_N/sDF1_N/sDF2_N="22.66/4.25/2.98",sDF1="8.76",sDF1_N="4.25",sDF2="6.2",sDF2_N="2.98",sN="29.89"],((((Telmatobufo:0.0931508000,Calyptocephalella:0.0369677000):0.0289593000[&label="100",sCF="61.8",sCF/sDF1/sDF2="61.8/14.13/18.07",sCF_N="74.77",sCF_N/sDF1_N/sDF2_N="74.77/20.83/25.28",sDF1="14.13",sDF1_N="20.83",sDF2="18.07",sDF2_N="25.28",sN="120.88"],(Mixophyes:0.0585378000,((Taudactylus:0.1119990000,(((Assa:0.0817032000,Paracrinia:0.0328334000):0.0082461300[&label="75",sCF="33.1",sCF/sDF1/sDF2="33.1/31.12/33.78",sCF_N="15.43",sCF_N/sDF1_N/sDF2_N="15.43/10.03/13.54",sDF1="31.12",sDF1_N="10.03",sDF2="33.78",sDF2_N="13.54",sN="39"],(Crinia:0.0042937000,Geocrinia:0.0037849200):0.0535414000[&label="100",sCF="37.15",sCF/sDF1/sDF2="37.15/13.63/42.21",sCF_N="1360.98",sCF_N/sDF1_N/sDF2_N="1360.98/29.72/40.9",sDF1="13.63",sDF1_N="29.72",sDF2="42.21",sDF2_N="40.9",sN="1431.6"]):0.0105179000[&label="98",sCF="35.56",sCF/sDF1/sDF2="35.56/22.4/21.04",sCF_N="15.37",sCF_N/sDF1_N/sDF2_N="15.37/11.64/11.89",sDF1="22.4",sDF1_N="11.64",sDF2="21.04",sDF2_N="11.89",sN="38.9"],((Spicospina:0.0514138000,Uperoleia:0.0636151000):0.0123323000[&label="90",sCF="27.86",sCF/sDF1/sDF2="27.86/31.34/21.8",sCF_N="22.97",sCF_N/sDF1_N/sDF2_N="22.97/25.98/18.84",sDF1="31.34",sDF1_N="25.98",sDF2="21.8",sDF2_N="18.84",sN="67.79"],((Metacrinia:0.0474186000,(Myobatrachus:0.0479354000,Arenophryne:0.0409109000):0.0041355400[&label="48",sCF="11.74",sCF/sDF1/sDF2="11.74/11.36/12.9",sCF_N="6.16",sCF_N/sDF1_N/sDF2_N="6.16/5.89/6.83",sDF1="11.36",sDF1_N="5.89",sDF2="12.9",sDF2_N="6.83",sN="18.88"]):0.0178191000[&label="93",sCF="23.34",sCF/sDF1/sDF2="23.34/8.56/18.1",sCF_N="12.9",sCF_N/sDF1_N/sDF2_N="12.9/5.77/9.34",sDF1="8.56",sDF1_N="5.77",sDF2="18.1",sDF2_N="9.34",sN="28.01"],Pseudophryne:0.0636514000):0.0293071000[&label="100",sCF="29.39",sCF/sDF1/sDF2="29.39/14.41/14.2",sCF_N="20.81",sCF_N/sDF1_N/sDF2_N="20.81/10.2/10.04",sDF1="14.41",sDF1_N="10.2",sDF2="14.2",sDF2_N="10.04",sN="41.05"]):0.0175344000[&label="100",sCF="24.88",sCF/sDF1/sDF2="24.88/19.93/21.18",sCF_N="17",sCF_N/sDF1_N/sDF2_N="17/12.74/14.25",sDF1="19.93",sDF1_N="12.74",sDF2="21.18",sDF2_N="14.25",sN="43.99"]):0.0151375000[&label="100",sCF="34.32",sCF/sDF1/sDF2="34.32/19.99/19.69",sCF_N="23.61",sCF_N/sDF1_N/sDF2_N="23.61/14.06/14.23",sDF1="19.99",sDF1_N="14.06",sDF2="19.69",sDF2_N="14.23",sN="51.9"]):0.0201932000[&label="100",sCF="39.99",sCF/sDF1/sDF2="39.99/22.9/26.11",sCF_N="34.75",sCF_N/sDF1_N/sDF2_N="34.75/20.43/21.84",sDF1="22.9",sDF1_N="20.43",sDF2="26.11",sDF2_N="21.84",sN="77.02"],(Rheobatrachus:0.1348270000,(Philoria:0.1277250000,(((Heleioporus:0.0862415000,Neobatrachus:0.0365275000):0.0061443900[&label="73",sCF="32.56",sCF/sDF1/sDF2="32.56/28.43/34.01",sCF_N="24.83",sCF_N/sDF1_N/sDF2_N="24.83/20.41/26.23",sDF1="28.43",sDF1_N="20.41",sDF2="34.01",sDF2_N="26.23",sN="71.47"],((Adelotus:0.0851187000,Limnodynastes:0.0416855000):0.0091395700[&label="58",sCF="36.02",sCF/sDF1/sDF2="36.02/26.92/32.07",sCF_N="28.43",sCF_N/sDF1_N/sDF2_N="28.43/21.41/25.76",sDF1="26.92",sDF1_N="21.41",sDF2="32.07",sDF2_N="25.76",sN="75.6"],Notaden:0.0592233000):0.0071249800[&label="26",sCF="32.35",sCF/sDF1/sDF2="32.35/31.6/33.05",sCF_N="247.28",sCF_N/sDF1_N/sDF2_N="247.28/247.64/260",sDF1="31.6",sDF1_N="247.64",sDF2="33.05",sDF2_N="260",sN="754.92"]):0.0176397000[&label="40",sCF="32.44",sCF/sDF1/sDF2="32.44/32.34/33.22",sCF_N="21.65",sCF_N/sDF1_N/sDF2_N="21.65/20.94/21.97",sDF1="32.34",sDF1_N="20.94",sDF2="33.22",sDF2_N="21.97",sN="64.56"],(Platyplectrum:0.0404417000,Lechriodus:0.0506317000):0.0563585000[&label="100",sCF="63.84",sCF/sDF1/sDF2="63.84/19.39/14.77",sCF_N="37.89",sCF_N/sDF1_N/sDF2_N="37.89/11.77/8.99",sDF1="19.39",sDF1_N="11.77",sDF2="14.77",sDF2_N="8.99",sN="58.65"]):0.0150636000[&label="52",sCF="45.88",sCF/sDF1/sDF2="45.88/30.03/23.09",sCF_N="41.82",sCF_N/sDF1_N/sDF2_N="41.82/27.8/21.12",sDF1="30.03",sDF1_N="27.8",sDF2="23.09",sDF2_N="21.12",sN="90.74"]):0.0297616000[&label="100",sCF="44.22",sCF/sDF1/sDF2="44.22/21.73/29.05",sCF_N="43.9",sCF_N/sDF1_N/sDF2_N="43.9/22.76/28.51",sDF1="21.73",sDF1_N="22.76",sDF2="29.05",sDF2_N="28.51",sN="95.17"]):0.0077808900[&label="58",sCF="30.85",sCF/sDF1/sDF2="30.85/29.5/31.64",sCF_N="30.54",sCF_N/sDF1_N/sDF2_N="30.54/29.2/31.66",sDF1="29.5",sDF1_N="29.2",sDF2="31.64",sDF2_N="31.66",sN="91.4"]):0.0045898500[&label="74",sCF="20.81",sCF/sDF1/sDF2="20.81/30.29/30.9",sCF_N="52.44",sCF_N/sDF1_N/sDF2_N="52.44/78.36/68.19",sDF1="30.29",sDF1_N="78.36",sDF2="30.9",sDF2_N="68.19",sN="198.99"]):0.0239689000[&label="100",sCF="34.84",sCF/sDF1/sDF2="34.84/29.86/23.29",sCF_N="339.11",sCF_N/sDF1_N/sDF2_N="339.11/241.66/164.49",sDF1="29.86",sDF1_N="241.66",sDF2="23.29",sDF2_N="164.49",sN="745.26"]):0.0134378000[&label="100",sCF="39.15",sCF/sDF1/sDF2="39.15/22.88/23.98",sCF_N="192.63",sCF_N/sDF1_N/sDF2_N="192.63/104.31/102.94",sDF1="22.88",sDF1_N="104.31",sDF2="23.98",sDF2_N="102.94",sN="399.88"],((Insuetophrynus:0.0529480000,Rhinoderma:0.0637991000):0.0077491000[&label="100",sCF="48.58",sCF/sDF1/sDF2="48.58/25.32/25.09",sCF_N="211.89",sCF_N/sDF1_N/sDF2_N="211.89/106.46/96.84",sDF1="25.32",sDF1_N="106.46",sDF2="25.09",sDF2_N="96.84",sN="415.19"],((((Thoropa:0.0505111000,(Zachaenus:0.0989318000,Cycloramphus:0.0238380000):0.0129668000[&label="100",sCF="48.49",sCF/sDF1/sDF2="48.49/23.62/25.89",sCF_N="83.71",sCF_N/sDF1_N/sDF2_N="83.71/46.31/45.91",sDF1="23.62",sDF1_N="46.31",sDF2="25.89",sDF2_N="45.91",sN="175.93"]):0.0064435200[&label="100",sCF="34.41",sCF/sDF1/sDF2="34.41/32.26/32.32",sCF_N="70.91",sCF_N/sDF1_N/sDF2_N="70.91/63.98/63.37",sDF1="32.26",sDF1_N="63.98",sDF2="32.32",sDF2_N="63.37",sN="198.26"],(Crossodactylus:0.1030900000,(Megaelosia:0.1161430000,Hylodes:0.0396776000):0.0129758000[&label="100",sCF="44.83",sCF/sDF1/sDF2="44.83/27.42/26.75",sCF_N="62.33",sCF_N/sDF1_N/sDF2_N="62.33/38.28/38.38",sDF1="27.42",sDF1_N="38.28",sDF2="26.75",sDF2_N="38.38",sN="138.99"]):0.0154948000[&label="100",sCF="38.85",sCF/sDF1/sDF2="38.85/30.55/30.6",sCF_N="67.58",sCF_N/sDF1_N/sDF2_N="67.58/51.82/52.13",sDF1="30.55",sDF1_N="51.82",sDF2="30.6",sDF2_N="52.13",sN="171.53"]):0.0052783700[&label="97",sCF="27.42",sCF/sDF1/sDF2="27.42/28.38/29.19",sCF_N="69.74",sCF_N/sDF1_N/sDF2_N="69.74/74.28/68.62",sDF1="28.38",sDF1_N="74.28",sDF2="29.19",sDF2_N="68.62",sN="212.64"],((Limnomedusa:0.1151710000,(Alsodes:0.0284030000,Eupsophus:0.0396127000):0.0122418000[&label="100",sCF="49.57",sCF/sDF1/sDF2="49.57/27.2/20.24",sCF_N="79",sCF_N/sDF1_N/sDF2_N="79/42.94/33.65",sDF1="27.2",sDF1_N="42.94",sDF2="20.24",sDF2_N="33.65",sN="155.59"]):0.0074947200[&label="87",sCF="25.72",sCF/sDF1/sDF2="25.72/18.07/27.2",sCF_N="36.35",sCF_N/sDF1_N/sDF2_N="36.35/24.92/37.14",sDF1="18.07",sDF1_N="24.92",sDF2="27.2",sDF2_N="37.14",sN="98.41"],((Atelognathus:0.0286499000,Chaltenobatrachus:0.0258828000):0.0106812000[&label="100",sCF="14.49",sCF/sDF1/sDF2="14.49/6.27/6.24",sCF_N="411.47",sCF_N/sDF1_N/sDF2_N="411.47/178.42/177.4",sDF1="6.27",sDF1_N="178.42",sDF2="6.24",sDF2_N="177.4",sN="767.29"],(Batrachyla:0.0213249000,Hylorina:0.0250028000):0.0090539700[&label="100",sCF="36.09",sCF/sDF1/sDF2="36.09/15.12/15.79",sCF_N="510.71",sCF_N/sDF1_N/sDF2_N="510.71/205.82/182.79",sDF1="15.12",sDF1_N="205.82",sDF2="15.79",sDF2_N="182.79",sN="899.32"]):0.0163930000[&label="100",sCF="27.41",sCF/sDF1/sDF2="27.41/8.76/10.82",sCF_N="457.87",sCF_N/sDF1_N/sDF2_N="457.87/128.94/151.61",sDF1="8.76",sDF1_N="128.94",sDF2="10.82",sDF2_N="151.61",sN="738.42"]):0.0070388100[&label="87",sCF="27.87",sCF/sDF1/sDF2="27.87/20.95/23.18",sCF_N="218.94",sCF_N/sDF1_N/sDF2_N="218.94/107.26/114.21",sDF1="20.95",sDF1_N="107.26",sDF2="23.18",sDF2_N="114.21",sN="440.41"]):0.0040256600[&label="90",sCF="34.53",sCF/sDF1/sDF2="34.53/23.53/26.94",sCF_N="119.01",sCF_N/sDF1_N/sDF2_N="119.01/71.37/74.42",sDF1="23.53",sDF1_N="71.37",sDF2="26.94",sDF2_N="74.42",sN="264.8"],(((((Ceuthomantis:0.0633034000,(((((Phrynopus:0.0779860000,(Lynchius:0.0283342000,Oreobates:0.1573990000):0.0041530100[&label="40",sCF="32.6",sCF/sDF1/sDF2="32.6/29.59/30.82",sCF_N="30.34",sCF_N/sDF1_N/sDF2_N="30.34/27.95/29.4",sDF1="29.59",sDF1_N="27.95",sDF2="30.82",sDF2_N="29.4",sN="87.69"]):0.0058231900[&label="85",sCF="37.15",sCF/sDF1/sDF2="37.15/30.42/29.42",sCF_N="39.54",sCF_N/sDF1_N/sDF2_N="39.54/32.4/31.2",sDF1="30.42",sDF1_N="32.4",sDF2="29.42",sDF2_N="31.2",sN="103.14"],(Yunganastes:0.0937567000,Pristimantis:0.0260154000):0.0191231000[&label="100",sCF="51.1",sCF/sDF1/sDF2="51.1/23.16/23.73",sCF_N="65.02",sCF_N/sDF1_N/sDF2_N="65.02/29.25/30.05",sDF1="23.16",sDF1_N="29.25",sDF2="23.73",sDF2_N="30.05",sN="124.32"]):0.0033477400[&label="79",sCF="35.39",sCF/sDF1/sDF2="35.39/31.36/30.25",sCF_N="33.08",sCF_N/sDF1_N/sDF2_N="33.08/30.2/29.45",sDF1="31.36",sDF1_N="30.2",sDF2="30.25",sDF2_N="29.45",sN="92.73"],(((Psychrophrynella:0.1057480000,Microkayla:0.0181649000):0.0187407000[&label="100",sCF="39.75",sCF/sDF1/sDF2="39.75/26.51/27.74",sCF_N="14.63",sCF_N/sDF1_N/sDF2_N="14.63/9.61/9.94",sDF1="26.51",sDF1_N="9.61",sDF2="27.74",sDF2_N="9.94",sN="34.18"],(Holoaden:0.0646906000,Euparkerella:0.0771898000):0.0396727000[&label="100",sCF="49.92",sCF/sDF1/sDF2="49.92/23.48/23.61",sCF_N="52.72",sCF_N/sDF1_N/sDF2_N="52.72/24.38/24.9",sDF1="23.48",sDF1_N="24.38",sDF2="23.61",sDF2_N="24.9",sN="102"]):0.0074353400[&label="77",sCF="36.7",sCF/sDF1/sDF2="36.7/29.5/30.79",sCF_N="26.19",sCF_N/sDF1_N/sDF2_N="26.19/21.3/21.36",sDF1="29.5",sDF1_N="21.3",sDF2="30.79",sDF2_N="21.36",sN="68.85"],(Bryophryne:0.1195280000,(Noblella:0.1202850000,Barycholos:0.0428238000):0.0091790400[&label="95",sCF="47.6",sCF/sDF1/sDF2="47.6/25.9/26.5",sCF_N="25.3",sCF_N/sDF1_N/sDF2_N="25.3/13.77/14.05",sDF1="25.9",sDF1_N="13.77",sDF2="26.5",sDF2_N="14.05",sN="53.12"]):0.0076175400[&label="76",sCF="31.12",sCF/sDF1/sDF2="31.12/34.02/33.85",sCF_N="24.74",sCF_N/sDF1_N/sDF2_N="24.74/26.92/26.13",sDF1="34.02",sDF1_N="26.92",sDF2="33.85",sDF2_N="26.13",sN="77.79"]):0.0026504300[&label="74",sCF="35.21",sCF/sDF1/sDF2="35.21/30.36/29.44",sCF_N="30.13",sCF_N/sDF1_N/sDF2_N="30.13/26.55/24.85",sDF1="30.36",sDF1_N="26.55",sDF2="29.44",sDF2_N="24.85",sN="81.53"]):0.0025209700[&label="42",sCF="33.78",sCF/sDF1/sDF2="33.78/32.95/32.27",sCF_N="54.3",sCF_N/sDF1_N/sDF2_N="54.3/48.02/52.66",sDF1="32.95",sDF1_N="48.02",sDF2="32.27",sDF2_N="52.66",sN="154.98"],((Strabomantis:0.0492171000,Niceforonia:0.0402407000):0.0034105000[&label="43",sCF="35.03",sCF/sDF1/sDF2="35.03/30.56/33.41",sCF_N="110.67",sCF_N/sDF1_N/sDF2_N="110.67/84.66/95.44",sDF1="30.56",sDF1_N="84.66",sDF2="33.41",sDF2_N="95.44",sN="290.77"],(Tachiramantis:0.1392280000,(Haddadus:0.1153360000,Craugastor:0.0747424000):0.0089474000[&label="77",sCF="31.52",sCF/sDF1/sDF2="31.52/34.21/28.27",sCF_N="42.59",sCF_N/sDF1_N/sDF2_N="42.59/46.47/38.34",sDF1="34.21",sDF1_N="46.47",sDF2="28.27",sDF2_N="38.34",sN="127.4"]):0.0040441900[&label="52",sCF="35.05",sCF/sDF1/sDF2="35.05/34.28/29.66",sCF_N="45.28",sCF_N/sDF1_N/sDF2_N="45.28/44.83/38.58",sDF1="34.28",sDF1_N="44.83",sDF2="29.66",sDF2_N="38.58",sN="128.69"]):0.0027537300[&label="25",sCF="31.67",sCF/sDF1/sDF2="31.67/34.48/31.84",sCF_N="47.47",sCF_N/sDF1_N/sDF2_N="47.47/52.53/47.3",sDF1="34.48",sDF1_N="52.53",sDF2="31.84",sDF2_N="47.3",sN="147.3"]):0.0032624100[&label="96",sCF="35.43",sCF/sDF1/sDF2="35.43/31.09/32.47",sCF_N="61.91",sCF_N/sDF1_N/sDF2_N="61.91/54.46/54.55",sDF1="31.09",sDF1_N="54.46",sDF2="32.47",sDF2_N="54.55",sN="170.92"],(((Adelophryne:0.0469799000,Phyzelaphryne:0.1276940000):0.0140030000[&label="100",sCF="40.79",sCF/sDF1/sDF2="40.79/26.38/29.83",sCF_N="83.64",sCF_N/sDF1_N/sDF2_N="83.64/54.61/61.5",sDF1="26.38",sDF1_N="54.61",sDF2="29.83",sDF2_N="61.5",sN="199.75"],(Diasporus:0.1082300000,Eleutherodactylus:0.0471570000):0.0139369000[&label="100",sCF="40.55",sCF/sDF1/sDF2="40.55/32.07/26.37",sCF_N="84.49",sCF_N/sDF1_N/sDF2_N="84.49/67.86/55.51",sDF1="32.07",sDF1_N="67.86",sDF2="26.37",sDF2_N="55.51",sN="207.86"]):0.0068141000[&label="100",sCF="38.46",sCF/sDF1/sDF2="38.46/31.77/28.77",sCF_N="85.64",sCF_N/sDF1_N/sDF2_N="85.64/72.55/64.9",sDF1="31.77",sDF1_N="72.55",sDF2="28.77",sDF2_N="64.9",sN="223.09"],(Brachycephalus:0.0652462000,Ischnocnema:0.1071380000):0.0116248000[&label="99",sCF="35",sCF/sDF1/sDF2="35/32.49/29.51",sCF_N="79.83",sCF_N/sDF1_N/sDF2_N="79.83/73.71/66.39",sDF1="32.49",sDF1_N="73.71",sDF2="29.51",sDF2_N="66.39",sN="219.93"]):0.0022105600[&label="32",sCF="32.97",sCF/sDF1/sDF2="32.97/31.78/32.26",sCF_N="53.83",sCF_N/sDF1_N/sDF2_N="53.83/52.92/53.5",sDF1="31.78",sDF1_N="52.92",sDF2="32.26",sDF2_N="53.5",sN="160.25"]):0.0083936800[&label="100",sCF="36.29",sCF/sDF1/sDF2="36.29/26.04/34.67",sCF_N="99.51",sCF_N/sDF1_N/sDF2_N="99.51/67.42/78.92",sDF1="26.04",sDF1_N="67.42",sDF2="34.67",sDF2_N="78.92",sN="245.85"]):0.0083413900[&label="100",sCF="36.41",sCF/sDF1/sDF2="36.41/28.83/27.76",sCF_N="88.77",sCF_N/sDF1_N/sDF2_N="88.77/61.53/60.39",sDF1="28.83",sDF1_N="61.53",sDF2="27.76",sDF2_N="60.39",sN="210.69"],(((((Rupirana:0.0714556000,(Crossodactylodes:0.0631811000,(Paratelmatobius:0.0609866000,Scythrophrys:0.0532910000):0.0107351000[&label="63",sCF="36.05",sCF/sDF1/sDF2="36.05/30.19/33.75",sCF_N="53.87",sCF_N/sDF1_N/sDF2_N="53.87/45.14/51.34",sDF1="30.19",sDF1_N="45.14",sDF2="33.75",sDF2_N="51.34",sN="150.35"]):0.0339148000[&label="100",sCF="47.7",sCF/sDF1/sDF2="47.7/24.14/25.16",sCF_N="74.78",sCF_N/sDF1_N/sDF2_N="74.78/39.69/40.99",sDF1="24.14",sDF1_N="39.69",sDF2="25.16",sDF2_N="40.99",sN="155.46"]):0.0149968000[&label="100",sCF="38.96",sCF/sDF1/sDF2="38.96/31.34/28.7",sCF_N="65.96",sCF_N/sDF1_N/sDF2_N="65.96/51.94/48.03",sDF1="31.34",sDF1_N="51.94",sDF2="28.7",sDF2_N="48.03",sN="165.93"],((Hydrolaetare:0.0983164000,Leptodactylus:0.0499639000):0.0148396000[&label="100",sCF="40.55",sCF/sDF1/sDF2="40.55/27.49/30.96",sCF_N="68.23",sCF_N/sDF1_N/sDF2_N="68.23/47.5/53.19",sDF1="27.49",sDF1_N="47.5",sDF2="30.96",sDF2_N="53.19",sN="168.92"],(Adenomera:0.0936608000,Lithodytes:0.0383335000):0.0105963000[&label="100",sCF="40.77",sCF/sDF1/sDF2="40.77/27.88/29.35",sCF_N="99.28",sCF_N/sDF1_N/sDF2_N="99.28/70.36/73.63",sDF1="27.88",sDF1_N="70.36",sDF2="29.35",sDF2_N="73.63",sN="243.27"]):0.0219569000[&label="100",sCF="32.73",sCF/sDF1/sDF2="32.73/30.99/32.28",sCF_N="59.76",sCF_N/sDF1_N/sDF2_N="59.76/54.51/57.14",sDF1="30.99",sDF1_N="54.51",sDF2="32.28",sDF2_N="57.14",sN="171.41"]):0.0049383600[&label="39",sCF="32.95",sCF/sDF1/sDF2="32.95/32.28/29.77",sCF_N="50.55",sCF_N/sDF1_N/sDF2_N="50.55/50.55/46.22",sDF1="32.28",sDF1_N="50.55",sDF2="29.77",sDF2_N="46.22",sN="147.32"],((Edalorhina:0.0630259000,((Physalaemus:0.0712820000,Engystomops:0.0453261000):0.0293656000[&label="100",sCF="45.63",sCF/sDF1/sDF2="45.63/25.81/25.56",sCF_N="373.18",sCF_N/sDF1_N/sDF2_N="373.18/203.92/207.52",sDF1="25.81",sDF1_N="203.92",sDF2="25.56",sDF2_N="207.52",sN="784.62"],Pleurodema:0.0453832000):0.0143351000[&label="100",sCF="30.67",sCF/sDF1/sDF2="30.67/36.74/30.58",sCF_N="36.85",sCF_N/sDF1_N/sDF2_N="36.85/44/35.61",sDF1="36.74",sDF1_N="44",sDF2="30.58",sDF2_N="35.61",sN="116.46"]):0.0088563300[&label="100",sCF="39.7",sCF/sDF1/sDF2="39.7/28.8/28.5",sCF_N="44.02",sCF_N/sDF1_N/sDF2_N="44.02/30.97/31.25",sDF1="28.8",sDF1_N="30.97",sDF2="28.5",sDF2_N="31.25",sN="106.24"],Pseudopaludicola:0.1303890000):0.0063108700[&label="42",sCF="35.18",sCF/sDF1/sDF2="35.18/31.68/31.14",sCF_N="57.07",sCF_N/sDF1_N/sDF2_N="57.07/51.7/51.12",sDF1="31.68",sDF1_N="51.7",sDF2="31.14",sDF2_N="51.12",sN="159.89"]):0.0066323000[&label="98",sCF="30.17",sCF/sDF1/sDF2="30.17/35/30.83",sCF_N="31.84",sCF_N/sDF1_N/sDF2_N="31.84/36.88/31.87",sDF1="35",sDF1_N="36.88",sDF2="30.83",sDF2_N="31.87",sN="100.59"],(Allophryne:0.0697765000,((Celsiella:0.0296643000,Hyalinobatrachium:0.0513171000):0.0260157000[&label="100",sCF="50.91",sCF/sDF1/sDF2="50.91/24.85/24.24",sCF_N="41.66",sCF_N/sDF1_N/sDF2_N="41.66/22.61/20.88",sDF1="24.85",sDF1_N="22.61",sDF2="24.24",sDF2_N="20.88",sN="85.15"],(((Nymphargus:0.0415387000,Centrolene:0.0317203000):0.0104151000[&label="89",sCF="42.27",sCF/sDF1/sDF2="42.27/24.75/31.99",sCF_N="32.51",sCF_N/sDF1_N/sDF2_N="32.51/19.91/24.19",sDF1="24.75",sDF1_N="19.91",sDF2="31.99",sDF2_N="24.19",sN="76.61"],(Vitreorana:0.0497550000,(((Rulyrana:0.0349393000,Sachatamia:0.0476012000):0.0059680600[&label="56",sCF="37.2",sCF/sDF1/sDF2="37.2/34.01/28.8",sCF_N="30.8",sCF_N/sDF1_N/sDF2_N="30.8/30.83/24.4",sDF1="34.01",sDF1_N="30.83",sDF2="28.8",sDF2_N="24.4",sN="86.03"],(Chimerella:0.0309229000,(Cochranella:0.0394065000,Espadarana:0.0227623000):0.0057821900[&label="76",sCF="39.38",sCF/sDF1/sDF2="39.38/21.83/38.79",sCF_N="23.47",sCF_N/sDF1_N/sDF2_N="23.47/12.74/22.54",sDF1="21.83",sDF1_N="12.74",sDF2="38.79",sDF2_N="22.54",sN="58.75"]):0.0018462200[&label="25",sCF="33.21",sCF/sDF1/sDF2="33.21/29.49/35.29",sCF_N="20.51",sCF_N/sDF1_N/sDF2_N="20.51/19.57/22.23",sDF1="29.49",sDF1_N="19.57",sDF2="35.29",sDF2_N="22.23",sN="62.31"]):0.0052601700[&label="53",sCF="36.26",sCF/sDF1/sDF2="36.26/33.64/29.09",sCF_N="35.33",sCF_N/sDF1_N/sDF2_N="35.33/31.95/27.8",sDF1="33.64",sDF1_N="31.95",sDF2="29.09",sDF2_N="27.8",sN="95.08"],Teratohyla:0.0146649000):0.0071355900[&label="68",sCF="33.58",sCF/sDF1/sDF2="33.58/37.01/28.41",sCF_N="31.33",sCF_N/sDF1_N/sDF2_N="31.33/34.8/26.67",sDF1="37.01",sDF1_N="34.8",sDF2="28.41",sDF2_N="26.67",sN="92.8"]):0.0114028000[&label="99",sCF="39.42",sCF/sDF1/sDF2="39.42/34.4/25.18",sCF_N="31.5",sCF_N/sDF1_N/sDF2_N="31.5/26.68/20.5",sDF1="34.4",sDF1_N="26.68",sDF2="25.18",sDF2_N="20.5",sN="78.68"]):0.0090571800[&label="95",sCF="27.94",sCF/sDF1/sDF2="27.94/36.68/32.38",sCF_N="23.15",sCF_N/sDF1_N/sDF2_N="23.15/30.19/27.69",sDF1="36.68",sDF1_N="30.19",sDF2="32.38",sDF2_N="27.69",sN="81.03"],Ikakogi:0.0355306000):0.0055609600[&label="62",sCF="37.59",sCF/sDF1/sDF2="37.59/27.47/33.94",sCF_N="27.13",sCF_N/sDF1_N/sDF2_N="27.13/20.06/25.93",sDF1="27.47",sDF1_N="20.06",sDF2="33.94",sDF2_N="25.93",sN="73.12"]):0.0261481000[&label="100",sCF="49.98",sCF/sDF1/sDF2="49.98/21.39/26.63",sCF_N="63.43",sCF_N/sDF1_N/sDF2_N="63.43/27.78/36.69",sDF1="21.39",sDF1_N="27.78",sDF2="26.63",sDF2_N="36.69",sN="127.9"]):0.0129957000[&label="100",sCF="47.17",sCF/sDF1/sDF2="47.17/26.11/26.72",sCF_N="50.87",sCF_N/sDF1_N/sDF2_N="50.87/29.82/30.82",sDF1="26.11",sDF1_N="29.82",sDF2="26.72",sDF2_N="30.82",sN="111.51"]):0.0022893800[&label="99",sCF="35.26",sCF/sDF1/sDF2="35.26/28.06/31.68",sCF_N="26",sCF_N/sDF1_N/sDF2_N="26/22.09/24.68",sDF1="28.06",sDF1_N="22.09",sDF2="31.68",sDF2_N="24.68",sN="72.77"],((Proceratophrys:0.0368758000,(Macrogenioglottus:0.0359197000,Odontophrynus:0.0210904000):0.0134996000[&label="100",sCF="56.46",sCF/sDF1/sDF2="56.46/27.3/15.25",sCF_N="39.42",sCF_N/sDF1_N/sDF2_N="39.42/20.33/11.61",sDF1="27.3",sDF1_N="20.33",sDF2="15.25",sDF2_N="11.61",sN="71.36"]):0.0290562000[&label="100",sCF="61.09",sCF/sDF1/sDF2="61.09/16.46/18.44",sCF_N="96.25",sCF_N/sDF1_N/sDF2_N="96.25/26.86/27.86",sDF1="16.46",sDF1_N="26.86",sDF2="18.44",sDF2_N="27.86",sN="150.97"],((Dendrophryniscus:0.1005610000,Melanophryniscus:0.0555566000):0.0213680000[&label="72",sCF="28.07",sCF/sDF1/sDF2="28.07/38.72/28.21",sCF_N="17.08",sCF_N/sDF1_N/sDF2_N="17.08/18.69/14.45",sDF1="38.72",sDF1_N="18.69",sDF2="28.21",sDF2_N="14.45",sN="50.22"],((Frostius:0.1042220000,(Oreophrynella:0.0922994000,Amazophrynella:0.1290140000):0.0119263000[&label="46",sCF="32.69",sCF/sDF1/sDF2="32.69/33.54/29.77",sCF_N="20.33",sCF_N/sDF1_N/sDF2_N="20.33/22.37/18.25",sDF1="33.54",sDF1_N="22.37",sDF2="29.77",sDF2_N="18.25",sN="60.95"]):0.0254329000[&label="44",sCF="29.61",sCF/sDF1/sDF2="29.61/32.32/33.07",sCF_N="18.5",sCF_N/sDF1_N/sDF2_N="18.5/19.11/20.17",sDF1="32.32",sDF1_N="19.11",sDF2="33.07",sDF2_N="20.17",sN="57.78"],((Atelopus:0.0366494000,Osornophryne:0.1236620000):0.0131205000[&label="58",sCF="35.85",sCF/sDF1/sDF2="35.85/29.48/31.67",sCF_N="12.01",sCF_N/sDF1_N/sDF2_N="12.01/9.64/10.1",sDF1="29.48",sDF1_N="9.64",sDF2="31.67",sDF2_N="10.1",sN="31.75"],(Nannophryne:0.0202338000,((Rhinella:0.0750949000,((Incilius:0.0309763000,Anaxyrus:0.0211289000):0.0057790800[&label="96",sCF="36.22",sCF/sDF1/sDF2="36.22/32.27/29.51",sCF_N="40.61",sCF_N/sDF1_N/sDF2_N="40.61/30.93/30.74",sDF1="32.27",sDF1_N="30.93",sDF2="29.51",sDF2_N="30.74",sN="102.28"],(((Schismaderma:0.0330003000,Nectophryne:0.0332574000):0.0033672900[&label="8",sCF="24.7",sCF/sDF1/sDF2="24.7/38.18/31.11",sCF_N="20.29",sCF_N/sDF1_N/sDF2_N="20.29/31.35/25.59",sDF1="38.18",sDF1_N="31.35",sDF2="31.11",sDF2_N="25.59",sN="77.23"],(((Poyntonophrynus:0.0173043000,Mertensophryne:0.0704501000):0.0088092600[&label="100",sCF="38.78",sCF/sDF1/sDF2="38.78/33.13/26.09",sCF_N="29.98",sCF_N/sDF1_N/sDF2_N="29.98/24.39/19.3",sDF1="33.13",sDF1_N="24.39",sDF2="26.09",sDF2_N="19.3",sN="73.67"],(Vandijkophrynus:0.0577225000,Capensibufo:0.0134272000):0.0024097900[&label="5",sCF="40.08",sCF/sDF1/sDF2="40.08/22.76/33.16",sCF_N="28.8",sCF_N/sDF1_N/sDF2_N="28.8/17.09/22.69",sDF1="22.76",sDF1_N="17.09",sDF2="33.16",sDF2_N="22.69",sN="68.58"]):0.0027555300[&label="26",sCF="37.42",sCF/sDF1/sDF2="37.42/27.91/34.66",sCF_N="31.48",sCF_N/sDF1_N/sDF2_N="31.48/23.01/29.65",sDF1="27.91",sDF1_N="23.01",sDF2="34.66",sDF2_N="29.65",sN="84.14"],((((Adenomus:0.0260952000,Pedostibes:0.0270711000):0.0044631300[&label="68",sCF="40.08",sCF/sDF1/sDF2="40.08/25.29/26.64",sCF_N="5.73",sCF_N/sDF1_N/sDF2_N="5.73/3.65/3.72",sDF1="25.29",sDF1_N="3.65",sDF2="26.64",sDF2_N="3.72",sN="13.1"],(((Bufoides:0.0404800000,Blythophryne:0.0525650000):0.0064118300[&label="63",sCF="27.06",sCF/sDF1/sDF2="27.06/38.75/30.19",sCF_N="4.49",sCF_N/sDF1_N/sDF2_N="4.49/6.23/4.83",sDF1="38.75",sDF1_N="6.23",sDF2="30.19",sDF2_N="4.83",sN="15.55"],Xanthophryne:0.0240081000):0.0098805600[&label="67",sCF="42.93",sCF/sDF1/sDF2="42.93/14.86/39.21",sCF_N="6.65",sCF_N/sDF1_N/sDF2_N="6.65/2.37/5.97",sDF1="14.86",sDF1_N="2.37",sDF2="39.21",sDF2_N="5.97",sN="14.99"],Duttaphrynus:0.0161060000):0.0025865500[&label="42",sCF="28.59",sCF/sDF1/sDF2="28.59/28.72/31.69",sCF_N="4.77",sCF_N/sDF1_N/sDF2_N="4.77/4.41/4.8",sDF1="28.72",sDF1_N="4.41",sDF2="31.69",sDF2_N="4.8",sN="13.98"]):0.0021929900[&label="46",sCF="34.91",sCF/sDF1/sDF2="34.91/28.8/26.3",sCF_N="6.13",sCF_N/sDF1_N/sDF2_N="6.13/5.33/4.65",sDF1="28.8",sDF1_N="5.33",sDF2="26.3",sDF2_N="4.65",sN="16.11"],Bufo:0.0271354000):0.0017762800[&label="14",sCF="36.92",sCF/sDF1/sDF2="36.92/25.53/32.55",sCF_N="16.44",sCF_N/sDF1_N/sDF2_N="16.44/11.76/14.12",sDF1="25.53",sDF1_N="11.76",sDF2="32.55",sDF2_N="14.12",sN="42.32"],(((((Ingerophrynus:0.0469959000,Bufotes:0.0426392000):0.0075514100[&label="9",sCF="29.65",sCF/sDF1/sDF2="29.65/28.19/41.17",sCF_N="23.67",sCF_N/sDF1_N/sDF2_N="23.67/22.11/31.95",sDF1="28.19",sDF1_N="22.11",sDF2="41.17",sDF2_N="31.95",sN="77.73"],(Strauchbufo:0.0586454000,Epidalea:0.0516656000):0.0125147000[&label="90",sCF="36.65",sCF/sDF1/sDF2="36.65/30.33/31.02",sCF_N="57.01",sCF_N/sDF1_N/sDF2_N="57.01/53.03/50.73",sDF1="30.33",sDF1_N="53.03",sDF2="31.02",sDF2_N="50.73",sN="160.77"]):0.0067663500[&label="3",sCF="37.5",sCF/sDF1/sDF2="37.5/28.95/29.55",sCF_N="32.83",sCF_N/sDF1_N/sDF2_N="32.83/24.9/25.89",sDF1="28.95",sDF1_N="24.9",sDF2="29.55",sDF2_N="25.89",sN="83.62"],((Werneria:0.0374388000,Wolterstorffina:0.0446989000):0.0134517000[&label="99",sCF="43.49",sCF/sDF1/sDF2="43.49/33.38/23.13",sCF_N="37.63",sCF_N/sDF1_N/sDF2_N="37.63/27.29/20.18",sDF1="33.38",sDF1_N="27.29",sDF2="23.13",sDF2_N="20.18",sN="85.1"],(Rentapia:0.0124488000,Phrynoidis:0.0569156000):0.0038801300[&label="91",sCF="41.76",sCF/sDF1/sDF2="41.76/28.78/26.46",sCF_N="34.57",sCF_N/sDF1_N/sDF2_N="34.57/24.12/21.85",sDF1="28.78",sDF1_N="24.12",sDF2="26.46",sDF2_N="21.85",sN="80.54"]):0.0011802300[&label="6",sCF="26.44",sCF/sDF1/sDF2="26.44/34.56/34",sCF_N="20.6",sCF_N/sDF1_N/sDF2_N="20.6/26.37/26.34",sDF1="34.56",sDF1_N="26.37",sDF2="34",sDF2_N="26.34",sN="73.31"]):0.0011140600[&label="0",sCF="37.76",sCF/sDF1/sDF2="37.76/33.99/28.25",sCF_N="23.1",sCF_N/sDF1_N/sDF2_N="23.1/19.65/16.66",sDF1="33.99",sDF1_N="19.65",sDF2="28.25",sDF2_N="16.66",sN="59.41"],(((Didynamipus:0.0625799000,Nimbaphrynoides:0.0542982000):0.0454694000[&label="100",sCF="49.15",sCF/sDF1/sDF2="49.15/19.5/29.35",sCF_N="30.9",sCF_N/sDF1_N/sDF2_N="30.9/13.26/19.38",sDF1="19.5",sDF1_N="13.26",sDF2="29.35",sDF2_N="19.38",sN="63.54"],Altiphrynoides:0.0449890000):0.0090751000[&label="23",sCF="29.85",sCF/sDF1/sDF2="29.85/22.62/44.53",sCF_N="12",sCF_N/sDF1_N/sDF2_N="12/9.45/17.94",sDF1="22.62",sDF1_N="9.45",sDF2="44.53",sDF2_N="17.94",sN="39.39"],((Churamiti:0.0419897000,Nectophrynoides:0.0388413000):0.0129270000[&label="98",sCF="45.23",sCF/sDF1/sDF2="45.23/27.27/24.5",sCF_N="9.11",sCF_N/sDF1_N/sDF2_N="9.11/5.12/4.96",sDF1="27.27",sDF1_N="5.12",sDF2="24.5",sDF2_N="4.96",sN="19.19"],(Parapelophryne:0.0905472000,Sigalegalephrynus:0.0387349000):0.0063146800[&label="17",sCF="27.01",sCF/sDF1/sDF2="27.01/21.85/46.14",sCF_N="7.01",sCF_N/sDF1_N/sDF2_N="7.01/5.85/11.44",sDF1="21.85",sDF1_N="5.85",sDF2="46.14",sDF2_N="11.44",sN="24.3"]):0.0026807000[&label="1",sCF="39.92",sCF/sDF1/sDF2="39.92/30.49/26.59",sCF_N="10.99",sCF_N/sDF1_N/sDF2_N="10.99/8.23/6.94",sDF1="30.49",sDF1_N="8.23",sDF2="26.59",sDF2_N="6.94",sN="26.16"]):0.0134354000[&label="1",sCF="30.44",sCF/sDF1/sDF2="30.44/31.9/35.66",sCF_N="12.18",sCF_N/sDF1_N/sDF2_N="12.18/13.12/15.12",sDF1="31.9",sDF1_N="13.12",sDF2="35.66",sDF2_N="15.12",sN="40.42"]):0.0013941700[&label="0",sCF="31.9",sCF/sDF1/sDF2="31.9/35.2/29.91",sCF_N="17.66",sCF_N/sDF1_N/sDF2_N="17.66/20.8/17.33",sDF1="35.2",sDF1_N="20.8",sDF2="29.91",sDF2_N="17.33",sN="55.79"],((Pseudobufo:0.0665584000,Leptophryne:0.0204152000):0.0057583300[&label="32",sCF="37.83",sCF/sDF1/sDF2="37.83/24.56/34.61",sCF_N="16.14",sCF_N/sDF1_N/sDF2_N="16.14/10.47/14.76",sDF1="24.56",sDF1_N="10.47",sDF2="34.61",sDF2_N="14.76",sN="41.37"],(Pelophryne:0.0629731000,Ansonia:0.0199665000):0.0041709200[&label="89",sCF="38.51",sCF/sDF1/sDF2="38.51/26.44/31.06",sCF_N="30.77",sCF_N/sDF1_N/sDF2_N="30.77/22.62/25.45",sDF1="26.44",sDF1_N="22.62",sDF2="31.06",sDF2_N="25.45",sN="78.84"]):0.0008190820[&label="2",sCF="28.66",sCF/sDF1/sDF2="28.66/32.89/34.45",sCF_N="21.34",sCF_N/sDF1_N/sDF2_N="21.34/22.38/23.4",sDF1="32.89",sDF1_N="22.38",sDF2="34.45",sDF2_N="23.4",sN="67.12"]):0.0009372220[&label="0",sCF="28.52",sCF/sDF1/sDF2="28.52/32.23/32.24",sCF_N="12.95",sCF_N/sDF1_N/sDF2_N="12.95/14.29/13.7",sDF1="32.23",sDF1_N="14.29",sDF2="32.24",sDF2_N="13.7",sN="40.94"]):0.0004169570[&label="0",sCF="30.95",sCF/sDF1/sDF2="30.95/33.89/32.16",sCF_N="13.28",sCF_N/sDF1_N/sDF2_N="13.28/14.49/13.1",sDF1="33.89",sDF1_N="14.49",sDF2="32.16",sDF2_N="13.1",sN="40.87"]):0.0006550190[&label="0",sCF="37.56",sCF/sDF1/sDF2="37.56/31.62/30.83",sCF_N="21.42",sCF_N/sDF1_N/sDF2_N="21.42/18.08/18.78",sDF1="31.62",sDF1_N="18.08",sDF2="30.83",sDF2_N="18.78",sN="58.28"]):0.0018646100[&label="6",sCF="29.54",sCF/sDF1/sDF2="29.54/27.67/39.79",sCF_N="16.81",sCF_N/sDF1_N/sDF2_N="16.81/17.11/22.45",sDF1="27.67",sDF1_N="17.11",sDF2="39.79",sDF2_N="22.45",sN="56.37"],(Barbarophryne:0.0584695000,(Ghatophryne:0.0555033000,(Sclerophrys:0.0444426000,Sabahphrynus:0.0553918000):0.0098326400[&label="90",sCF="43.49",sCF/sDF1/sDF2="43.49/24.65/28.86",sCF_N="9.24",sCF_N/sDF1_N/sDF2_N="9.24/5.39/6.01",sDF1="24.65",sDF1_N="5.39",sDF2="28.86",sDF2_N="6.01",sN="20.64"]):0.0027412400[&label="13",sCF="24.92",sCF/sDF1/sDF2="24.92/27.84/45.23",sCF_N="5.7",sCF_N/sDF1_N/sDF2_N="5.7/6.53/10.31",sDF1="27.84",sDF1_N="6.53",sDF2="45.23",sDF2_N="10.31",sN="22.54"]):0.0116014000[&label="12",sCF="30.92",sCF/sDF1/sDF2="30.92/36.73/26.35",sCF_N="9.88",sCF_N/sDF1_N/sDF2_N="9.88/10.5/8.26",sDF1="36.73",sDF1_N="10.5",sDF2="26.35",sDF2_N="8.26",sN="28.64"]):0.0029973300[&label="85",sCF="31.33",sCF/sDF1/sDF2="31.33/29.26/33.4",sCF_N="18.11",sCF_N/sDF1_N/sDF2_N="18.11/16.99/19.62",sDF1="29.26",sDF1_N="16.99",sDF2="33.4",sDF2_N="19.62",sN="54.72"]):0.0019650100[&label="88",sCF="29.35",sCF/sDF1/sDF2="29.35/39.02/29.62",sCF_N="42.62",sCF_N/sDF1_N/sDF2_N="42.62/56.43/44.7",sDF1="39.02",sDF1_N="56.43",sDF2="29.62",sDF2_N="44.7",sN="143.75"]):0.0052922200[&label="98",sCF="37.66",sCF/sDF1/sDF2="37.66/30/28.35",sCF_N="32.49",sCF_N/sDF1_N/sDF2_N="32.49/26.05/24.12",sDF1="30",sDF1_N="26.05",sDF2="28.35",sDF2_N="24.12",sN="82.66"],(Rhaebo:0.0562499000,Peltophryne:0.0258398000):0.0032676600[&label="44",sCF="34.36",sCF/sDF1/sDF2="34.36/37.94/26.7",sCF_N="21.53",sCF_N/sDF1_N/sDF2_N="21.53/23.78/16.28",sDF1="37.94",sDF1_N="23.78",sDF2="26.7",sDF2_N="16.28",sN="61.59"]):0.0027815500[&label="100",sCF="33.65",sCF/sDF1/sDF2="33.65/32.47/30.89",sCF_N="21.33",sCF_N/sDF1_N/sDF2_N="21.33/19.78/19.65",sDF1="32.47",sDF1_N="19.78",sDF2="30.89",sDF2_N="19.65",sN="60.76"]):0.0162134000[&label="100",sCF="46.83",sCF/sDF1/sDF2="46.83/26.38/25.8",sCF_N="49.47",sCF_N/sDF1_N/sDF2_N="49.47/20.53/17.37",sDF1="26.38",sDF1_N="20.53",sDF2="25.8",sDF2_N="17.37",sN="87.37"]):0.0095567700[&label="52",sCF="34.14",sCF/sDF1/sDF2="34.14/29/31.86",sCF_N="18.76",sCF_N/sDF1_N/sDF2_N="18.76/15.93/15.99",sDF1="29",sDF1_N="15.93",sDF2="31.86",sDF2_N="15.99",sN="50.68"]):0.0075232400[&label="72",sCF="32.75",sCF/sDF1/sDF2="32.75/24.47/36.77",sCF_N="23.33",sCF_N/sDF1_N/sDF2_N="23.33/16.16/22",sDF1="24.47",sDF1_N="16.16",sDF2="36.77",sDF2_N="22",sN="61.49"]):0.0119947000[&label="100",sCF="39.96",sCF/sDF1/sDF2="39.96/27.61/25.43",sCF_N="103.14",sCF_N/sDF1_N/sDF2_N="103.14/67.29/61.51",sDF1="27.61",sDF1_N="67.29",sDF2="25.43",sDF2_N="61.51",sN="231.94"]):0.0028634200[&label="91",sCF="31.22",sCF/sDF1/sDF2="31.22/34.6/32.18",sCF_N="28.65",sCF_N/sDF1_N/sDF2_N="28.65/29.33/28.56",sDF1="34.6",sDF1_N="29.33",sDF2="32.18",sDF2_N="28.56",sN="86.54"]):0.0019675100[&label="90",sCF="38.99",sCF/sDF1/sDF2="38.99/29.66/28.35",sCF_N="71.55",sCF_N/sDF1_N/sDF2_N="71.55/61.37/63.76",sDF1="29.66",sDF1_N="61.37",sDF2="28.35",sDF2_N="63.76",sN="196.68"]):0.0013220800[&label="90",sCF="29.31",sCF/sDF1/sDF2="29.31/30.34/34.35",sCF_N="56.63",sCF_N/sDF1_N/sDF2_N="56.63/55.83/61.82",sDF1="30.34",sDF1_N="55.83",sDF2="34.35",sDF2_N="61.82",sN="174.28"],(((Excidobates:0.0620759000,(Andinobates:0.0581034000,Ranitomeya:0.0259050000):0.0061333800[&label="85",sCF="40.73",sCF/sDF1/sDF2="40.73/31.62/26.66",sCF_N="74.45",sCF_N/sDF1_N/sDF2_N="74.45/58.33/49.1",sDF1="31.62",sDF1_N="58.33",sDF2="26.66",sDF2_N="49.1",sN="181.88"]):0.0181723000[&label="100",sCF="56.41",sCF/sDF1/sDF2="56.41/20.71/20.88",sCF_N="94.47",sCF_N/sDF1_N/sDF2_N="94.47/36.21/36.6",sDF1="20.71",sDF1_N="36.21",sDF2="20.88",sDF2_N="36.6",sN="167.28"],(Hyloxalus:0.0535367000,Ectopoglossus:0.0929658000):0.0149831000[&label="98",sCF="38.7",sCF/sDF1/sDF2="38.7/32.78/26.52",sCF_N="48.35",sCF_N/sDF1_N/sDF2_N="48.35/40.4/33.54",sDF1="32.78",sDF1_N="40.4",sDF2="26.52",sDF2_N="33.54",sN="122.29"]):0.0181829000[&label="46",sCF="31.1",sCF/sDF1/sDF2="31.1/35.9/30",sCF_N="58.79",sCF_N/sDF1_N/sDF2_N="58.79/64.62/55.78",sDF1="35.9",sDF1_N="64.62",sDF2="30",sDF2_N="55.78",sN="179.19"],(((Phyllobates:0.0284989000,(Oophaga:0.0198036000,(Dendrobates:0.0241103000,(Minyobates:0.0562756000,Adelphobates:0.0658546000):0.0272570000[&label="81",sCF="27.21",sCF/sDF1/sDF2="27.21/34.39/32.4",sCF_N="4.88",sCF_N/sDF1_N/sDF2_N="4.88/6.05/5.87",sDF1="34.39",sDF1_N="6.05",sDF2="32.4",sDF2_N="5.87",sN="16.8"]):0.0068042200[&label="85",sCF="31.33",sCF/sDF1/sDF2="31.33/40.4/27.27",sCF_N="44.08",sCF_N/sDF1_N/sDF2_N="44.08/53.08/41.89",sDF1="40.4",sDF1_N="53.08",sDF2="27.27",sDF2_N="41.89",sN="139.05"]):0.0048099400[&label="48",sCF="38.27",sCF/sDF1/sDF2="38.27/31.42/27.31",sCF_N="70.85",sCF_N/sDF1_N/sDF2_N="70.85/52.04/49.72",sDF1="31.42",sDF1_N="52.04",sDF2="27.31",sDF2_N="49.72",sN="172.61"]):0.0022151700[&label="47",sCF="41.63",sCF/sDF1/sDF2="41.63/31.4/25.97",sCF_N="84.63",sCF_N/sDF1_N/sDF2_N="84.63/67.83/59.37",sDF1="31.4",sDF1_N="67.83",sDF2="25.97",sDF2_N="59.37",sN="211.83"],(Ameerega:0.0216993000,((Silverstoneia:0.0502254000,Epipedobates:0.0434082000):0.0291683000[&label="100",sCF="50.25",sCF/sDF1/sDF2="50.25/23.56/25.19",sCF_N="102.33",sCF_N/sDF1_N/sDF2_N="102.33/50.26/51.43",sDF1="23.56",sDF1_N="50.26",sDF2="25.19",sDF2_N="51.43",sN="204.02"],(Colostethus:0.0670310000,Leucostethus:0.0598383000):0.0137469000[&label="87",sCF="34.2",sCF/sDF1/sDF2="34.2/31.55/32.25",sCF_N="60.45",sCF_N/sDF1_N/sDF2_N="60.45/55.37/55.33",sDF1="31.55",sDF1_N="55.37",sDF2="32.25",sDF2_N="55.33",sN="171.15"]):0.0146861000[&label="96",sCF="34.05",sCF/sDF1/sDF2="34.05/29.92/36.03",sCF_N="73.01",sCF_N/sDF1_N/sDF2_N="73.01/65.13/74.83",sDF1="29.92",sDF1_N="65.13",sDF2="36.03",sDF2_N="74.83",sN="212.97"]):0.0111011000[&label="100",sCF="45.44",sCF/sDF1/sDF2="45.44/26.49/27.08",sCF_N="104.14",sCF_N/sDF1_N/sDF2_N="104.14/60.38/62.74",sDF1="26.49",sDF1_N="60.38",sDF2="27.08",sDF2_N="62.74",sN="227.26"]):0.0182662000[&label="47",sCF="37.73",sCF/sDF1/sDF2="37.73/28.84/30.42",sCF_N="144.51",sCF_N/sDF1_N/sDF2_N="144.51/78.39/81.53",sDF1="28.84",sDF1_N="78.39",sDF2="30.42",sDF2_N="81.53",sN="304.43"],(Allobates:0.0455478000,((Anomaloglossus:0.0959571000,Rheobates:0.0873977000):0.0175443000[&label="51",sCF="31.58",sCF/sDF1/sDF2="31.58/34.75/32.67",sCF_N="83.94",sCF_N/sDF1_N/sDF2_N="83.94/93.1/86.7",sDF1="34.75",sDF1_N="93.1",sDF2="32.67",sDF2_N="86.7",sN="263.74"],(Aromobates:0.0795060000,Mannophryne:0.0262898000):0.0073854500[&label="100",sCF="39.33",sCF/sDF1/sDF2="39.33/28.3/31.37",sCF_N="84.91",sCF_N/sDF1_N/sDF2_N="84.91/62.64/70.42",sDF1="28.3",sDF1_N="62.64",sDF2="31.37",sDF2_N="70.42",sN="217.97"]):0.0030448700[&label="34",sCF="38.5",sCF/sDF1/sDF2="38.5/29.49/31.01",sCF_N="96.58",sCF_N/sDF1_N/sDF2_N="96.58/77.85/79.22",sDF1="29.49",sDF1_N="77.85",sDF2="31.01",sDF2_N="79.22",sN="253.65"]):0.0099688500[&label="100",sCF="37.32",sCF/sDF1/sDF2="37.32/27.81/32.86",sCF_N="168.78",sCF_N/sDF1_N/sDF2_N="168.78/115.82/135.37",sDF1="27.81",sDF1_N="115.82",sDF2="32.86",sDF2_N="135.37",sN="419.97"]):0.0076886400[&label="47",sCF="28.92",sCF/sDF1/sDF2="28.92/39.03/28.05",sCF_N="66.85",sCF_N/sDF1_N/sDF2_N="66.85/88.35/66.93",sDF1="39.03",sDF1_N="88.35",sDF2="28.05",sDF2_N="66.93",sN="222.13"]):0.0404918000[&label="100",sCF="49.06",sCF/sDF1/sDF2="49.06/24.67/24.27",sCF_N="78.78",sCF_N/sDF1_N/sDF2_N="78.78/40.48/39.79",sDF1="24.67",sDF1_N="40.48",sDF2="24.27",sDF2_N="39.79",sN="159.05"]):0.0014421000[&label="91",sCF="31.24",sCF/sDF1/sDF2="31.24/32.59/30.17",sCF_N="35.18",sCF_N/sDF1_N/sDF2_N="35.18/35.97/33.6",sDF1="32.59",sDF1_N="35.97",sDF2="30.17",sDF2_N="33.6",sN="104.75"],((((Chacophrys:0.0154550000,Lepidobatrachus:0.0248423000):0.0041262000[&label="100",sCF="41.05",sCF/sDF1/sDF2="41.05/27.11/28.84",sCF_N="484.4",sCF_N/sDF1_N/sDF2_N="484.4/351.85/353.39",sDF1="27.11",sDF1_N="351.85",sDF2="28.84",sDF2_N="353.39",sN="1189.64"],Ceratophrys:0.0420170000):0.0349686000[&label="100",sCF="66.23",sCF/sDF1/sDF2="66.23/15.54/16.23",sCF_N="500.42",sCF_N/sDF1_N/sDF2_N="500.42/104.77/108.59",sDF1="15.54",sDF1_N="104.77",sDF2="16.23",sDF2_N="108.59",sN="713.78"],(((Gastrotheca:0.0326476000,Stefania:0.0376888000):0.0022624400[&label="82",sCF="33.65",sCF/sDF1/sDF2="33.65/33.91/32.44",sCF_N="261.22",sCF_N/sDF1_N/sDF2_N="261.22/179.01/169.93",sDF1="33.91",sDF1_N="179.01",sDF2="32.44",sDF2_N="169.93",sN="610.16"],(Hemiphractus:0.0556031000,Fritziana:0.0807048000):0.0036884300[&label="70",sCF="31.63",sCF/sDF1/sDF2="31.63/31.59/34.78",sCF_N="36.08",sCF_N/sDF1_N/sDF2_N="36.08/37.33/40.56",sDF1="31.59",sDF1_N="37.33",sDF2="34.78",sDF2_N="40.56",sN="113.97"]):0.0026153300[&label="96",sCF="37.53",sCF/sDF1/sDF2="37.53/30.02/29.44",sCF_N="80.8",sCF_N/sDF1_N/sDF2_N="80.8/57.69/49.65",sDF1="30.02",sDF1_N="57.69",sDF2="29.44",sDF2_N="49.65",sN="188.14"],(Cryptobatrachus:0.0559691000,Flectonotus:0.1079000000):0.0165508000[&label="100",sCF="32.02",sCF/sDF1/sDF2="32.02/36.06/29.92",sCF_N="43.47",sCF_N/sDF1_N/sDF2_N="43.47/49.88/40.24",sDF1="36.06",sDF1_N="49.88",sDF2="29.92",sDF2_N="40.24",sN="133.59"]):0.0112308000[&label="100",sCF="36.01",sCF/sDF1/sDF2="36.01/32.32/28.67",sCF_N="103.29",sCF_N/sDF1_N/sDF2_N="103.29/79.31/60.47",sDF1="32.32",sDF1_N="79.31",sDF2="28.67",sDF2_N="60.47",sN="243.07"]):0.0015545400[&label="99",sCF="34.54",sCF/sDF1/sDF2="34.54/32.54/27.91",sCF_N="208.97",sCF_N/sDF1_N/sDF2_N="208.97/139.9/150.64",sDF1="32.54",sDF1_N="139.9",sDF2="27.91",sDF2_N="150.64",sN="499.51"],((((Cyclorana:0.0626738000,Litoria:0.0719098000):0.0468720000[&label="100",sCF="52.91",sCF/sDF1/sDF2="52.91/20.58/25.51",sCF_N="72.23",sCF_N/sDF1_N/sDF2_N="72.23/31.89/39.4",sDF1="20.58",sDF1_N="31.89",sDF2="25.51",sDF2_N="39.4",sN="143.52"],Nyctimystes:0.0438927000):0.0130254000[&label="100",sCF="40.8",sCF/sDF1/sDF2="40.8/27.33/30.87",sCF_N="64.23",sCF_N/sDF1_N/sDF2_N="64.23/45.79/49.89",sDF1="27.33",sDF1_N="45.79",sDF2="30.87",sDF2_N="49.89",sN="159.91"],(((Phrynomedusa:0.0830759000,Cruziohyla:0.0210423000):0.0038246900[&label="62",sCF="35.16",sCF/sDF1/sDF2="35.16/31.36/29.49",sCF_N="40.7",sCF_N/sDF1_N/sDF2_N="40.7/36.05/35.35",sDF1="31.36",sDF1_N="36.05",sDF2="29.49",sDF2_N="35.35",sN="112.1"],((Pithecopus:0.0708929000,Phyllomedusa:0.0183917000):0.0080305800[&label="99",sCF="44.38",sCF/sDF1/sDF2="44.38/21.42/27.2",sCF_N="25.61",sCF_N/sDF1_N/sDF2_N="25.61/11.93/14.6",sDF1="21.42",sDF1_N="11.93",sDF2="27.2",sDF2_N="14.6",sN="52.14"],Phasmahyla:0.0698569000):0.0060827000[&label="88",sCF="37.16",sCF/sDF1/sDF2="37.16/27.81/31.03",sCF_N="43.44",sCF_N/sDF1_N/sDF2_N="43.44/31.9/38.78",sDF1="27.81",sDF1_N="31.9",sDF2="31.03",sDF2_N="38.78",sN="114.12"]):0.0023400100[&label="67",sCF="34.61",sCF/sDF1/sDF2="34.61/32.11/31.28",sCF_N="51.66",sCF_N/sDF1_N/sDF2_N="51.66/47.85/46.9",sDF1="32.11",sDF1_N="47.85",sDF2="31.28",sDF2_N="46.9",sN="146.41"],(Hylomantis:0.0629226000,Agalychnis:0.0360856000):0.0123557000[&label="100",sCF="42.2",sCF/sDF1/sDF2="42.2/27.47/28.34",sCF_N="61.78",sCF_N/sDF1_N/sDF2_N="61.78/41.24/42.45",sDF1="27.47",sDF1_N="41.24",sDF2="28.34",sDF2_N="42.45",sN="145.47"]):0.0237447000[&label="100",sCF="49.24",sCF/sDF1/sDF2="49.24/27.82/20.93",sCF_N="77.58",sCF_N/sDF1_N/sDF2_N="77.58/40.69/32.97",sDF1="27.82",sDF1_N="40.69",sDF2="20.93",sDF2_N="32.97",sN="151.24"]):0.0117422000[&label="100",sCF="35.93",sCF/sDF1/sDF2="35.93/33.01/28.06",sCF_N="115.41",sCF_N/sDF1_N/sDF2_N="115.41/80.7/73.09",sDF1="33.01",sDF1_N="80.7",sDF2="28.06",sDF2_N="73.09",sN="269.2"],(((Hyloscirtus:0.0361436000,(Bokermannohyla:0.1050880000,(Aplastodiscus:0.0301329000,Boana:0.0378863000):0.0031528100[&label="11",sCF="34.42",sCF/sDF1/sDF2="34.42/34.5/29.09",sCF_N="71.56",sCF_N/sDF1_N/sDF2_N="71.56/72.51/61.07",sDF1="34.5",sDF1_N="72.51",sDF2="29.09",sDF2_N="61.07",sN="205.14"]):0.0052268700[&label="100",sCF="44.94",sCF/sDF1/sDF2="44.94/25.58/26.48",sCF_N="101.93",sCF_N/sDF1_N/sDF2_N="101.93/61.12/62.6",sDF1="25.58",sDF1_N="61.12",sDF2="26.48",sDF2_N="62.6",sN="225.65"]):0.0084072100[&label="97",sCF="32.47",sCF/sDF1/sDF2="32.47/33.15/31.38",sCF_N="65.26",sCF_N/sDF1_N/sDF2_N="65.26/64.95/60.49",sDF1="33.15",sDF1_N="64.95",sDF2="31.38",sDF2_N="60.49",sN="190.7"],(Nesorohyla:0.0814228000,Myersiohyla:0.1023700000):0.0151933000[&label="45",sCF="32.6",sCF/sDF1/sDF2="32.6/34.04/31.36",sCF_N="62.6",sCF_N/sDF1_N/sDF2_N="62.6/65.6/59.9",sDF1="34.04",sDF1_N="65.6",sDF2="31.36",sDF2_N="59.9",sN="188.1"]):0.0107807000[&label="99",sCF="39.41",sCF/sDF1/sDF2="39.41/29.44/31.14",sCF_N="64.57",sCF_N/sDF1_N/sDF2_N="64.57/47.24/50.83",sDF1="29.44",sDF1_N="47.24",sDF2="31.14",sDF2_N="50.83",sN="162.64"],((Scinax:0.0621101000,Sphaenorhynchus:0.0693040000):0.0059575000[&label="100",sCF="30.25",sCF/sDF1/sDF2="30.25/32.47/36.28",sCF_N="311.41",sCF_N/sDF1_N/sDF2_N="311.41/353.99/345.81",sDF1="32.47",sDF1_N="353.99",sDF2="36.28",sDF2_N="345.81",sN="1011.21"],(((Corythomantis:0.0242349000,((Nyctimantis:0.0204324000,(Aparasphenodon:0.0408920000,Argenteohyla:0.0352860000):0.0123280000[&label="91",sCF="33.85",sCF/sDF1/sDF2="33.85/30.57/34.58",sCF_N="33.24",sCF_N/sDF1_N/sDF2_N="33.24/28.01/32.49",sDF1="30.57",sDF1_N="28.01",sDF2="34.58",sDF2_N="32.49",sN="93.74"]):0.0054655300[&label="100",sCF="43.64",sCF/sDF1/sDF2="43.64/22.09/33.27",sCF_N="46.16",sCF_N/sDF1_N/sDF2_N="46.16/24.99/34.06",sDF1="22.09",sDF1_N="24.99",sDF2="33.27",sDF2_N="34.06",sN="105.21"],Trachycephalus:0.0205174000):0.0017250800[&label="90",sCF="33.02",sCF/sDF1/sDF2="33.02/32.32/34.66",sCF_N="222.56",sCF_N/sDF1_N/sDF2_N="222.56/218.29/221.53",sDF1="32.32",sDF1_N="218.29",sDF2="34.66",sDF2_N="221.53",sN="662.38"]):0.0017352500[&label="59",sCF="34.66",sCF/sDF1/sDF2="34.66/32.95/29.39",sCF_N="85.15",sCF_N/sDF1_N/sDF2_N="85.15/78.46/70.88",sDF1="32.95",sDF1_N="78.46",sDF2="29.39",sDF2_N="70.88",sN="234.49"],((Itapotihyla:0.0525393000,Phyllodytes:0.0961516000):0.0147395000[&label="47",sCF="30.21",sCF/sDF1/sDF2="30.21/42.05/26.74",sCF_N="46.02",sCF_N/sDF1_N/sDF2_N="46.02/58.42/42.06",sDF1="42.05",sDF1_N="58.42",sDF2="26.74",sDF2_N="42.06",sN="146.5"],(((Osteocephalus:0.0127108000,Dryaderces:0.0596587000):0.0026980800[&label="49",sCF="36.62",sCF/sDF1/sDF2="36.62/33.62/27.76",sCF_N="49.3",sCF_N/sDF1_N/sDF2_N="49.3/46.85/38.78",sDF1="33.62",sDF1_N="46.85",sDF2="27.76",sDF2_N="38.78",sN="134.93"],Tepuihyla:0.0558455000):0.0033021600[&label="99",sCF="38.12",sCF/sDF1/sDF2="38.12/33.34/28.55",sCF_N="59.99",sCF_N/sDF1_N/sDF2_N="59.99/48.09/42.65",sDF1="33.34",sDF1_N="48.09",sDF2="28.55",sDF2_N="42.65",sN="150.73"],Osteopilus:0.0287435000):0.0010849600[&label="13",sCF="38.15",sCF/sDF1/sDF2="38.15/31.69/27.15",sCF_N="59.63",sCF_N/sDF1_N/sDF2_N="59.63/52.49/44.65",sDF1="31.69",sDF1_N="52.49",sDF2="27.15",sDF2_N="44.65",sN="156.77"]):0.0010235400[&label="36",sCF="32.21",sCF/sDF1/sDF2="32.21/30.43/36.36",sCF_N="43.73",sCF_N/sDF1_N/sDF2_N="43.73/41.95/49.4",sDF1="30.43",sDF1_N="41.95",sDF2="36.36",sDF2_N="49.4",sN="135.08"]):0.0203100000[&label="100",sCF="50.87",sCF/sDF1/sDF2="50.87/24.01/24.13",sCF_N="76.53",sCF_N/sDF1_N/sDF2_N="76.53/38.35/37.59",sDF1="24.01",sDF1_N="38.35",sDF2="24.13",sDF2_N="37.59",sN="152.47"],(((((Smilisca:0.0224274000,(Diaglena:0.0447561000,(Anotheca:0.0567493000,Triprion:0.0109109000):0.0039914500[&label="84",sCF="35.2",sCF/sDF1/sDF2="35.2/18.89/44.91",sCF_N="44.77",sCF_N/sDF1_N/sDF2_N="44.77/25.86/52.72",sDF1="18.89",sDF1_N="25.86",sDF2="44.91",sDF2_N="52.72",sN="123.35"]):0.0038643300[&label="94",sCF="42.05",sCF/sDF1/sDF2="42.05/32.17/24.78",sCF_N="43.06",sCF_N/sDF1_N/sDF2_N="43.06/33.66/26.08",sDF1="32.17",sDF1_N="33.66",sDF2="24.78",sDF2_N="26.08",sN="102.8"]):0.0064518400[&label="100",sCF="38.93",sCF/sDF1/sDF2="38.93/28.33/31.74",sCF_N="46.5",sCF_N/sDF1_N/sDF2_N="46.5/34.52/38.64",sDF1="28.33",sDF1_N="34.52",sDF2="31.74",sDF2_N="38.64",sN="119.66"],Isthmohyla:0.0752950000):0.0032607900[&label="85",sCF="39.59",sCF/sDF1/sDF2="39.59/29.57/28.84",sCF_N="53.46",sCF_N/sDF1_N/sDF2_N="53.46/41/40.47",sDF1="29.57",sDF1_N="41",sDF2="28.84",sDF2_N="40.47",sN="134.93"],(Hyla:0.0447832000,Tlalocohyla:0.0838692000):0.0087906100[&label="96",sCF="31.51",sCF/sDF1/sDF2="31.51/35.98/30.51",sCF_N="53.79",sCF_N/sDF1_N/sDF2_N="53.79/60.16/51.27",sDF1="35.98",sDF1_N="60.16",sDF2="30.51",sDF2_N="51.27",sN="165.22"]):0.0121368000[&label="100",sCF="41.81",sCF/sDF1/sDF2="41.81/30.13/26.06",sCF_N="62.93",sCF_N/sDF1_N/sDF2_N="62.93/44.83/38.64",sDF1="30.13",sDF1_N="44.83",sDF2="26.06",sDF2_N="38.64",sN="146.4"],(((Exerodonta:0.0614434000,(Sarcohyla:0.0369110000,Plectrohyla:0.0111047000):0.0055987900[&label="100",sCF="53.13",sCF/sDF1/sDF2="53.13/20.62/25.25",sCF_N="51.41",sCF_N/sDF1_N/sDF2_N="51.41/22.72/26.08",sDF1="20.62",sDF1_N="22.72",sDF2="25.25",sDF2_N="26.08",sN="100.21"]):0.0048444200[&label="100",sCF="44.88",sCF/sDF1/sDF2="44.88/25.16/27.96",sCF_N="58.98",sCF_N/sDF1_N/sDF2_N="58.98/34.25/38.01",sDF1="25.16",sDF1_N="34.25",sDF2="27.96",sDF2_N="38.01",sN="131.24"],((Charadrahyla:0.0552036000,Megastomatohyla:0.0667789000):0.0174933000[&label="99",sCF="38.78",sCF/sDF1/sDF2="38.78/35.91/25.31",sCF_N="41.03",sCF_N/sDF1_N/sDF2_N="41.03/37.24/27.07",sDF1="35.91",sDF1_N="37.24",sDF2="25.31",sDF2_N="27.07",sN="105.34"],(Ecnomiohyla:0.0693101000,((Duellmanohyla:0.0628162000,Bromeliohyla:0.0525342000):0.0107235000[&label="100",sCF="32.28",sCF/sDF1/sDF2="32.28/29.13/38.59",sCF_N="44.77",sCF_N/sDF1_N/sDF2_N="44.77/40.58/55.44",sDF1="29.13",sDF1_N="40.58",sDF2="38.59",sDF2_N="55.44",sN="140.79"],Ptychohyla:0.0128884000):0.0054814800[&label="100",sCF="49.58",sCF/sDF1/sDF2="49.58/25.01/23.41",sCF_N="48.66",sCF_N/sDF1_N/sDF2_N="48.66/24.09/22.47",sDF1="25.01",sDF1_N="24.09",sDF2="23.41",sDF2_N="22.47",sN="95.22"]):0.0058324700[&label="100",sCF="40.38",sCF/sDF1/sDF2="40.38/25.98/33.64",sCF_N="40.31",sCF_N/sDF1_N/sDF2_N="40.31/25.27/33.52",sDF1="25.98",sDF1_N="25.27",sDF2="33.64",sDF2_N="33.52",sN="99.1"]):0.0027333600[&label="60",sCF="32.09",sCF/sDF1/sDF2="32.09/37.77/30.14",sCF_N="36.03",sCF_N/sDF1_N/sDF2_N="36.03/41.42/34.28",sDF1="37.77",sDF1_N="41.42",sDF2="30.14",sDF2_N="34.28",sN="111.73"]):0.0020204100[&label="60",sCF="36.05",sCF/sDF1/sDF2="36.05/36.21/27.74",sCF_N="56.54",sCF_N/sDF1_N/sDF2_N="56.54/50.89/43.2",sDF1="36.21",sDF1_N="50.89",sDF2="27.74",sDF2_N="43.2",sN="150.63"],((Pseudacris:0.0345520000,Hyliola:0.0597367000):0.0085590800[&label="100",sCF="38.91",sCF/sDF1/sDF2="38.91/29.82/29.27",sCF_N="63.46",sCF_N/sDF1_N/sDF2_N="63.46/50.07/49.93",sDF1="29.82",sDF1_N="50.07",sDF2="29.27",sDF2_N="49.93",sN="163.46"],Acris:0.0423275000):0.0088855000[&label="100",sCF="35.22",sCF/sDF1/sDF2="35.22/29.75/30.02",sCF_N="127.39",sCF_N/sDF1_N/sDF2_N="127.39/96.07/97.51",sDF1="29.75",sDF1_N="96.07",sDF2="30.02",sDF2_N="97.51",sN="320.97"]):0.0025199500[&label="60",sCF="36.13",sCF/sDF1/sDF2="36.13/33.07/30.79",sCF_N="47.35",sCF_N/sDF1_N/sDF2_N="47.35/44.29/40.55",sDF1="33.07",sDF1_N="44.29",sDF2="30.79",sDF2_N="40.55",sN="132.19"]):0.0198676000[&label="100",sCF="43.38",sCF/sDF1/sDF2="43.38/25.79/28.83",sCF_N="60.77",sCF_N/sDF1_N/sDF2_N="60.77/35.58/40.04",sDF1="25.79",sDF1_N="35.58",sDF2="28.83",sDF2_N="40.04",sN="136.39"],((Scarthyla:0.0371433000,(Lysapsus:0.0688925000,Pseudis:0.0297628000):0.0174751000[&label="100",sCF="51.54",sCF/sDF1/sDF2="51.54/20.54/24.92",sCF_N="49.44",sCF_N/sDF1_N/sDF2_N="49.44/20.86/24.93",sDF1="20.54",sDF1_N="20.86",sDF2="24.92",sDF2_N="24.93",sN="95.23"]):0.0103878000[&label="100",sCF="45.16",sCF/sDF1/sDF2="45.16/26.38/28.45",sCF_N="60.17",sCF_N/sDF1_N/sDF2_N="60.17/34.37/36.98",sDF1="26.38",sDF1_N="34.37",sDF2="28.45",sDF2_N="36.98",sN="131.52"],(Xenohyla:0.0700161000,Dendropsophus:0.0424317000):0.0172559000[&label="100",sCF="48.44",sCF/sDF1/sDF2="48.44/28.91/20.65",sCF_N="72.03",sCF_N/sDF1_N/sDF2_N="72.03/43.8/32.11",sDF1="28.91",sDF1_N="43.8",sDF2="20.65",sDF2_N="32.11",sN="147.94"]):0.0045453300[&label="100",sCF="33.45",sCF/sDF1/sDF2="33.45/30.36/32.19",sCF_N="118.14",sCF_N/sDF1_N/sDF2_N="118.14/107.69/101.75",sDF1="30.36",sDF1_N="107.69",sDF2="32.19",sDF2_N="101.75",sN="327.58"]):0.0034964400[&label="99",sCF="29.12",sCF/sDF1/sDF2="29.12/33.4/33.47",sCF_N="57.73",sCF_N/sDF1_N/sDF2_N="57.73/60.66/61.31",sDF1="33.4",sDF1_N="60.66",sDF2="33.47",sDF2_N="61.31",sN="179.7"]):0.0025594100[&label="99",sCF="36.16",sCF/sDF1/sDF2="36.16/30.89/28.95",sCF_N="176.82",sCF_N/sDF1_N/sDF2_N="176.82/150.96/138.49",sDF1="30.89",sDF1_N="150.96",sDF2="28.95",sDF2_N="138.49",sN="466.27"]):0.0033177200[&label="99",sCF="33.89",sCF/sDF1/sDF2="33.89/31.77/32.34",sCF_N="208.94",sCF_N/sDF1_N/sDF2_N="208.94/183.47/200.25",sDF1="31.77",sDF1_N="183.47",sDF2="32.34",sDF2_N="200.25",sN="592.66"]):0.0135605000[&label="100",sCF="34.8",sCF/sDF1/sDF2="34.8/29.17/33.03",sCF_N="57.78",sCF_N/sDF1_N/sDF2_N="57.78/47.94/51.28",sDF1="29.17",sDF1_N="47.94",sDF2="33.03",sDF2_N="51.28",sN="157"]):0.0050149200[&label="100",sCF="33.62",sCF/sDF1/sDF2="33.62/32.64/31.74",sCF_N="57.05",sCF_N/sDF1_N/sDF2_N="57.05/53.83/51.1",sDF1="32.64",sDF1_N="53.83",sDF2="31.74",sDF2_N="51.1",sN="161.98"]):0.0020220900[&label="100",sCF="33.41",sCF/sDF1/sDF2="33.41/31.74/29.85",sCF_N="40.38",sCF_N/sDF1_N/sDF2_N="40.38/45.73/36.06",sDF1="31.74",sDF1_N="45.73",sDF2="29.85",sDF2_N="36.06",sN="122.17"]):0.0015805400[&label="91",sCF="23.59",sCF/sDF1/sDF2="23.59/31.83/39.58",sCF_N="78.39",sCF_N/sDF1_N/sDF2_N="78.39/105.33/125.07",sDF1="31.83",sDF1_N="105.33",sDF2="39.58",sDF2_N="125.07",sN="308.79"],Telmatobius:0.0460337000):0.0034695800[&label="91",sCF="26.29",sCF/sDF1/sDF2="26.29/22.57/39.14",sCF_N="125.95",sCF_N/sDF1_N/sDF2_N="125.95/91.72/150.57",sDF1="22.57",sDF1_N="91.72",sDF2="39.14",sDF2_N="150.57",sN="368.24"]):0.0050667100[&label="99",sCF="27.08",sCF/sDF1/sDF2="27.08/36.39/25.53",sCF_N="163.2",sCF_N/sDF1_N/sDF2_N="163.2/194.34/141.27",sDF1="36.39",sDF1_N="194.34",sDF2="25.53",sDF2_N="141.27",sN="498.81"]):0.0764182000[&label="100",sCF="42.49",sCF/sDF1/sDF2="42.49/23.15/22.37",sCF_N="234.56",sCF_N/sDF1_N/sDF2_N="234.56/76.18/69.26",sDF1="23.15",sDF1_N="76.18",sDF2="22.37",sDF2_N="69.26",sN="380"]):0.0207002000[&label="100",sCF="27.21",sCF/sDF1/sDF2="27.21/21.35/26.44",sCF_N="88.33",sCF_N/sDF1_N/sDF2_N="88.33/73.52/76.57",sDF1="21.35",sDF1_N="73.52",sDF2="26.44",sDF2_N="76.57",sN="238.42"],(((Sechellophryne:0.0676644000,Sooglossus:0.0299206000):0.0822084000[&label="100",sCF="66.19",sCF/sDF1/sDF2="66.19/13.31/17.49",sCF_N="33.52",sCF_N/sDF1_N/sDF2_N="33.52/7.12/9.67",sDF1="13.31",sDF1_N="7.12",sDF2="17.49",sDF2_N="9.67",sN="50.31"],Nasikabatrachus:0.0873766000):0.0556024000[&label="100",sCF="40.14",sCF/sDF1/sDF2="40.14/27.32/22.54",sCF_N="312.29",sCF_N/sDF1_N/sDF2_N="312.29/133.52/137.43",sDF1="27.32",sDF1_N="133.52",sDF2="22.54",sDF2_N="137.43",sN="583.24"],((((((Hoplophryne:0.1172480000,Phrynomantis:0.0560218000):0.0065158500[&label="33",sCF="33.23",sCF/sDF1/sDF2="33.23/31.09/34.68",sCF_N="45.59",sCF_N/sDF1_N/sDF2_N="45.59/42.59/47.48",sDF1="31.09",sDF1_N="42.59",sDF2="34.68",sDF2_N="47.48",sN="135.66"],((Adelastes:0.0527239000,(Synapturanus:0.0538253000,Otophryne:0.0395640000):0.0104793000[&label="100",sCF="28.68",sCF/sDF1/sDF2="28.68/14.2/20.11",sCF_N="1013.78",sCF_N/sDF1_N/sDF2_N="1013.78/576.27/700.87",sDF1="14.2",sDF1_N="576.27",sDF2="20.11",sDF2_N="700.87",sN="2290.92"]):0.0040091100[&label="93",sCF="32.53",sCF/sDF1/sDF2="32.53/27.6/30.87",sCF_N="841.41",sCF_N/sDF1_N/sDF2_N="841.41/571.78/553.25",sDF1="27.6",sDF1_N="571.78",sDF2="30.87",sDF2_N="553.25",sN="1966.44"],(Ctenophryne:0.0572435000,(Chiasmocleis:0.0838310000,((Myersiella:0.0244007000,Dasypops:0.0294311000):0.0201352000[&label="100",sCF="49.63",sCF/sDF1/sDF2="49.63/23.97/21.4",sCF_N="909.77",sCF_N/sDF1_N/sDF2_N="909.77/260.84/227.47",sDF1="23.97",sDF1_N="260.84",sDF2="21.4",sDF2_N="227.47",sN="1398.08"],((Hamptophryne:0.0377514000,(Arcovomer:0.0330653000,(Dermatonotus:0.0447734000,(Elachistocleis:0.0349379000,(Hypopachus:0.0508697000,Gastrophryne:0.0273716000):0.0079474900[&label="100",sCF="38.35",sCF/sDF1/sDF2="38.35/32.51/26.14",sCF_N="43.14",sCF_N/sDF1_N/sDF2_N="43.14/35.71/29.9",sDF1="32.51",sDF1_N="35.71",sDF2="26.14",sDF2_N="29.9",sN="108.75"]):0.0051891700[&label="100",sCF="35.47",sCF/sDF1/sDF2="35.47/26.37/36.15",sCF_N="418.31",sCF_N/sDF1_N/sDF2_N="418.31/259.09/326.52",sDF1="26.37",sDF1_N="259.09",sDF2="36.15",sDF2_N="326.52",sN="1003.92"]):0.0065703200[&label="100",sCF="40.55",sCF/sDF1/sDF2="40.55/31.77/27.68",sCF_N="643.32",sCF_N/sDF1_N/sDF2_N="643.32/528.11/526.45",sDF1="31.77",sDF1_N="528.11",sDF2="27.68",sDF2_N="526.45",sN="1697.88"]):0.0015774700[&label="37",sCF="32.07",sCF/sDF1/sDF2="32.07/36.95/29.99",sCF_N="532.84",sCF_N/sDF1_N/sDF2_N="532.84/645.35/444.22",sDF1="36.95",sDF1_N="645.35",sDF2="29.99",sDF2_N="444.22",sN="1622.41"]):0.0084564500[&label="100",sCF="38",sCF/sDF1/sDF2="38/30.27/29.73",sCF_N="767.38",sCF_N/sDF1_N/sDF2_N="767.38/549.69/479.02",sDF1="30.27",sDF1_N="549.69",sDF2="29.73",sDF2_N="479.02",sN="1796.09"],Stereocyclops:0.0369682000):0.0157100000[&label="100",sCF="37.03",sCF/sDF1/sDF2="37.03/25.41/35.57",sCF_N="937.21",sCF_N/sDF1_N/sDF2_N="937.21/403.94/543.08",sDF1="25.41",sDF1_N="403.94",sDF2="35.57",sDF2_N="543.08",sN="1884.23"]):0.0095280500[&label="100",sCF="44.01",sCF/sDF1/sDF2="44.01/28.93/26.06",sCF_N="1057.73",sCF_N/sDF1_N/sDF2_N="1057.73/678.56/582.21",sDF1="28.93",sDF1_N="678.56",sDF2="26.06",sDF2_N="582.21",sN="2318.5"]):0.0046535000[&label="100",sCF="30.83",sCF/sDF1/sDF2="30.83/29.98/38.19",sCF_N="767.07",sCF_N/sDF1_N/sDF2_N="767.07/752.75/838.62",sDF1="29.98",sDF1_N="752.75",sDF2="38.19",sDF2_N="838.62",sN="2358.44"]):0.0113117000[&label="100",sCF="38.52",sCF/sDF1/sDF2="38.52/30.06/27.42",sCF_N="1062.24",sCF_N/sDF1_N/sDF2_N="1062.24/871.91/706.16",sDF1="30.06",sDF1_N="871.91",sDF2="27.42",sDF2_N="706.16",sN="2640.31"]):0.0032028500[&label="85",sCF="33.44",sCF/sDF1/sDF2="33.44/33.58/30.98",sCF_N="538.9",sCF_N/sDF1_N/sDF2_N="538.9/613.69/439.53",sDF1="33.58",sDF1_N="613.69",sDF2="30.98",sDF2_N="439.53",sN="1592.12"]):0.0022670000[&label="40",sCF="35.14",sCF/sDF1/sDF2="35.14/32.95/30.91",sCF_N="413.17",sCF_N/sDF1_N/sDF2_N="413.17/471.28/399.76",sDF1="32.95",sDF1_N="471.28",sDF2="30.91",sDF2_N="399.76",sN="1284.21"],(((((Anodonthyla:0.0278623000,((Platypelis:0.0298222000,Cophyla:0.0216150000):0.0029322200[&label="32",sCF="30.91",sCF/sDF1/sDF2="30.91/41.42/27.67",sCF_N="49.02",sCF_N/sDF1_N/sDF2_N="49.02/66.12/43.95",sDF1="41.42",sDF1_N="66.12",sDF2="27.67",sDF2_N="43.95",sN="159.09"],Plethodontohyla:0.0201410000):0.0036237600[&label="57",sCF="36.95",sCF/sDF1/sDF2="36.95/29.37/32.68",sCF_N="238.91",sCF_N/sDF1_N/sDF2_N="238.91/162.64/160.24",sDF1="29.37",sDF1_N="162.64",sDF2="32.68",sDF2_N="160.24",sN="561.79"]):0.0025835900[&label="66",sCF="34.79",sCF/sDF1/sDF2="34.79/31.56/33.65",sCF_N="191.21",sCF_N/sDF1_N/sDF2_N="191.21/143.79/154.75",sDF1="31.56",sDF1_N="143.79",sDF2="33.65",sDF2_N="154.75",sN="489.75"],(Rhombophryne:0.0245625000,(Anilany:0.1078660000,Stumpffia:0.0296763000):0.0045076800[&label="94",sCF="28.66",sCF/sDF1/sDF2="28.66/32.18/36.16",sCF_N="45.43",sCF_N/sDF1_N/sDF2_N="45.43/50.29/57.33",sDF1="32.18",sDF1_N="50.29",sDF2="36.16",sDF2_N="57.33",sN="153.05"]):0.0035288100[&label="94",sCF="39.67",sCF/sDF1/sDF2="39.67/35.26/24.08",sCF_N="63.87",sCF_N/sDF1_N/sDF2_N="63.87/57.65/39.72",sDF1="35.26",sDF1_N="57.65",sDF2="24.08",sDF2_N="39.72",sN="161.24"]):0.0152475000[&label="100",sCF="45.56",sCF/sDF1/sDF2="45.56/28.2/22.24",sCF_N="30.69",sCF_N/sDF1_N/sDF2_N="30.69/19.36/14.02",sDF1="28.2",sDF1_N="19.36",sDF2="22.24",sDF2_N="14.02",sN="64.07"],Madecassophryne:0.0699229000):0.0055214000[&label="100",sCF="37.16",sCF/sDF1/sDF2="37.16/24.97/34.87",sCF_N="22.01",sCF_N/sDF1_N/sDF2_N="22.01/15.12/20.67",sDF1="24.97",sDF1_N="15.12",sDF2="34.87",sDF2_N="20.67",sN="57.8"],(Scaphiophryne:0.0498775000,Paradoxophyla:0.0526430000):0.0077396100[&label="100",sCF="43.55",sCF/sDF1/sDF2="43.55/29.18/27.27",sCF_N="129.41",sCF_N/sDF1_N/sDF2_N="129.41/89.33/85.05",sDF1="29.18",sDF1_N="89.33",sDF2="27.27",sDF2_N="85.05",sN="303.79"]):0.0044772600[&label="99",sCF="34.05",sCF/sDF1/sDF2="34.05/29.85/34.09",sCF_N="257.31",sCF_N/sDF1_N/sDF2_N="257.31/201.45/189.5",sDF1="29.85",sDF1_N="201.45",sDF2="34.09",sDF2_N="189.5",sN="648.26"],((((((Xenorhina:0.0262024000,((Paedophryne:0.1278850000,(Asterophrys:0.0364977000,Metamagnusia:0.0076264500):0.0029891000[&label="98",sCF="64.14",sCF/sDF1/sDF2="64.14/15.18/9.68",sCF_N="17.79",sCF_N/sDF1_N/sDF2_N="17.79/4.31/2.78",sDF1="15.18",sDF1_N="4.31",sDF2="9.68",sDF2_N="2.78",sN="24.88"]):0.0021695000[&label="62",sCF="32",sCF/sDF1/sDF2="32/22.53/30.46",sCF_N="9.95",sCF_N/sDF1_N/sDF2_N="9.95/6.95/9.59",sDF1="22.53",sDF1_N="6.95",sDF2="30.46",sDF2_N="9.59",sN="26.49"],(Oninia:0.1029830000,Pseudocallulops:0.0639151000):0.0128934000[&label="82",sCF="29.24",sCF/sDF1/sDF2="29.24/23.79/31.97",sCF_N="10.57",sCF_N/sDF1_N/sDF2_N="10.57/9.26/11.59",sDF1="23.79",sDF1_N="9.26",sDF2="31.97",sDF2_N="11.59",sN="31.42"]):0.0013990200[&label="60",sCF="28.71",sCF/sDF1/sDF2="28.71/22.91/26.38",sCF_N="7.95",sCF_N/sDF1_N/sDF2_N="7.95/6.35/7.31",sDF1="22.91",sDF1_N="6.35",sDF2="26.38",sDF2_N="7.31",sN="21.61"]):0.0057295700[&label="68",sCF="27.22",sCF/sDF1/sDF2="27.22/31.86/27.92",sCF_N="60.1",sCF_N/sDF1_N/sDF2_N="60.1/38.75/51.68",sDF1="31.86",sDF1_N="38.75",sDF2="27.92",sDF2_N="51.68",sN="150.53"],(Callulops:0.0106770000,Mantophryne:0.0279674000):0.0022261300[&label="99",sCF="41.19",sCF/sDF1/sDF2="41.19/30.04/26.77",sCF_N="22.65",sCF_N/sDF1_N/sDF2_N="22.65/18.09/15.44",sDF1="30.04",sDF1_N="18.09",sDF2="26.77",sDF2_N="15.44",sN="56.18"]):0.0032754700[&label="68",sCF="33.07",sCF/sDF1/sDF2="33.07/24.28/34.65",sCF_N="81.2",sCF_N/sDF1_N/sDF2_N="81.2/42.86/64.57",sDF1="24.28",sDF1_N="42.86",sDF2="34.65",sDF2_N="64.57",sN="188.63"],(((Aphantophryne:0.0491636000,(Oxydactyla:0.0105278000,(Austrochaperina:0.0840693000,Copiula:0.0193802000):0.0033632600[&label="70",sCF="27.81",sCF/sDF1/sDF2="27.81/26.93/43.26",sCF_N="14.48",sCF_N/sDF1_N/sDF2_N="14.48/13.55/21.89",sDF1="26.93",sDF1_N="13.55",sDF2="43.26",sDF2_N="21.89",sN="49.92"]):0.0024687400[&label="87",sCF="26.98",sCF/sDF1/sDF2="26.98/32.84/32.18",sCF_N="12.62",sCF_N/sDF1_N/sDF2_N="12.62/14.18/14.44",sDF1="32.84",sDF1_N="14.18",sDF2="32.18",sDF2_N="14.44",sN="41.24"]):0.0012645200[&label="40",sCF="41.56",sCF/sDF1/sDF2="41.56/30.99/24.46",sCF_N="17.42",sCF_N/sDF1_N/sDF2_N="17.42/13.18/10.56",sDF1="30.99",sDF1_N="13.18",sDF2="24.46",sDF2_N="10.56",sN="41.16"],(Barygenys:0.0166579000,Genyophryne:0.0222770000):0.0028530800[&label="100",sCF="32.47",sCF/sDF1/sDF2="32.47/36.22/29.31",sCF_N="129.18",sCF_N/sDF1_N/sDF2_N="129.18/125.46/93.38",sDF1="36.22",sDF1_N="125.46",sDF2="29.31",sDF2_N="93.38",sN="348.02"]):0.0009939750[&label="53",sCF="40.81",sCF/sDF1/sDF2="40.81/30.95/27.24",sCF_N="249.49",sCF_N/sDF1_N/sDF2_N="249.49/174.86/182.14",sDF1="30.95",sDF1_N="174.86",sDF2="27.24",sDF2_N="182.14",sN="606.49"],((Hylophorbus:0.0297355000,Choerophryne:0.0287943000):0.0062715200[&label="100",sCF="35.71",sCF/sDF1/sDF2="35.71/34.79/28.51",sCF_N="641.48",sCF_N/sDF1_N/sDF2_N="641.48/441.52/446.17",sDF1="34.79",sDF1_N="441.52",sDF2="28.51",sDF2_N="446.17",sN="1529.17"],(Cophixalus:0.0251600000,Oreophryne:0.0297152000):0.0020106400[&label="96",sCF="40.2",sCF/sDF1/sDF2="40.2/29.2/29.6",sCF_N="425.96",sCF_N/sDF1_N/sDF2_N="425.96/360.3/344.43",sDF1="29.2",sDF1_N="360.3",sDF2="29.6",sDF2_N="344.43",sN="1130.69"]):0.0009240800[&label="57",sCF="27.57",sCF/sDF1/sDF2="27.57/33.89/36.54",sCF_N="188.66",sCF_N/sDF1_N/sDF2_N="188.66/231.9/253.64",sDF1="33.89",sDF1_N="231.9",sDF2="36.54",sDF2_N="253.64",sN="674.2"]):0.0016023200[&label="48",sCF="31.74",sCF/sDF1/sDF2="31.74/32.64/25.62",sCF_N="128.82",sCF_N/sDF1_N/sDF2_N="128.82/140.03/104.78",sDF1="32.64",sDF1_N="140.03",sDF2="25.62",sDF2_N="104.78",sN="373.63"]):0.0018703000[&label="25",sCF="25.36",sCF/sDF1/sDF2="25.36/33.26/32.38",sCF_N="18.18",sCF_N/sDF1_N/sDF2_N="18.18/24.4/22.52",sDF1="33.26",sDF1_N="24.4",sDF2="32.38",sDF2_N="22.52",sN="65.1"],(Liophryne:0.0215947000,Sphenophryne:0.0683252000):0.0067651900[&label="97",sCF="42.03",sCF/sDF1/sDF2="42.03/28.21/25.76",sCF_N="41.22",sCF_N/sDF1_N/sDF2_N="41.22/27.45/26.46",sDF1="28.21",sDF1_N="27.45",sDF2="25.76",sDF2_N="26.46",sN="95.13"]):0.0265312000[&label="97",sCF="49.61",sCF/sDF1/sDF2="49.61/22.33/25.06",sCF_N="34.91",sCF_N/sDF1_N/sDF2_N="34.91/15.47/17.61",sDF1="22.33",sDF1_N="15.47",sDF2="25.06",sDF2_N="17.61",sN="67.99"],(Gastrophrynoides:0.0603160000,(Vietnamophryne:0.0695537000,Siamophryne:0.0626166000):0.0109517000[&label="95",sCF="43.45",sCF/sDF1/sDF2="43.45/23.42/29.13",sCF_N="24.56",sCF_N/sDF1_N/sDF2_N="24.56/13.25/16.45",sDF1="23.42",sDF1_N="13.25",sDF2="29.13",sDF2_N="16.45",sN="54.26"]):0.0176983000[&label="100",sCF="41.99",sCF/sDF1/sDF2="41.99/22.81/32.2",sCF_N="25.45",sCF_N/sDF1_N/sDF2_N="25.45/13.24/19.59",sDF1="22.81",sDF1_N="13.24",sDF2="32.2",sDF2_N="19.59",sN="58.28"]):0.0192493000[&label="99",sCF="39.13",sCF/sDF1/sDF2="39.13/22.6/26.27",sCF_N="30.42",sCF_N/sDF1_N/sDF2_N="30.42/18.44/20.33",sDF1="22.6",sDF1_N="18.44",sDF2="26.27",sDF2_N="20.33",sN="69.19"],(((Chaperina:0.0719351000,(Glyphoglossus:0.0530239000,Microhyla:0.0819508000):0.0227408000[&label="100",sCF="45.21",sCF/sDF1/sDF2="45.21/31.71/23.08",sCF_N="1747.71",sCF_N/sDF1_N/sDF2_N="1747.71/1128.32/859.77",sDF1="31.71",sDF1_N="1128.32",sDF2="23.08",sDF2_N="859.77",sN="3735.8"]):0.0052174800[&label="100",sCF="30.9",sCF/sDF1/sDF2="30.9/31.57/36.52",sCF_N="572.6",sCF_N/sDF1_N/sDF2_N="572.6/572.83/539.37",sDF1="31.57",sDF1_N="572.83",sDF2="36.52",sDF2_N="539.37",sN="1684.8"],((Mysticellus:0.0697779000,Micryletta:0.0592362000):0.0191710000[&label="99",sCF="37.68",sCF/sDF1/sDF2="37.68/28.77/28.55",sCF_N="25.32",sCF_N/sDF1_N/sDF2_N="25.32/19.36/19.95",sDF1="28.77",sDF1_N="19.36",sDF2="28.55",sDF2_N="19.95",sN="64.63"],(Uperodon:0.0452379000,((Phrynella:0.0404608000,Metaphrynella:0.0312734000):0.0238164000[&label="100",sCF="51.44",sCF/sDF1/sDF2="51.44/23.83/21.73",sCF_N="73.79",sCF_N/sDF1_N/sDF2_N="73.79/32.19/30.01",sDF1="23.83",sDF1_N="32.19",sDF2="21.73",sDF2_N="30.01",sN="135.99"],Kaloula:0.0251160000):0.0036200400[&label="100",sCF="29.08",sCF/sDF1/sDF2="29.08/26.57/43.36",sCF_N="417.55",sCF_N/sDF1_N/sDF2_N="417.55/295.95/407.6",sDF1="26.57",sDF1_N="295.95",sDF2="43.36",sDF2_N="407.6",sN="1121.1"]):0.0198579000[&label="100",sCF="45.39",sCF/sDF1/sDF2="45.39/29.57/22.04",sCF_N="615.53",sCF_N/sDF1_N/sDF2_N="615.53/231.38/229.36",sDF1="29.57",sDF1_N="231.38",sDF2="22.04",sDF2_N="229.36",sN="1076.27"]):0.0043491000[&label="99",sCF="35.34",sCF/sDF1/sDF2="35.34/32.27/29.38",sCF_N="303",sCF_N/sDF1_N/sDF2_N="303/260.14/257.81",sDF1="32.27",sDF1_N="260.14",sDF2="29.38",sDF2_N="257.81",sN="820.95"]):0.0064855800[&label="99",sCF="32.01",sCF/sDF1/sDF2="32.01/29.61/36.38",sCF_N="516.9",sCF_N/sDF1_N/sDF2_N="516.9/492.64/606.78",sDF1="29.61",sDF1_N="492.64",sDF2="36.38",sDF2_N="606.78",sN="1616.32"],Dyscophus:0.0416987000):0.0031778000[&label="99",sCF="34.26",sCF/sDF1/sDF2="34.26/29.51/32.24",sCF_N="381.61",sCF_N/sDF1_N/sDF2_N="381.61/317.29/446.21",sDF1="29.51",sDF1_N="317.29",sDF2="32.24",sDF2_N="446.21",sN="1145.11"]):0.0070653200[&label="71",sCF="31.56",sCF/sDF1/sDF2="31.56/31.44/31",sCF_N="218.47",sCF_N/sDF1_N/sDF2_N="218.47/242.62/198.29",sDF1="31.44",sDF1_N="242.62",sDF2="31",sDF2_N="198.29",sN="659.38"]):0.0012310200[&label="32",sCF="32.96",sCF/sDF1/sDF2="32.96/31.94/30.1",sCF_N="169.97",sCF_N/sDF1_N/sDF2_N="169.97/150.32/125.68",sDF1="31.94",sDF1_N="150.32",sDF2="30.1",sDF2_N="125.68",sN="445.97"]):0.0013162100[&label="11",sCF="28.28",sCF/sDF1/sDF2="28.28/31.83/33.89",sCF_N="23.92",sCF_N/sDF1_N/sDF2_N="23.92/27.07/28.06",sDF1="31.83",sDF1_N="27.07",sDF2="33.89",sDF2_N="28.06",sN="79.05"],Melanobatrachus:0.0990177000):0.0020241300[&label="65",sCF="35.08",sCF/sDF1/sDF2="35.08/32.51/28.41",sCF_N="41.74",sCF_N/sDF1_N/sDF2_N="41.74/38.32/34.58",sDF1="32.51",sDF1_N="38.32",sDF2="28.41",sDF2_N="34.58",sN="114.64"],Kalophrynus:0.0807601000):0.0850172000[&label="100",sCF="45.17",sCF/sDF1/sDF2="45.17/23.21/24.61",sCF_N="756.33",sCF_N/sDF1_N/sDF2_N="756.33/248.03/238.56",sDF1="23.21",sDF1_N="248.03",sDF2="24.61",sDF2_N="238.56",sN="1242.92"],(((((Balebreviceps:0.1290380000,((Spelaeophryne:0.0973773000,Probreviceps:0.0166536000):0.0051001400[&label="94",sCF="32.63",sCF/sDF1/sDF2="32.63/27.96/34.41",sCF_N="41.74",sCF_N/sDF1_N/sDF2_N="41.74/35.36/43.64",sDF1="27.96",sDF1_N="35.36",sDF2="34.41",sDF2_N="43.64",sN="120.74"],Callulina:0.0228148000):0.0087266500[&label="86",sCF="37.71",sCF/sDF1/sDF2="37.71/28.2/32.09",sCF_N="27.13",sCF_N/sDF1_N/sDF2_N="27.13/20.81/23.57",sDF1="28.2",sDF1_N="20.81",sDF2="32.09",sDF2_N="23.57",sN="71.51"]):0.0075627300[&label="99",sCF="39.37",sCF/sDF1/sDF2="39.37/27.92/28.71",sCF_N="30.04",sCF_N/sDF1_N/sDF2_N="30.04/21.77/22.43",sDF1="27.92",sDF1_N="21.77",sDF2="28.71",sDF2_N="22.43",sN="74.24"],Breviceps:0.0390324000):0.0262070000[&label="100",sCF="51",sCF/sDF1/sDF2="51/23.9/24.1",sCF_N="2305.47",sCF_N/sDF1_N/sDF2_N="2305.47/440.64/454.77",sDF1="23.9",sDF1_N="440.64",sDF2="24.1",sDF2_N="454.77",sN="3200.88"],Hemisus:0.0680200000):0.0385468000[&label="100",sCF="39.31",sCF/sDF1/sDF2="39.31/30.49/29.2",sCF_N="1192.19",sCF_N/sDF1_N/sDF2_N="1192.19/989.72/505.63",sDF1="30.49",sDF1_N="989.72",sDF2="29.2",sDF2_N="505.63",sN="2687.54"],(((Nyctibates:0.0319409000,(Scotobleps:0.0409200000,(Trichobatrachus:0.0144712000,Astylosternus:0.0302111000):0.0111800000[&label="100",sCF="58.17",sCF/sDF1/sDF2="58.17/19.11/19.71",sCF_N="1265.09",sCF_N/sDF1_N/sDF2_N="1265.09/445.21/356.71",sDF1="19.11",sDF1_N="445.21",sDF2="19.71",sDF2_N="356.71",sN="2067.01"]):0.0021058400[&label="100",sCF="28.78",sCF/sDF1/sDF2="28.78/30.96/39.26",sCF_N="610.96",sCF_N/sDF1_N/sDF2_N="610.96/601.58/705.44",sDF1="30.96",sDF1_N="601.58",sDF2="39.26",sDF2_N="705.44",sN="1917.98"]):0.0068877300[&label="100",sCF="46.89",sCF/sDF1/sDF2="46.89/28.58/22.53",sCF_N="1248.11",sCF_N/sDF1_N/sDF2_N="1248.11/634.43/562.88",sDF1="28.58",sDF1_N="634.43",sDF2="22.53",sDF2_N="562.88",sN="2445.42"],((Leptopelis:0.0439919000,(Arthroleptis:0.0277104000,Cardioglossa:0.0270265000):0.0373084000[&label="100",sCF="61.1",sCF/sDF1/sDF2="61.1/16.77/22.12",sCF_N="1877.85",sCF_N/sDF1_N/sDF2_N="1877.85/298/351.6",sDF1="16.77",sDF1_N="298",sDF2="22.12",sDF2_N="351.6",sN="2527.45"]):0.0027069200[&label="100",sCF="27.92",sCF/sDF1/sDF2="27.92/37.13/32.95",sCF_N="756.25",sCF_N/sDF1_N/sDF2_N="756.25/1014.85/793",sDF1="37.13",sDF1_N="1014.85",sDF2="32.95",sDF2_N="793",sN="2564.1"],Leptodactylodon:0.0483966000):0.0015254200[&label="100",sCF="27.89",sCF/sDF1/sDF2="27.89/29.09/40.02",sCF_N="688.6",sCF_N/sDF1_N/sDF2_N="688.6/683.68/913.12",sDF1="29.09",sDF1_N="683.68",sDF2="40.02",sDF2_N="913.12",sN="2285.4"]):0.0155931000[&label="100",sCF="44.38",sCF/sDF1/sDF2="44.38/27.33/23.28",sCF_N="1141.93",sCF_N/sDF1_N/sDF2_N="1141.93/572.62/496.27",sDF1="27.33",sDF1_N="572.62",sDF2="23.28",sDF2_N="496.27",sN="2210.82"],((Opisthothylax:0.0334639000,(((Tachycnemis:0.0482250000,Heterixalus:0.0216952000):0.0111157000[&label="100",sCF="56.91",sCF/sDF1/sDF2="56.91/23.97/18.12",sCF_N="56.15",sCF_N/sDF1_N/sDF2_N="56.15/27.28/19.39",sDF1="23.97",sDF1_N="27.28",sDF2="18.12",sDF2_N="19.39",sN="102.82"],Afrixalus:0.0299737000):0.0088305800[&label="100",sCF="39.09",sCF/sDF1/sDF2="39.09/29.5/27.42",sCF_N="207.39",sCF_N/sDF1_N/sDF2_N="207.39/120.1/132.64",sDF1="29.5",sDF1_N="120.1",sDF2="27.42",sDF2_N="132.64",sN="460.13"],((Morerella:0.0415364000,Cryptothylax:0.0287398000):0.0073821600[&label="100",sCF="35.07",sCF/sDF1/sDF2="35.07/34.57/23.36",sCF_N="20.1",sCF_N/sDF1_N/sDF2_N="20.1/19.05/11.76",sDF1="34.57",sDF1_N="19.05",sDF2="23.36",sDF2_N="11.76",sN="50.91"],(Alexteroon:0.0204549000,Hyperolius:0.0185864000):0.0106927000[&label="100",sCF="54.83",sCF/sDF1/sDF2="54.83/20.8/20.37",sCF_N="543.36",sCF_N/sDF1_N/sDF2_N="543.36/192.84/169.56",sDF1="20.8",sDF1_N="192.84",sDF2="20.37",sDF2_N="169.56",sN="905.76"]):0.0024419400[&label="100",sCF="31.77",sCF/sDF1/sDF2="31.77/30.48/24.75",sCF_N="166.11",sCF_N/sDF1_N/sDF2_N="166.11/136.6/138.52",sDF1="30.48",sDF1_N="136.6",sDF2="24.75",sDF2_N="138.52",sN="441.23"]):0.0053125200[&label="100",sCF="31.74",sCF/sDF1/sDF2="31.74/33.38/32.88",sCF_N="384.84",sCF_N/sDF1_N/sDF2_N="384.84/294.04/316.28",sDF1="33.38",sDF1_N="294.04",sDF2="32.88",sDF2_N="316.28",sN="995.16"]):0.0183929000[&label="100",sCF="43.27",sCF/sDF1/sDF2="43.27/28.35/22.38",sCF_N="444.41",sCF_N/sDF1_N/sDF2_N="444.41/179.64/148.48",sDF1="28.35",sDF1_N="179.64",sDF2="22.38",sDF2_N="148.48",sN="772.53"],((Paracassina:0.0281858000,(Phlyctimantis:0.0247009000,(Kassina:0.0030019500,Semnodactylus:0.0049139100):0.0162467000[&label="100",sCF="53.94",sCF/sDF1/sDF2="53.94/23.79/18.27",sCF_N="1106.57",sCF_N/sDF1_N/sDF2_N="1106.57/69.62/63.48",sDF1="23.79",sDF1_N="69.62",sDF2="18.27",sDF2_N="63.48",sN="1239.67"]):0.0020470500[&label="47",sCF="26.2",sCF/sDF1/sDF2="26.2/39.19/29.62",sCF_N="10.39",sCF_N/sDF1_N/sDF2_N="10.39/14.49/11.63",sDF1="39.19",sDF1_N="14.49",sDF2="29.62",sDF2_N="11.63",sN="36.51"]):0.0166819000[&label="100",sCF="57.89",sCF/sDF1/sDF2="57.89/20.99/16.12",sCF_N="38.43",sCF_N/sDF1_N/sDF2_N="38.43/13.7/9.98",sDF1="20.99",sDF1_N="13.7",sDF2="16.12",sDF2_N="9.98",sN="62.11"],Acanthixalus:0.0821019000):0.0038243900[&label="82",sCF="40.28",sCF/sDF1/sDF2="40.28/25.73/30.99",sCF_N="25.99",sCF_N/sDF1_N/sDF2_N="25.99/17.72/20.62",sDF1="25.73",sDF1_N="17.72",sDF2="30.99",sDF2_N="20.62",sN="64.33"]):0.0281427000[&label="100",sCF="51.9",sCF/sDF1/sDF2="51.9/20.54/23.56",sCF_N="1153.53",sCF_N/sDF1_N/sDF2_N="1153.53/437.32/489.39",sDF1="20.54",sDF1_N="437.32",sDF2="23.56",sDF2_N="489.39",sN="2080.24"]):0.0270281000[&label="100",sCF="40.45",sCF/sDF1/sDF2="40.45/30.11/28.44",sCF_N="1117.15",sCF_N/sDF1_N/sDF2_N="1117.15/590.61/562.39",sDF1="30.11",sDF1_N="590.61",sDF2="28.44",sDF2_N="562.39",sN="2270.15"]):0.0269099000[&label="100",sCF="35.51",sCF/sDF1/sDF2="35.51/31.96/30.53",sCF_N="170.4",sCF_N/sDF1_N/sDF2_N="170.4/116.85/136.57",sDF1="31.96",sDF1_N="116.85",sDF2="30.53",sDF2_N="136.57",sN="423.82"],(Micrixalus:0.1404510000,(((Pyxicephalus:0.0145398000,Aubria:0.0378552000):0.0327669000[&label="100",sCF="55.88",sCF/sDF1/sDF2="55.88/25.95/16.17",sCF_N="1032.59",sCF_N/sDF1_N/sDF2_N="1032.59/211.35/150.07",sDF1="25.95",sDF1_N="211.35",sDF2="16.17",sDF2_N="150.07",sN="1394.01"],((Nothophryne:0.0910356000,Tomopterna:0.0438788000):0.0059215700[&label="58",sCF="47.71",sCF/sDF1/sDF2="47.71/18.75/25.55",sCF_N="7.47",sCF_N/sDF1_N/sDF2_N="7.47/2.97/4.49",sDF1="18.75",sDF1_N="2.97",sDF2="25.55",sDF2_N="4.49",sN="14.93"],(((Arthroleptella:0.0197557000,Natalobatrachus:0.0197468000):0.0160478000[&label="100",sCF="44.84",sCF/sDF1/sDF2="44.84/31.51/18.65",sCF_N="427.51",sCF_N/sDF1_N/sDF2_N="427.51/127.45/111.31",sDF1="31.51",sDF1_N="127.45",sDF2="18.65",sDF2_N="111.31",sN="666.27"],((Amietia:0.0134326000,Strongylopus:0.0111883000):0.0205118000[&label="99",sCF="38.14",sCF/sDF1/sDF2="38.14/29.77/30.08",sCF_N="37.42",sCF_N/sDF1_N/sDF2_N="37.42/25.38/27.26",sDF1="29.77",sDF1_N="25.38",sDF2="30.08",sDF2_N="27.26",sN="90.06"],(Poyntonia:0.0581466000,(Cacosternum:0.0243737000,Microbatrachella:0.0731207000):0.0043651600[&label="84",sCF="37.01",sCF/sDF1/sDF2="37.01/33.45/26.54",sCF_N="16.26",sCF_N/sDF1_N/sDF2_N="16.26/15.94/13.14",sDF1="33.45",sDF1_N="15.94",sDF2="26.54",sDF2_N="13.14",sN="45.34"]):0.0082624300[&label="100",sCF="41.52",sCF/sDF1/sDF2="41.52/26.13/27.34",sCF_N="26.75",sCF_N/sDF1_N/sDF2_N="26.75/17.85/19.35",sDF1="26.13",sDF1_N="17.85",sDF2="27.34",sDF2_N="19.35",sN="63.95"]):0.0046220600[&label="91",sCF="34.41",sCF/sDF1/sDF2="34.41/29.25/36.34",sCF_N="71.41",sCF_N/sDF1_N/sDF2_N="71.41/64.51/62.51",sDF1="29.25",sDF1_N="64.51",sDF2="36.34",sDF2_N="62.51",sN="198.43"]):0.0036838800[&label="87",sCF="35.29",sCF/sDF1/sDF2="35.29/30.25/31.47",sCF_N="10.24",sCF_N/sDF1_N/sDF2_N="10.24/9.42/9.1",sDF1="30.25",sDF1_N="9.42",sDF2="31.47",sDF2_N="9.1",sN="28.76"],Anhydrophryne:0.0624447000):0.0055087300[&label="55",sCF="27.14",sCF/sDF1/sDF2="27.14/31.87/31.99",sCF_N="9.54",sCF_N/sDF1_N/sDF2_N="9.54/10.37/10.03",sDF1="31.87",sDF1_N="10.37",sDF2="31.99",sDF2_N="10.03",sN="29.94"]):0.0095394200[&label="100",sCF="46.15",sCF/sDF1/sDF2="46.15/22.69/26.16",sCF_N="351.3",sCF_N/sDF1_N/sDF2_N="351.3/164.16/214.73",sDF1="22.69",sDF1_N="164.16",sDF2="26.16",sDF2_N="214.73",sN="730.19"]):0.0142820000[&label="100",sCF="38.02",sCF/sDF1/sDF2="38.02/29.07/29.9",sCF_N="254.59",sCF_N/sDF1_N/sDF2_N="254.59/148.4/170.75",sDF1="29.07",sDF1_N="148.4",sDF2="29.9",sDF2_N="170.75",sN="573.74"],((Conraua:0.0437643000,(Ericabatrachus:0.1004360000,(Petropedetes:0.0249715000,Arthroleptides:0.0264740000):0.0255845000[&label="100",sCF="48.94",sCF/sDF1/sDF2="48.94/21.15/23.91",sCF_N="25.4",sCF_N/sDF1_N/sDF2_N="25.4/11.82/12.08",sDF1="21.15",sDF1_N="11.82",sDF2="23.91",sDF2_N="12.08",sN="49.3"]):0.0080528900[&label="99",sCF="37.45",sCF/sDF1/sDF2="37.45/26.39/27.16",sCF_N="13.5",sCF_N/sDF1_N/sDF2_N="13.5/8.76/9.56",sDF1="26.39",sDF1_N="8.76",sDF2="27.16",sDF2_N="9.56",sN="31.82"]):0.0035676200[&label="99",sCF="35.97",sCF/sDF1/sDF2="35.97/27.94/28.09",sCF_N="448.83",sCF_N/sDF1_N/sDF2_N="448.83/399.13/341.53",sDF1="27.94",sDF1_N="399.13",sDF2="28.09",sDF2_N="341.53",sN="1189.49"],(((Phrynobatrachus:0.0905623000,(Hildebrandtia:0.1184850000,Ptychadena:0.0476125000):0.0226237000[&label="100",sCF="50.64",sCF/sDF1/sDF2="50.64/26.23/22.13",sCF_N="67.38",sCF_N/sDF1_N/sDF2_N="67.38/34.87/29.33",sDF1="26.23",sDF1_N="34.87",sDF2="22.13",sDF2_N="29.33",sN="131.58"]):0.0053119700[&label="99",sCF="32.95",sCF/sDF1/sDF2="32.95/36.08/30.97",sCF_N="785.02",sCF_N/sDF1_N/sDF2_N="785.02/905.86/946.83",sDF1="36.08",sDF1_N="905.86",sDF2="30.97",sDF2_N="946.83",sN="2637.71"],Odontobatrachus:0.0478221000):0.0023339800[&label="94",sCF="26.71",sCF/sDF1/sDF2="26.71/32.16/36.13",sCF_N="391.7",sCF_N/sDF1_N/sDF2_N="391.7/351.13/510.78",sDF1="32.16",sDF1_N="351.13",sDF2="36.13",sDF2_N="510.78",sN="1253.61"],((Indirana:0.0661730000,((Lankanectes:0.0978089000,Nyctibatrachus:0.0463516000):0.0091441800[&label="66",sCF="45.19",sCF/sDF1/sDF2="45.19/27.96/24.85",sCF_N="18.39",sCF_N/sDF1_N/sDF2_N="18.39/11.57/9.91",sDF1="27.96",sDF1_N="11.57",sDF2="24.85",sDF2_N="9.91",sN="39.87"],(((Cornufer:0.0212045000,Platymantis:0.0795798000):0.0109656000[&label="100",sCF="39.98",sCF/sDF1/sDF2="39.98/26.64/27.38",sCF_N="26.35",sCF_N/sDF1_N/sDF2_N="26.35/17.54/17.39",sDF1="26.64",sDF1_N="17.54",sDF2="27.38",sDF2_N="17.39",sN="61.28"],Liurana:0.0435270000):0.0000010000[&label="100",sCF="41.04",sCF/sDF1/sDF2="41.04/28.61/27.35",sCF_N="19",sCF_N/sDF1_N/sDF2_N="19/13.03/13.06",sDF1="28.61",sDF1_N="13.03",sDF2="27.35",sDF2_N="13.06",sN="45.09"],Alcalus:0.0284728000):0.0216271000[&label="100",sCF="45.31",sCF/sDF1/sDF2="45.31/24.8/22.89",sCF_N="33.29",sCF_N/sDF1_N/sDF2_N="33.29/17.84/18.9",sDF1="24.8",sDF1_N="17.84",sDF2="22.89",sDF2_N="18.9",sN="70.03"]):0.0007604750[&label="40",sCF="36.24",sCF/sDF1/sDF2="36.24/30.16/31.6",sCF_N="16.9",sCF_N/sDF1_N/sDF2_N="16.9/16.72/14.61",sDF1="30.16",sDF1_N="16.72",sDF2="31.6",sDF2_N="14.61",sN="48.23"]):0.0016377600[&label="43",sCF="30.07",sCF/sDF1/sDF2="30.07/31.93/32.99",sCF_N="22.31",sCF_N/sDF1_N/sDF2_N="22.31/22.73/25.19",sDF1="31.93",sDF1_N="22.73",sDF2="32.99",sDF2_N="25.19",sN="70.23"],(((Ingerana:0.0406559000,Occidozyga:0.0317545000):0.0106257000[&label="100",sCF="47.2",sCF/sDF1/sDF2="47.2/26.89/23.9",sCF_N="714.86",sCF_N/sDF1_N/sDF2_N="714.86/383.7/341.37",sDF1="26.89",sDF1_N="383.7",sDF2="23.9",sDF2_N="341.37",sN="1439.93"],((((Fejervarya:0.0398367000,Minervarya:0.0723074000):0.0059625600[&label="30",sCF="32.29",sCF/sDF1/sDF2="32.29/35.24/32.47",sCF_N="50.89",sCF_N/sDF1_N/sDF2_N="50.89/56.9/52.36",sDF1="35.24",sDF1_N="56.9",sDF2="32.47",sDF2_N="52.36",sN="160.15"],Sphaerotheca:0.0683685000):0.0112259000[&label="100",sCF="35.55",sCF/sDF1/sDF2="35.55/25.93/36.52",sCF_N="51.22",sCF_N/sDF1_N/sDF2_N="51.22/37.64/51",sDF1="25.93",sDF1_N="37.64",sDF2="36.52",sDF2_N="51",sN="139.86"],((Hoplobatrachus:0.0145590000,Euphlyctis:0.0290758000):0.0044135900[&label="100",sCF="39.03",sCF/sDF1/sDF2="39.03/31.68/29.3",sCF_N="36.72",sCF_N/sDF1_N/sDF2_N="36.72/29.87/27.27",sDF1="31.68",sDF1_N="29.87",sDF2="29.3",sDF2_N="27.27",sN="93.86"],Nannophrys:0.0745617000):0.0041895000[&label="100",sCF="42.46",sCF/sDF1/sDF2="42.46/25.35/31.18",sCF_N="48.91",sCF_N/sDF1_N/sDF2_N="48.91/29.21/35.75",sDF1="25.35",sDF1_N="29.21",sDF2="31.18",sDF2_N="35.75",sN="113.87"]):0.0153016000[&label="100",sCF="37.46",sCF/sDF1/sDF2="37.46/22.72/30.82",sCF_N="243.53",sCF_N/sDF1_N/sDF2_N="243.53/113.4/147.17",sDF1="22.72",sDF1_N="113.4",sDF2="30.82",sDF2_N="147.17",sN="504.1"],(((Nanorana:0.0173998000,Quasipaa:0.0184955000):0.0035134200[&label="43",sCF="28.7",sCF/sDF1/sDF2="28.7/31.14/39.16",sCF_N="13.95",sCF_N/sDF1_N/sDF2_N="13.95/13.33/17.11",sDF1="31.14",sDF1_N="13.33",sDF2="39.16",sDF2_N="17.11",sN="44.39"],Chrysopaa:0.0906998000):0.0080052000[&label="100",sCF="45.29",sCF/sDF1/sDF2="45.29/25.6/23.1",sCF_N="23.68",sCF_N/sDF1_N/sDF2_N="23.68/13.61/12.53",sDF1="25.6",sDF1_N="13.61",sDF2="23.1",sDF2_N="12.53",sN="49.82"],Limnonectes:0.0360990000):0.0017732800[&label="89",sCF="36.72",sCF/sDF1/sDF2="36.72/27.68/26.6",sCF_N="370.88",sCF_N/sDF1_N/sDF2_N="370.88/261.82/228.52",sDF1="27.68",sDF1_N="261.82",sDF2="26.6",sDF2_N="228.52",sN="861.22"]):0.0047938600[&label="100",sCF="39.28",sCF/sDF1/sDF2="39.28/26.61/31.11",sCF_N="399.44",sCF_N/sDF1_N/sDF2_N="399.44/234/295.83",sDF1="26.61",sDF1_N="234",sDF2="31.11",sDF2_N="295.83",sN="929.27"]):0.0133937000[&label="100",sCF="36.63",sCF/sDF1/sDF2="36.63/30.25/31.12",sCF_N="283.87",sCF_N/sDF1_N/sDF2_N="283.87/165.81/178.56",sDF1="30.25",sDF1_N="165.81",sDF2="31.12",sDF2_N="178.56",sN="628.24"],((((Tsingymantis:0.0923896000,(Laliostoma:0.0869870000,Aglyptodactylus:0.0325342000):0.0053692600[&label="98",sCF="39.42",sCF/sDF1/sDF2="39.42/29.82/28.76",sCF_N="38.01",sCF_N/sDF1_N/sDF2_N="38.01/30.1/29.36",sDF1="29.82",sDF1_N="30.1",sDF2="28.76",sDF2_N="29.36",sN="97.47"]):0.0048110800[&label="80",sCF="41.2",sCF/sDF1/sDF2="41.2/27.52/27.28",sCF_N="43.15",sCF_N/sDF1_N/sDF2_N="43.15/29.56/29",sDF1="27.52",sDF1_N="29.56",sDF2="27.28",sDF2_N="29",sN="101.71"],(Boophis:0.0283977000,(((Spinomantis:0.0925239000,Boehmantis:0.0780694000):0.0123917000[&label="38",sCF="33.41",sCF/sDF1/sDF2="33.41/31.65/31.94",sCF_N="25.26",sCF_N/sDF1_N/sDF2_N="25.26/24.86/25.57",sDF1="31.65",sDF1_N="24.86",sDF2="31.94",sDF2_N="25.57",sN="75.69"],(Gephyromantis:0.0296239000,Mantidactylus:0.0220812000):0.0059096600[&label="91",sCF="29.62",sCF/sDF1/sDF2="29.62/40.16/28.22",sCF_N="21.54",sCF_N/sDF1_N/sDF2_N="21.54/28.59/21.47",sDF1="40.16",sDF1_N="28.59",sDF2="28.22",sDF2_N="21.47",sN="71.6"]):0.0032326700[&label="69",sCF="34.26",sCF/sDF1/sDF2="34.26/36.87/26.86",sCF_N="29.57",sCF_N/sDF1_N/sDF2_N="29.57/28.94/22.71",sDF1="36.87",sDF1_N="28.94",sDF2="26.86",sDF2_N="22.71",sN="81.22"],((Wakea:0.0920376000,Mantella:0.0221768000):0.0103656000[&label="100",sCF="37.37",sCF/sDF1/sDF2="37.37/28.34/31.28",sCF_N="39.29",sCF_N/sDF1_N/sDF2_N="39.29/30.87/32.93",sDF1="28.34",sDF1_N="30.87",sDF2="31.28",sDF2_N="32.93",sN="103.09"],(Blommersia:0.0768724000,Guibemantis:0.0124878000):0.0046162200[&label="100",sCF="39.43",sCF/sDF1/sDF2="39.43/25.76/33.81",sCF_N="37.04",sCF_N/sDF1_N/sDF2_N="37.04/24.24/29.32",sDF1="25.76",sDF1_N="24.24",sDF2="33.81",sDF2_N="29.32",sN="90.6"]):0.0053709000[&label="100",sCF="37.86",sCF/sDF1/sDF2="37.86/28.81/31.33",sCF_N="149.97",sCF_N/sDF1_N/sDF2_N="149.97/94.58/100.91",sDF1="28.81",sDF1_N="94.58",sDF2="31.33",sDF2_N="100.91",sN="345.46"]):0.0062020200[&label="100",sCF="41.63",sCF/sDF1/sDF2="41.63/25.55/27.82",sCF_N="249.86",sCF_N/sDF1_N/sDF2_N="249.86/129.14/119.74",sDF1="25.55",sDF1_N="129.14",sDF2="27.82",sDF2_N="119.74",sN="498.74"]):0.0082380200[&label="85",sCF="27.33",sCF/sDF1/sDF2="27.33/35.21/34.46",sCF_N="116.86",sCF_N/sDF1_N/sDF2_N="116.86/87.94/86.46",sDF1="35.21",sDF1_N="87.94",sDF2="34.46",sDF2_N="86.46",sN="291.26"]):0.0087567600[&label="100",sCF="41.88",sCF/sDF1/sDF2="41.88/26.22/26.9",sCF_N="127.32",sCF_N/sDF1_N/sDF2_N="127.32/75.09/76.49",sDF1="26.22",sDF1_N="75.09",sDF2="26.9",sDF2_N="76.49",sN="278.9"],(Buergeria:0.0333013000,(((Theloderma:0.0179674000,Nyctixalus:0.0230881000):0.0092423500[&label="100",sCF="45.83",sCF/sDF1/sDF2="45.83/25.05/27.13",sCF_N="533.98",sCF_N/sDF1_N/sDF2_N="533.98/210.81/179.67",sDF1="25.05",sDF1_N="210.81",sDF2="27.13",sDF2_N="179.67",sN="924.46"],((Philautus:0.0287265000,(Kurixalus:0.0255579000,(((Raorchestes:0.0301103000,Liuixalus:0.0881797000):0.0099816400[&label="13",sCF="29.46",sCF/sDF1/sDF2="29.46/47.59/22.95",sCF_N="27.73",sCF_N/sDF1_N/sDF2_N="27.73/38.14/17.73",sDF1="47.59",sDF1_N="38.14",sDF2="22.95",sDF2_N="17.73",sN="83.6"],(Beddomixalus:0.0464268000,(Mercurana:0.0870256000,Pseudophilautus:0.0695021000):0.0333117000[&label="93",sCF="36.84",sCF/sDF1/sDF2="36.84/33.53/28.63",sCF_N="17.71",sCF_N/sDF1_N/sDF2_N="17.71/16.73/13.77",sDF1="33.53",sDF1_N="16.73",sDF2="28.63",sDF2_N="13.77",sN="48.21"]):0.0035084000[&label="16",sCF="40.53",sCF/sDF1/sDF2="40.53/25.9/28.57",sCF_N="22.78",sCF_N/sDF1_N/sDF2_N="22.78/13.61/14.28",sDF1="25.9",sDF1_N="13.61",sDF2="28.57",sDF2_N="14.28",sN="50.67"]):0.0023295400[&label="4",sCF="27.26",sCF/sDF1/sDF2="27.26/27.44/44.3",sCF_N="15.63",sCF_N/sDF1_N/sDF2_N="15.63/16.31/25.79",sDF1="27.44",sDF1_N="16.31",sDF2="44.3",sDF2_N="25.79",sN="57.73"],Nasutixalus:0.0820204000):0.0030566700[&label="20",sCF="37.01",sCF/sDF1/sDF2="37.01/25.67/32.32",sCF_N="20.01",sCF_N/sDF1_N/sDF2_N="20.01/14.79/18",sDF1="25.67",sDF1_N="14.79",sDF2="32.32",sDF2_N="18",sN="52.8"]):0.0047527500[&label="22",sCF="35.75",sCF/sDF1/sDF2="35.75/31.64/32.61",sCF_N="115.62",sCF_N/sDF1_N/sDF2_N="115.62/109.75/89.34",sDF1="31.64",sDF1_N="109.75",sDF2="32.61",sDF2_N="89.34",sN="314.71"]):0.0030461400[&label="21",sCF="32.63",sCF/sDF1/sDF2="32.63/33.08/30.29",sCF_N="87.9",sCF_N/sDF1_N/sDF2_N="87.9/67.71/59.95",sDF1="33.08",sDF1_N="67.71",sDF2="30.29",sDF2_N="59.95",sN="215.56"],(((((Taruga:0.0679923000,Polypedates:0.0324914000):0.0133302000[&label="100",sCF="43.8",sCF/sDF1/sDF2="43.8/27.83/27.37",sCF_N="25.5",sCF_N/sDF1_N/sDF2_N="25.5/16.33/15.98",sDF1="27.83",sDF1_N="16.33",sDF2="27.37",sDF2_N="15.98",sN="57.81"],Rhacophorus:0.0343620000):0.0029852700[&label="62",sCF="34.1",sCF/sDF1/sDF2="34.1/29.99/32.91",sCF_N="292.78",sCF_N/sDF1_N/sDF2_N="292.78/290.9/332.6",sDF1="29.99",sDF1_N="290.9",sDF2="32.91",sDF2_N="332.6",sN="916.28"],Feihyla:0.0363111000):0.0025646800[&label="64",sCF="33.13",sCF/sDF1/sDF2="33.13/32.24/30.63",sCF_N="335.43",sCF_N/sDF1_N/sDF2_N="335.43/230.76/251.79",sDF1="32.24",sDF1_N="230.76",sDF2="30.63",sDF2_N="251.79",sN="817.98"],(Leptomantis:0.1010190000,Chiromantis:0.0518836000):0.0037655400[&label="20",sCF="36.02",sCF/sDF1/sDF2="36.02/31.39/31.6",sCF_N="35.83",sCF_N/sDF1_N/sDF2_N="35.83/33.71/33.83",sDF1="31.39",sDF1_N="33.71",sDF2="31.6",sDF2_N="33.83",sN="103.37"]):0.0016686900[&label="53",sCF="28.5",sCF/sDF1/sDF2="28.5/34.51/34.99",sCF_N="32.61",sCF_N/sDF1_N/sDF2_N="32.61/35.22/37.84",sDF1="34.51",sDF1_N="35.22",sDF2="34.99",sDF2_N="37.84",sN="105.67"],(Ghatixalus:0.0517835000,Zhangixalus:0.0158623000):0.0030699100[&label="48",sCF="42.04",sCF/sDF1/sDF2="42.04/30.03/25.92",sCF_N="19.3",sCF_N/sDF1_N/sDF2_N="19.3/14.29/11.2",sDF1="30.03",sDF1_N="14.29",sDF2="25.92",sDF2_N="11.2",sN="44.79"]):0.0019729500[&label="91",sCF="39.39",sCF/sDF1/sDF2="39.39/26.93/32.68",sCF_N="29.14",sCF_N/sDF1_N/sDF2_N="29.14/20.74/24.48",sDF1="26.93",sDF1_N="20.74",sDF2="32.68",sDF2_N="24.48",sN="74.36"]):0.0014577100[&label="14",sCF="32.13",sCF/sDF1/sDF2="32.13/31.43/34.44",sCF_N="73.64",sCF_N/sDF1_N/sDF2_N="73.64/78.91/75.13",sDF1="31.43",sDF1_N="78.91",sDF2="34.44",sDF2_N="75.13",sN="227.68"]):0.0042599000[&label="10",sCF="31.52",sCF/sDF1/sDF2="31.52/33.43/33.05",sCF_N="43.52",sCF_N/sDF1_N/sDF2_N="43.52/47.49/46.79",sDF1="33.43",sDF1_N="47.49",sDF2="33.05",sDF2_N="46.79",sN="137.8"],Gracixalus:0.0848477000):0.0137040000[&label="100",sCF="40.31",sCF/sDF1/sDF2="40.31/26.14/30.56",sCF_N="57.75",sCF_N/sDF1_N/sDF2_N="57.75/39.49/45.81",sDF1="26.14",sDF1_N="39.49",sDF2="30.56",sDF2_N="45.81",sN="143.05"]):0.0120296000[&label="100",sCF="38.14",sCF/sDF1/sDF2="38.14/29.92/27.94",sCF_N="212.6",sCF_N/sDF1_N/sDF2_N="212.6/132.01/114.82",sDF1="29.92",sDF1_N="132.01",sDF2="27.94",sDF2_N="114.82",sN="459.43"]):0.0062828300[&label="100",sCF="33.19",sCF/sDF1/sDF2="33.19/29.86/29.95",sCF_N="105.23",sCF_N/sDF1_N/sDF2_N="105.23/101.43/83.53",sDF1="29.86",sDF1_N="101.43",sDF2="29.95",sDF2_N="83.53",sN="290.19"],(Staurois:0.0327379000,(((Sumaterana:0.0796360000,Meristogenys:0.0250052000):0.0040613800[&label="54",sCF="32.86",sCF/sDF1/sDF2="32.86/31.8/32.34",sCF_N="28.26",sCF_N/sDF1_N/sDF2_N="28.26/26.89/27.56",sDF1="31.8",sDF1_N="26.89",sDF2="32.34",sDF2_N="27.56",sN="82.71"],(Huia:0.0134275000,Clinotarsus:0.0306341000):0.0047637300[&label="75",sCF="25.5",sCF/sDF1/sDF2="25.5/35.96/36.54",sCF_N="18.66",sCF_N/sDF1_N/sDF2_N="18.66/26.99/26.71",sDF1="35.96",sDF1_N="26.99",sDF2="36.54",sDF2_N="26.71",sN="72.36"]):0.0037522200[&label="100",sCF="36.95",sCF/sDF1/sDF2="36.95/27.88/26.17",sCF_N="39.82",sCF_N/sDF1_N/sDF2_N="39.82/29.95/28.57",sDF1="27.88",sDF1_N="29.95",sDF2="26.17",sDF2_N="28.57",sN="98.34"],(Pelophylax:0.0302155000,(Amolops:0.0203586000,(((Rana:0.0196799000,Odorrana:0.0186631000):0.0021756400[&label="100",sCF="34.65",sCF/sDF1/sDF2="34.65/30.07/26.28",sCF_N="214.51",sCF_N/sDF1_N/sDF2_N="214.51/143.41/155.89",sDF1="30.07",sDF1_N="143.41",sDF2="26.28",sDF2_N="155.89",sN="513.81"],(((Sanguirana:0.0254916000,(Babina:0.0785725000,Nidirana:0.0158639000):0.0044024500[&label="97",sCF="50.46",sCF/sDF1/sDF2="50.46/21.03/25.51",sCF_N="56.68",sCF_N/sDF1_N/sDF2_N="56.68/24.25/28.96",sDF1="21.03",sDF1_N="24.25",sDF2="25.51",sDF2_N="28.96",sN="109.89"]):0.0027834400[&label="41",sCF="35.1",sCF/sDF1/sDF2="35.1/24.7/31.2",sCF_N="148.39",sCF_N/sDF1_N/sDF2_N="148.39/90.15/118.81",sDF1="24.7",sDF1_N="90.15",sDF2="31.2",sDF2_N="118.81",sN="357.35"],((Chalcorana:0.0781814000,Pulchrana:0.0177825000):0.0036610200[&label="61",sCF="30.36",sCF/sDF1/sDF2="30.36/25.46/26.18",sCF_N="42.59",sCF_N/sDF1_N/sDF2_N="42.59/35.78/36.74",sDF1="25.46",sDF1_N="35.78",sDF2="26.18",sDF2_N="36.74",sN="115.11"],((Hylarana:0.0331573000,(Humerana:0.0926885000,(Pterorana:0.0082296900,Sylvirana:0.0109084000):0.0021724800[&label="91",sCF="0",sCF/sDF1/sDF2="0/0/0",sCF_N="0",sCF_N/sDF1_N/sDF2_N="0/0/0",sDF1="0",sDF1_N="0",sDF2="0",sDF2_N="0",sN="0"]):0.0109074000[&label="100",sCF="17.7",sCF/sDF1/sDF2="17.7/7.97/9.33",sCF_N="15.25",sCF_N/sDF1_N/sDF2_N="15.25/7.34/8.42",sDF1="7.97",sDF1_N="7.34",sDF2="9.33",sDF2_N="8.42",sN="31.01"]):0.0023622000[&label="81",sCF="22.73",sCF/sDF1/sDF2="22.73/19.57/18.7",sCF_N="25.44",sCF_N/sDF1_N/sDF2_N="25.44/21.71/22.37",sDF1="19.57",sDF1_N="21.71",sDF2="18.7",sDF2_N="22.37",sN="69.52"],(Bijurana:0.0949545000,(Indosylvirana:0.0947597000,(Hydrophylax:0.0578829000,Papurana:0.0174742000):0.0015594300[&label="27",sCF="38.65",sCF/sDF1/sDF2="38.65/32.48/26.87",sCF_N="33.47",sCF_N/sDF1_N/sDF2_N="33.47/27.94/23.39",sDF1="32.48",sDF1_N="27.94",sDF2="26.87",sDF2_N="23.39",sN="84.8"]):0.0021927900[&label="59",sCF="42.34",sCF/sDF1/sDF2="42.34/28.04/28.62",sCF_N="47.56",sCF_N/sDF1_N/sDF2_N="47.56/32.21/33.59",sDF1="28.04",sDF1_N="32.21",sDF2="28.62",sDF2_N="33.59",sN="113.36"]):0.0017863200[&label="33",sCF="21.59",sCF/sDF1/sDF2="21.59/19.43/23.98",sCF_N="20.86",sCF_N/sDF1_N/sDF2_N="20.86/18.99/22.33",sDF1="19.43",sDF1_N="18.99",sDF2="23.98",sDF2_N="22.33",sN="62.18"]):0.0044986600[&label="52",sCF="25.86",sCF/sDF1/sDF2="25.86/23.45/28.69",sCF_N="42.02",sCF_N/sDF1_N/sDF2_N="42.02/34.79/42.92",sDF1="23.45",sDF1_N="34.79",sDF2="28.69",sDF2_N="42.92",sN="119.73"]):0.0047055100[&label="90",sCF="29.79",sCF/sDF1/sDF2="29.79/26.25/25.96",sCF_N="109.96",sCF_N/sDF1_N/sDF2_N="109.96/86.23/78.37",sDF1="26.25",sDF1_N="86.23",sDF2="25.96",sDF2_N="78.37",sN="274.56"]):0.0016229900[&label="17",sCF="27.91",sCF/sDF1/sDF2="27.91/35.57/27.52",sCF_N="35.56",sCF_N/sDF1_N/sDF2_N="35.56/45.29/34.97",sDF1="35.57",sDF1_N="45.29",sDF2="27.52",sDF2_N="34.97",sN="115.82"],(Abavorana:0.0775517000,Glandirana:0.0944999000):0.0120624000[&label="12",sCF="33.98",sCF/sDF1/sDF2="33.98/28.91/29.11",sCF_N="42.86",sCF_N/sDF1_N/sDF2_N="42.86/36.86/36.46",sDF1="28.91",sDF1_N="36.86",sDF2="29.11",sDF2_N="36.46",sN="116.18"]):0.0012155500[&label="60",sCF="28.85",sCF/sDF1/sDF2="28.85/30.77/31.38",sCF_N="47.66",sCF_N/sDF1_N/sDF2_N="47.66/49.75/50.03",sDF1="30.77",sDF1_N="49.75",sDF2="31.38",sDF2_N="50.03",sN="147.44"]):0.0010185800[&label="67",sCF="34.81",sCF/sDF1/sDF2="34.81/25.28/29.91",sCF_N="73.89",sCF_N/sDF1_N/sDF2_N="73.89/53.58/62.68",sDF1="25.28",sDF1_N="53.58",sDF2="29.91",sDF2_N="62.68",sN="190.15"],Amnirana:0.0258789000):0.0011626200[&label="75",sCF="27.36",sCF/sDF1/sDF2="27.36/31.99/26.64",sCF_N="53.12",sCF_N/sDF1_N/sDF2_N="53.12/63.96/52.62",sDF1="31.99",sDF1_N="63.96",sDF2="26.64",sDF2_N="52.62",sN="169.7"]):0.0017479100[&label="97",sCF="26.99",sCF/sDF1/sDF2="26.99/39.25/26.77",sCF_N="276.6",sCF_N/sDF1_N/sDF2_N="276.6/296.96/198.33",sDF1="39.25",sDF1_N="296.96",sDF2="26.77",sDF2_N="198.33",sN="771.89"]):0.0024039000[&label="100",sCF="35.24",sCF/sDF1/sDF2="35.24/34.19/23.57",sCF_N="114.02",sCF_N/sDF1_N/sDF2_N="114.02/99.76/80.65",sDF1="34.19",sDF1_N="99.76",sDF2="23.57",sDF2_N="80.65",sN="294.43"]):0.0069588800[&label="100",sCF="40.04",sCF/sDF1/sDF2="40.04/29.82/29.14",sCF_N="213.49",sCF_N/sDF1_N/sDF2_N="213.49/139.41/132.43",sDF1="29.82",sDF1_N="139.41",sDF2="29.14",sDF2_N="132.43",sN="485.33"]):0.0170500000[&label="100",sCF="42.23",sCF/sDF1/sDF2="42.23/26.09/25.68",sCF_N="740.9",sCF_N/sDF1_N/sDF2_N="740.9/284.62/268.1",sDF1="26.09",sDF1_N="284.62",sDF2="25.68",sDF2_N="268.1",sN="1293.62"]):0.0036188400[&label="92",sCF="31.1",sCF/sDF1/sDF2="31.1/28.37/30.53",sCF_N="254.91",sCF_N/sDF1_N/sDF2_N="254.91/224.23/245.45",sDF1="28.37",sDF1_N="224.23",sDF2="30.53",sDF2_N="245.45",sN="724.59"]):0.0010952900[&label="85",sCF="31.25",sCF/sDF1/sDF2="31.25/29.07/30.68",sCF_N="61.99",sCF_N/sDF1_N/sDF2_N="61.99/58.35/56.48",sDF1="29.07",sDF1_N="58.35",sDF2="30.68",sDF2_N="56.48",sN="176.82"]):0.0022940300[&label="43",sCF="36.01",sCF/sDF1/sDF2="36.01/31.04/29.95",sCF_N="262.83",sCF_N/sDF1_N/sDF2_N="262.83/211.28/199.36",sDF1="31.04",sDF1_N="211.28",sDF2="29.95",sDF2_N="199.36",sN="673.47"]):0.0010550900[&label="11",sCF="32.1",sCF/sDF1/sDF2="32.1/31.97/34.93",sCF_N="231.56",sCF_N/sDF1_N/sDF2_N="231.56/247.64/280.41",sDF1="31.97",sDF1_N="247.64",sDF2="34.93",sDF2_N="280.41",sN="759.61"]):0.0024283700[&label="30",sCF="30.23",sCF/sDF1/sDF2="30.23/32.53/28.24",sCF_N="214.2",sCF_N/sDF1_N/sDF2_N="214.2/205.44/199.75",sDF1="32.53",sDF1_N="205.44",sDF2="28.24",sDF2_N="199.75",sN="619.39"]):0.0094665100[&label="37",sCF="28.61",sCF/sDF1/sDF2="28.61/30.76/32.63",sCF_N="17.96",sCF_N/sDF1_N/sDF2_N="17.96/19.74/19.86",sDF1="30.76",sDF1_N="19.74",sDF2="32.63",sDF2_N="19.86",sN="57.56"]):0.0435380000[&label="100",sCF="43.04",sCF/sDF1/sDF2="43.04/26.65/24.32",sCF_N="38.26",sCF_N/sDF1_N/sDF2_N="38.26/24.14/22.4",sDF1="26.65",sDF1_N="24.14",sDF2="24.32",sDF2_N="22.4",sN="84.8"]):0.0053113200[&label="100",sCF="29.9",sCF/sDF1/sDF2="29.9/32.85/29.26",sCF_N="643.03",sCF_N/sDF1_N/sDF2_N="643.03/570.83/574.07",sDF1="32.85",sDF1_N="570.83",sDF2="29.26",sDF2_N="574.07",sN="1787.93"]):0.0765255000[&label="100",sCF="40.6",sCF/sDF1/sDF2="40.6/26.43/25.97",sCF_N="464.1",sCF_N/sDF1_N/sDF2_N="464.1/210.53/202.25",sDF1="26.43",sDF1_N="210.53",sDF2="25.97",sDF2_N="202.25",sN="876.88"]):0.0089595300[&label="100",sCF="24.14",sCF/sDF1/sDF2="24.14/22.93/25.93",sCF_N="137.77",sCF_N/sDF1_N/sDF2_N="137.77/140.39/137.66",sDF1="22.93",sDF1_N="140.39",sDF2="25.93",sDF2_N="137.66",sN="415.82"]):0.0153508000[&label="100",sCF="23.18",sCF/sDF1/sDF2="23.18/25.24/21.58",sCF_N="269.9",sCF_N/sDF1_N/sDF2_N="269.9/258.46/230.74",sDF1="25.24",sDF1_N="258.46",sDF2="21.58",sDF2_N="230.74",sN="759.1"]):0.0701187000[&label="100",sCF="28.72",sCF/sDF1/sDF2="28.72/15.96/18.32",sCF_N="363.37",sCF_N/sDF1_N/sDF2_N="363.37/185.61/183.01",sDF1="15.96",sDF1_N="185.61",sDF2="18.32",sDF2_N="183.01",sN="731.99"]):0.0167896000[&label="100",sCF="27.79",sCF/sDF1/sDF2="27.79/23.85/23.35",sCF_N="505.86",sCF_N/sDF1_N/sDF2_N="505.86/394.7/408.9",sDF1="23.85",sDF1_N="394.7",sDF2="23.35",sDF2_N="408.9",sN="1309.46"]):0.0154834000[&label="100",sCF="21.2",sCF/sDF1/sDF2="21.2/22.46/20.33",sCF_N="354.74",sCF_N/sDF1_N/sDF2_N="354.74/315.63/291.49",sDF1="22.46",sDF1_N="315.63",sDF2="20.33",sDF2_N="291.49",sN="961.86"]):0.0195053000[&label="100",sCF="21.58",sCF/sDF1/sDF2="21.58/24.55/19.87",sCF_N="173.18",sCF_N/sDF1_N/sDF2_N="173.18/168.8/124.32",sDF1="24.55",sDF1_N="168.8",sDF2="19.87",sDF2_N="124.32",sN="466.3"]):0.1535400000[&label="100",sCF="20.08",sCF/sDF1/sDF2="20.08/11.29/11.63",sCF_N="895.88",sCF_N/sDF1_N/sDF2_N="895.88/159.19/231.94",sDF1="11.29",sDF1_N="159.19",sDF2="11.63",sDF2_N="231.94",sN="1287.01"]):0.0162833000[&label="100",sCF="19.61",sCF/sDF1/sDF2="19.61/15.53/14.86",sCF_N="820.08",sCF_N/sDF1_N/sDF2_N="820.08/558.1/561.53",sDF1="15.53",sDF1_N="558.1",sDF2="14.86",sDF2_N="561.53",sN="1939.71"]):0.0413715000[&label="100",sCF="31",sCF/sDF1/sDF2="31/19.69/20.31",sCF_N="1534.07",sCF_N/sDF1_N/sDF2_N="1534.07/678.16/648.28",sDF1="19.69",sDF1_N="678.16",sDF2="20.31",sDF2_N="648.28",sN="2860.51"]):0.0179576000[&label="100"]):0.0000000000;
end;
