# Supplementary material for: Redefining Possible: Combining Phylogenomic and Supersparse Data in Frogs
Source: Mol Biol Evol. 2023 May 4;40(5):msad109. doi: 10.1093/molbev/msad109 (PMC10202597; doi:10.1093/molbev/msad109)
Supplement: msad109_Supplementary_Data [file msad109_supplementary_data.zip › Supplementary File S2.xlsx]

## Sheet: Metadata
Supplementary File S2. Information on UCE data
Information on the UCE data for each species used is given, including taxonomic assignment,
number of UCE loci, source of the data, accession numbers for previously published data, number of filtered read pairs, and assembler used.
Under "Source", those taxa with new data from the present study that were generated using FrogCap protocols are indicated with "Present study (FrogCap)"

## Sheet: File S2
Group	Family	Subfamily	Species	UCEs	Source	Accession	Filtered Read Pairs	Read Type	Assembler
Anura	Allophrynidae	-	Allophryne ruthveni	2392	Streicher et al. (2018)	SRR4019556	614437	300 PE	Velvet, ATRAM2
Anura	Alsodidae	-	Alsodes nodosus	2374	Streicher et al. (2018)	SRR4019555	443470	300 PE	Velvet, ATRAM2
Anura	Alsodidae	-	Alsodes pehuenche	2446	Streicher et al. (2018)	SRR4019553	323965	300 PE	Velvet, ATRAM2
Anura	Alsodidae	-	Eupsophus emiliopugini	2173	Streicher et al. (2018)	SRR4019473	277183	300 PE	Velvet, ATRAM2
Anura	Alsodidae	-	Eupsophus roseus	2085	Streicher et al. (2018)	SRR4019450	221773	300 PE	Velvet, ATRAM2
Anura	Alytidae	Alytinae	Alytes cisternasii	1904	Present study (FrogCap)	SAMN34415055		150 PE	Spades
Anura	Arthroleptidae	-	Arthroleptis poecilonotus	2389	Present study	SRR24313367	3612188	150 PE	Velvet, ATRAM2
Anura	Arthroleptidae	-	Leptopelis aubryi	2468	Present study	SRR24313376	3899759	150 PE	Velvet, ATRAM2
Anura	Arthroleptidae	-	Leptopelis calcaratus	2487	Present study	SRR24313371	5606931	150 PE	Velvet, ATRAM2
Anura	Arthroleptidae	-	Trichobatrachus robustus	2538	Present study	SRR24313350	6353332	150 PE	Velvet, ATRAM2
Anura	Ascaphidae	-	Ascaphus montanus	2880	Present study	SRR24313362	6552395	150 PE	Velvet, ATRAM2
Anura	Batrachylidae	-	Atelognathus nitoi	1717	Streicher et al. (2018)	SRR4019549	207582	300 PE	Velvet, ATRAM2
Anura	Batrachylidae	-	Batrachyla leptopus	2510	Streicher et al. (2018)	SRR4019546	248347	300 PE	Velvet, ATRAM2
Anura	Batrachylidae	-	Batrachyla taeniata	2450	Streicher et al. (2018)	SRR4019539	413782	300 PE	Velvet, ATRAM2
Anura	Batrachylidae	-	Chaltenobatrachus grandisonae	2308	Streicher et al. (2018)	SRR4019807	243272	300 PE	Velvet, ATRAM2
Anura	Batrachylidae	-	Hylorina sylvatica	2471	Streicher et al. (2018)	SRR4019433	348130	300 PE	Velvet, ATRAM2
Anura	Bombinatoridae	-	Barbourula busuangensis	1726	Present study (FrogCap)	SAMN34415058		150 PE	Spades
Anura	Brachycephalidae	-	Brachycephalus quiririensis	236	Streicher et al. (2018)	SRR4019533	1605808	300 PE	Velvet, ATRAM2
Anura	Brevicipitidae	-	Breviceps macrops	2402	Present study	SRR24313347	4224673	150 PE	Velvet, ATRAM2
Anura	Brevicipitidae	-	Callulina kreffti	2345	Present study	SRR24313348	2942923	150 PE	Velvet, ATRAM2
Anura	Bufonidae	-	Amazophrynella minuta	883	Streicher et al. (2018)	SRR4019552	229925	300 PE	Velvet, ATRAM2
Anura	Bufonidae	-	Anaxyrus americanus	2506	Present study	SRR24313379	3097416	150 PE	Velvet, ATRAM2
Anura	Bufonidae	-	Ansonia mcgregori	2103	Hutter et al. (2022)	SAMN14971859		150 PE	Spades
Anura	Bufonidae	-	Atelopus peruensis	1124	Streicher et al. (2018)	SRR4019548	158404	300 PE	Velvet, ATRAM2
Anura	Bufonidae	-	Duttaphrynus stomaticus	2510	Present study	SRR24313390	2897007	150 PE	Velvet, ATRAM2
Anura	Bufonidae	-	Incilius alvarius	42	Streicher et al. (2018)	SRR4019428	56697	300 PE	Velvet, ATRAM2
Anura	Bufonidae	-	Melanophryniscus stelzneri	1222	Streicher et al. (2018)	SRR4019383	156918	300 PE	Velvet, ATRAM2
Anura	Bufonidae	-	Nannophryne cophotis	1966	Present study (FrogCap)	SAMN34415064		150 PE	Spades
Anura	Bufonidae	-	Osornophryne guacamayo	53	Streicher et al. (2018)	SRR4019333	89138	300 PE	Velvet, ATRAM2
Anura	Bufonidae	-	Rhinella margaritifera	2099	Streicher et al. (2018)	SRR4019291	307348	300 PE	Velvet, ATRAM2
Anura	Bufonidae	-	Rhinella marina	1224	Published Genome	GCA_900303285.1	-	-	-
Anura	Calyptocephalellidae	-	Calyptocephalella gayi	2493	Streicher et al. (2018)	SRR4019208	1078789	300 PE	Velvet, ATRAM2
Anura	Centrolenidae	Centroleninae	Espadarana prosoblepon	2063	Streicher et al. (2018)	SRR4019532	1880465	300 PE	Velvet, ATRAM2
Anura	Centrolenidae	Hyalinobatrachinae	Hyalinobatrachium colymbiphyllum	1975	Streicher et al. (2018)	SRR4019436	272490	300 PE	Velvet, ATRAM2
Anura	Ceratobatrachidae	Alcalinae	Alcalus tasanae	1880	Present study (FrogCap)	SAMN34415054		150 PE	Spades
Anura	Ceratobatrachidae	Ceratobatrachinae	Cornufer pelewensis	2249	Present study	SRR24313386	8040941	150 PE	Velvet, ATRAM2
Anura	Ceratophryidae	-	Ceratophrys ornata	1735	Streicher et al. (2018)	SRR4019531	2537766	300 PE	Velvet, ATRAM2
Anura	Ceratophryidae	-	Lepidobatrachus laevis	1890	Streicher et al. (2018)	SRR4019426	1085253	300 PE	Velvet, ATRAM2
Anura	Conrauidae	-	Conraua crassipes	2564	Present study	SRR24313387	6125620	150 PE	Velvet, ATRAM2
Anura	Craugastoridae	-	Craugastor longirostris	2047	Streicher et al. (2018)	SRR4019529	321227	300 PE	Velvet, ATRAM2
Anura	Cycloramphidae	-	Cycloramphus boraceiensis	1572	Streicher et al. (2018)	SRR4019528	1747466	300 PE	Velvet, ATRAM2
Anura	Cycloramphidae	-	Thoropa miliaris	1386	Streicher et al. (2018)	SRR4019243	1102962	300 PE	Velvet, ATRAM2
Anura	Dendrobatidae	Aromobatinae	Allobates femoralis	1964	Hutter et al. (2022)	SAMN14971857		150 PE	Spades
Anura	Dendrobatidae	Colostethinae	Ameerega picta	1870	Present study (FrogCap)	SAMN34415056		150 PE	Spades
Anura	Dendrobatidae	Colostethinae	Ameerega trivittata	978	Streicher et al. (2018)	SRR4019551	210747	300 PE	Velvet, ATRAM2
Anura	Dendrobatidae	Dendrobatinae	Oophaga histrionica	1933	Hutter et al. (2022)	SAMN14971865		150 PE	Spades
Anura	Dendrobatidae	Hyloxalinae	Hyloxalus nexipus	2149	Streicher et al. (2018)	SRR4019431	359639	300 PE	Velvet, ATRAM2
Anura	Dicroglossidae	Dicroglossinae	Hoplobatrachus rugulosus	2522	Present study	SRR24313382	6103752	150 PE	Velvet, ATRAM2
Anura	Dicroglossidae	Dicroglossinae	Limnonectes kuhlii	592	Hutter et al. (2022)	SAMN14971791		150 PE	Spades
Anura	Dicroglossidae	Dicroglossinae	Nanorana parkeri	1198	Published Genome	GCA_000935625.1	-	-	-
Anura	Dicroglossidae	Occidozyginae	Occidozyga martensii	2400	Present study	SRR24313366	6729349	150 PE	Velvet, ATRAM2
Anura	Eleutherodactylidae	Eleutherodactylinae	Eleutherodactylus monensis	2328	Streicher et al. (2018)	SRR4019486	1527264	300 PE	Velvet, ATRAM2
Anura	Eleutherodactylidae	Phyzelaphryninae	Adelophryne adiastola	1969	Streicher et al. (2018)	SRR4019559	764904	300 PE	Velvet, ATRAM2
Anura	Hemiphractidae	-	Flectonotus pygmaeus	1475	Streicher et al. (2018)	SRR4019440	377266	300 PE	Velvet, ATRAM2
Anura	Hemiphractidae	-	Gastrotheca griswoldi	2502	Present study	SRR24313384	6669228	150 PE	Velvet, ATRAM2
Anura	Hemiphractidae	-	Gastrotheca nicefori	709	Streicher et al. (2018)	SRR4019439	132172	300 PE	Velvet, ATRAM2
Anura	Hemiphractidae	-	Hemiphractus proboscideus	2280	Streicher et al. (2018)	SRR4019438	373916	300 PE	Velvet, ATRAM2
Anura	Hemiphractidae	-	Stefania coxi	2352	Streicher et al. (2018)	SRR4019252	257050	300 PE	Velvet, ATRAM2
Anura	Hemisotidae	-	Hemisus perreti	2359	Present study	SRR24313380	4637417	150 PE	Velvet, ATRAM2
Anura	Hylidae	Hylinae	Acris blanchardi	2038	Present study (FrogCap)	SAMN16520249		150 PE	Spades
Anura	Hylidae	Hylinae	Boana lanciformis	1864	Streicher et al. (2018)	SRR4019430	405426	300 PE	Velvet, ATRAM2
Anura	Hylidae	Hylinae	Dendropsophus leali	2264	Streicher et al. (2018)	SRR4019502	997451	300 PE	Velvet, ATRAM2
Anura	Hylidae	Hylinae	Hyla cinerea	460	Streicher et al. (2018)	SRR4019435	80971	300 PE	Velvet, ATRAM2
Anura	Hylidae	Hylinae	Osteocephalus taurinus	1992	Present study (FrogCap)	SAMN16520261		150 PE	Spades
Anura	Hylidae	Hylinae	Plectrohyla quecchi	1984	Present study (FrogCap)	SAMN16520262		150 PE	Spades
Anura	Hylidae	Hylinae	Pseudacris triseriata	1975	Present study (FrogCap)	SAMN16520263		150 PE	Spades
Anura	Hylidae	Hylinae	Ptychohyla salvadorensis	2020	Present study (FrogCap)	SAMN16520265		150 PE	Spades
Anura	Hylidae	Hylinae	Scarthyla goinorum	2022	Present study (FrogCap)	SAMN16520266		150 PE	Spades
Anura	Hylidae	Hylinae	Scinax catharinae	2124	Streicher et al. (2018)	SRR4019280	332968	300 PE	Velvet, ATRAM2
Anura	Hylidae	Hylinae	Scinax garbei	2037	Present study (FrogCap)	SAMN16520267		150 PE	Spades
Anura	Hylidae	Hylinae	Trachycephalus jordani	2638	Present study	SRR24313355	5823273	150 PE	Velvet, ATRAM2
Anura	Hylidae	Pelodryadinae	Litoria caerulea	847	Streicher et al. (2018)	SRR4019423	2548914	300 PE	Velvet, ATRAM2
Anura	Hylidae	Phyllomedusinae	Agalychnis callidryas	2028	Streicher et al. (2018)	SRR4019557	255631	300 PE	Velvet, ATRAM2
Anura	Hylidae	Phyllomedusinae	Phyllomedusa duellmani	2644	Present study	SRR24313359	3208887	150 PE	Velvet, ATRAM2
Anura	Hylidae	Phyllomedusinae	Phyllomedusa tomopterna	76	Streicher et al. (2018)	SRR4019316	71256	300 PE	Velvet, ATRAM2
Anura	Hylodidae	-	Hylodes heyeri	179	Streicher et al. (2018)	SRR4019806	208441	300 PE	Velvet, ATRAM2
Anura	Hylodidae	-	Hylodes phyllodes	912	Streicher et al. (2018)	SRR4019434	1033146	300 PE	Velvet, ATRAM2
Anura	Hylodidae	-	Megaelosia apuana	261	Streicher et al. (2018)	SRR4019805	298542	300 PE	Velvet, ATRAM2
Anura	Hyperoliidae	-	Hyperolius pardalis	2280	Present study	SRR24313378	5362516	150 PE	Velvet, ATRAM2
Anura	Hyperoliidae	-	Kassina maculosa	2490	Present study	SRR24313375	3718708	150 PE	Velvet, ATRAM2
Anura	Leptodactylidae	Leiuperinae	Edalorhina perezi	2077	Present study (FrogCap)	SAMN34415059		150 PE	Spades
Anura	Leptodactylidae	Leiuperinae	Physalaemus cuvieri	1332	Streicher et al. (2018)	SRR4019300	121288	300 PE	Velvet, ATRAM2
Anura	Leptodactylidae	Leptodactylinae	Leptodactylus mystaceus	2204	Streicher et al. (2018)	SRR4019425	493165	300 PE	Velvet, ATRAM2
Anura	Mantellidae	Boophinae	Boophis jaegeri	2400	Present study	SRR24313346	5206160	150 PE	Velvet, ATRAM2
Anura	Mantellidae	Laliostominae	Aglyptodactylus madagascariensis	2230	Present study	SRR24313392	8715397	150 PE	Velvet, ATRAM2
Anura	Mantellidae	Mantellinae	Guibemantis liber	2378	Present study	SRR24313381	2876425	150 PE	Velvet, ATRAM2
Anura	Mantellidae	Mantellinae	Guibemantis methueni	1754	Present study (FrogCap)	SAMN34415061		150 PE	Spades
Anura	Megophryidae	Leptobrachiinae	Leptobrachium leishanense	1251	Published Genome	GCA_009667805.1	-	-	-
Anura	Megophryidae	Leptobrachiinae	Leptobrachium smithi	2307	Present study	SRR24313372	4733472	150 PE	Velvet, ATRAM2
Anura	Megophryidae	Megophryinae	Brachytarsophrys feae	2484	Present study	SRR24313345	6376050	150 PE	Velvet, ATRAM2
Anura	Microhylidae	Cophylinae	Cophyla occultans	2096	Present study	SRR24313389	9046696	150 PE	Velvet, ATRAM2
Anura	Microhylidae	Cophylinae	Rhombophryne testudo	2244	Present study	SRR24313353	2047283	150 PE	Velvet, ATRAM2
Anura	Microhylidae	Dyscophinae	Dyscophus guineti	2310	Present study	SRR24313385	8476749	150 PE	Velvet, ATRAM2
Anura	Microhylidae	Gastrophryninae	Elachistocleis bicolor	1739	Present study (FrogCap)	SAMN34415060		150 PE	Spades
Anura	Microhylidae	Gastrophryninae	Gastrophryne olivacea	528	Hutter et al. (2022)	SAMN14971785		150 PE	Spades
Anura	Microhylidae	Kalophryninae	Kalophrynus pleurostigma	2217	Present study	SRR24313374	3598385	150 PE	Velvet, ATRAM2
Anura	Microhylidae	Microhylinae	Kaloula pulchra	2006	Present study	SRR24313373	10700313	150 PE	Velvet, ATRAM2
Anura	Microhylidae	Microhylinae	Microhyla berdmorei	2179	Present study	SRR24313370	2337062	150 PE	Velvet, ATRAM2
Anura	Microhylidae	Phrynomerinae	Phrynomantis annectens	2171	Present study	SRR24313360	6056196	150 PE	Velvet, ATRAM2
Anura	Microhylidae	Scaphiophryninae	Paradoxophyla palmata	560	Present study (FrogCap)	SAMN34415065		150 PE	Spades
Anura	Microhylidae	Scaphiophryninae	Scaphiophryne marmorata	2100	Present study	SRR24313352	8635980	150 PE	Velvet, ATRAM2
Anura	Myobatrachidae	Limnodynastinae	Notaden bennettii	1105	Streicher et al. (2018)	SRR4019205	166709	300 PE	Velvet, ATRAM2
Anura	Odontobatrachidae	-	Odontobatrachus natator	2414	Present study	SRR24313368	7840929	150 PE	Velvet, ATRAM2
Anura	Odontophrynidae	-	Odontophrynus americanus	2008	Streicher et al. (2018)	SRR4019361	912516	300 PE	Velvet, ATRAM2
Anura	Pelobatidae	-	Pelobates cultripes	2445	Present study	SRR24313365	8180780	150 PE	Velvet, ATRAM2
Anura	Pelodytidae	-	Pelodytes ibericus	2286	Present study	SRR24313369	8470085	150 PE	Velvet, ATRAM2
Anura	Petropedetidae	-	Petropedetes vulpiae	2406	Present study	SRR24313364	4842477	150 PE	Velvet, ATRAM2
Anura	Phrynobatrachidae	-	Phrynobatrachus auritus	2105	Present study	SRR24313363	5305390	150 PE	Velvet, ATRAM2
Anura	Pipidae	-	Hymenochirus boettgeri	799	Present study	SRR24313383	7796204	150 PE	Velvet, ATRAM2
Anura	Pipidae	-	Pipa pipa	2410	Present study	SRR24313361	5588253	150 PE	Velvet, ATRAM2
Anura	Pipidae	-	Xenopus laevis	331	Published Genome	GCA_001663975.1	-	-	-
Anura	Pipidae	-	Xenopus tropicalis	1334	Published Genome	GCA_000004195.3	-	-	-
Anura	Ptychadenidae	-	Ptychadena aequiplicata	2186	Present study	SRR24313358	7936019	150 PE	Velvet, ATRAM2
Anura	Pyxicephalidae	Cacosterninae	Tomopterna tuberculosa	2090	Present study	SRR24313351	9941727	150 PE	Velvet, ATRAM2
Anura	Pyxicephalidae	Pyxicephalinae	Pyxicephalus adspersus	1202	Published Genome	GCA_004786255.1	-	-	-
Anura	Ranidae	-	Amnirana lepus	2551	Present study	SRR24313391	1587225	150 PE	Velvet, ATRAM2
Anura	Ranidae	-	Clinotarsus alticola	2490	Present study	SRR24313388	2245755	150 PE	Velvet, ATRAM2
Anura	Ranidae	-	Huia masonii	1715	Present study (FrogCap)	SAMN34415062, SAMN34415063		150 PE	Spades
Anura	Ranidae	-	Rana catesbeiana	1400	Streicher et al. (2018); Published Genome	SRR4019206; GCA_002284835.2	226529	300 PE	Velvet, ATRAM2
Anura	Ranidae	-	Rana pipiens	2506	Present study	SRR24313357	4364652	150 PE	Velvet, ATRAM2
Anura	Ranidae	-	Staurois natator	460	Present study (FrogCap)	SAMN34472837–SAMN34472838		150 PE	Spades
Anura	Ranixalidae	-	Indirana leithii	2236	Present study	SRR24313377	7262275	150 PE	Velvet, ATRAM2
Anura	Rhacophoridae	Buergeriinae	Buergeria oxycephala	2348	Present study	SRR24313344	11999289	150 PE	Velvet, ATRAM2
Anura	Rhacophoridae	Rhacophorinae	Kurixalus odontotarsus	561	Present study (FrogCap)	SAMN34472839–SAMN34472842		150 PE	Spades
Anura	Rhacophoridae	Rhacophorinae	Zhangixalus nigropunctatus	2482	Present study	SRR24313349	4278255	150 PE	Velvet, ATRAM2
Anura	Rhinodermatidae	-	Insuetophrynus acarpicus	2379	Streicher et al. (2018)	SRR4019427	362848	300 PE	Velvet, ATRAM2
Anura	Rhinodermatidae	-	Rhinoderma darwinii	2365	Streicher et al. (2018)	SRR4019287	471964	300 PE	Velvet, ATRAM2
Anura	Rhinophrynidae	-	Rhinophrynus dorsalis	2728	Present study	SRR24313356	4518518	150 PE	Velvet, ATRAM2
Anura	Scaphiopodidae	-	Scaphiopus couchii	1787	Present study	SRR24313354	14816544	150 PE	Velvet, ATRAM2
Anura	Scaphiopodidae	-	Spea bombifrons	1581	Streicher et al. (2018)	SRR4019204	1834812	300 PE	Velvet, ATRAM2
Anura	Scaphiopodidae	-	Spea multiplicata	963	Published Genome	GCA_009364415.1	-	-	-
Anura	Strabomantidae	Holoadeninae	Barycholos pulcher	1970	Hutter et al. (2022)	SAMN14971860		150 PE	Spades
Anura	Strabomantidae	Pristimantinae	Lynchius nebulanastes	2508	Streicher et al. (2018)	SRR4019422	745652	300 PE	Velvet, ATRAM2
Anura	Strabomantidae	Pristimantinae	Pristimantis unistrigatus	2063	Present study (FrogCap)	SAMN34415066		150 PE	Spades
Anura	Strabomantidae	Pristimantinae	Pristimantis w-nigrum	2138	Hutter et al. (2022)	SAMN14971876		150 PE	Spades
Anura	Telmatobiidae	-	Telmatobius carrillae	2405	Streicher et al. (2018)	SRR4019804	344875	300 PE	Velvet, ATRAM2
Anura	Telmatobiidae	-	Telmatobius niger	2077	Present study (FrogCap)	SAMN34415067		150 PE	Spades
Anura	Telmatobiidae	-	Telmatobius truebae	2338	Streicher et al. (2018)	SRR4019251	416648	300 PE	Velvet, ATRAM2
Caudata	-	-	Ambystoma jeffersonianum	1599	Denton et al. (2018)	SRR7229087	3148582	100 PE	Velvet, ATRAM2
Caudata	-	-	Ambystoma laterale	1666	Denton et al. (2018)	SRR7229121	3327835	100 PE	Velvet, ATRAM2
Caudata	-	-	Ambystoma mexicanum	1219	Published Genome	GCA_002915635.2	-	-	-
Caudata	-	-	Plethodon cinereus	1143	Newman & Austin (2016)	SRR4409046	3807764	100 PE	Velvet, ATRAM2
Caudata	-	-	Plethodon serratus	1273	Newman & Austin (2016)	SRR4409060	6475969	100 PE	Velvet, ATRAM2
Gymnophiona	-	-	Geotrypetes seraphini	2059	Published Genome	GCA_902459505.1	-	-	-
Gymnophiona	-	-	Microcaecilia unicolor	2032	Published Genome	GCA_901765095.1	-	-	-
Gymnophiona	-	-	Rhinatrema bivittatum	2311	Published Genome	GCA_901001135.1	-	-	-
Aves	-	-	Gallus gallus	3427	Published Genome	GCA_000002315.5	-	-	-
Aves	-	-	Struthio camelus	3308	Published Genome	GCA_000698965.1	-	-	-
Crocodylia	-	-	Alligator mississippiensis	3423	Published Genome	GCA_000281125.4	-	-	-
Mammalia	-	-	Lycaon pictus	2609	Published Genome	GCA_001887905.1	-	-	-
Mammalia	-	-	Sarcophilus harrisii	2806	Published Genome	GCA_000189315.1	-	-	-
Sphenodontia	-	-	Sphenodon punctatus	3346	Published Genome	GCA_003113815.1	-	-	-
Squamata	-	-	Python molurus	2833	Published Genome	GCA_000186305.2	-	-	-
Squamata	-	-	Shinisaurus crocodilurus	3257	Published Genome	http://dx.doi.org/10.5524/100315	-	-	-
Testudines	-	-	Podocnemis expansa	3395	Published Genome	GCA_007922195.1	-	-	-
