# Supplementary material for: Redefining Possible: Combining Phylogenomic and Supersparse Data in Frogs
Source: Mol Biol Evol. 2023 May 4;40(5):msad109. doi: 10.1093/molbev/msad109 (PMC10202597; doi:10.1093/molbev/msad109)
Supplement: msad109_Supplementary_Data [file msad109_supplementary_data.zip › Supplementary File S3.xlsx]

## Sheet: Metadata
Supplementary File S3. Selection of species for the supermatrix
The species selected to represent each genus in the supermatrix is shown.
In some cases, different species are selected to represent the same genus to maximize coverage of markers.
The terminal length in the final column is the length of the branch associated with each tip in the concatenated, partitioned ML tree from the gigamatrix analysis

## Sheet: File S3
	Rogue Taxon	Total Markers	Percent Missing Data	Legacy Markers			NPCL Markers			AHE Markers			UCE Markers				Gigamatrix
Genus				Species Available	Species Selected	Markers	Species Available	Species Selected	Markers	Species Available	Top Species	Markers	Species Available	Species Selected	Markers		Terminal length
Abavorana	0	7	99.8314	1	Abavorana luctuosa	7	0	-	0	0	-	0	0	-	0		0.0644187
Acanthixalus	0	6	99.8424	2	Acanthixalus spinosus	6	2	Acanthixalus sonjae	2	0	-	0	0	-	0		0.0748179
Acris	0	2054	55.6753	2	Acris crepitans	16	1	Acris crepitans	87	0	-	0	1	Acris blanchardi	2038		0.0417945
Adelastes	0	199	92.4865	1	Adelastes hylonomos	6	1	Adelastes hylonomos	23	1	Adelastes hylonomos	193	0	-	0		0.0509381
Adelophryne	0	1984	69.6943	6	Adelophryne gutturosa	15	0	-	0	0	-	0	1	Adelophryne adiastola	1969		0.0464005
Adelotus	0	6	99.8997	1	Adelotus brevis	6	0	-	0	0	-	0	0	-	0		0.070488
Adelphobates	0	15	99.6632	3	Adelphobates galactonotus	15	0	-	0	0	-	0	0	-	0		0.0544276
Adenomera	0	14	99.6444	18	Adenomera andreae	14	0	-	0	0	-	0	0	-	0		0.0785501
Adenomus	0	5	99.872	2	Adenomus kelaartii	5	0	-	0	0	-	0	0	-	0		0.0228832
Afrixalus	0	198	92.6764	24	Afrixalus dorsalis	10	19	Afrixalus fulvovittatus	26	1	Afrixalus fulvovittatus	188	0	-	0		0.0287801
Agalychnis	0	2043	65.4539	9	Agalychnis callidryas	15	2	Agalychnis callidryas	85	0	-	0	1	Agalychnis callidryas	2028		0.035504
Aglyptodactylus	0	2433	51.2837	5	Aglyptodactylus madagascariensis	10	1	Aglyptodactylus madagascariensis	87	1	Aglyptodactylus madagascariensis	193	1	Aglyptodactylus madagascariensis	2230		0.0321665
Alcalus	0	1887	61.8676	4	Alcalus baluensis	7	0	-	0	0	-	0	1	Alcalus tasanae	1880		0.0281401
Alexteroon	0	192	92.9318	1	Alexteroon obstetricans	4	1	Alexteroon obstetricans	23	1	Alexteroon obstetricans	188	0	-	0		0.0196133
Allobates	0	2177	50.7266	44	Allobates femoralis	20	3	Allobates femoralis	81	3	Allobates insperatus	193	1	Allobates femoralis	1964		0.0447471
Allophryne	0	2405	63.3775	2	Allophryne ruthveni	13	0	-	0	0	-	0	1	Allophryne ruthveni	2392		0.0684384
Alsodes	0	2651	50.5109	16	Alsodes gargola	14	1	Alsodes gargola	88	1	Alsodes gargola	191	2	Alsodes pehuenche	2446		0.027913
Altiphrynoides	0	6	99.866	1	Altiphrynoides malcolmi	6	0	-	0	0	-	0	0	-	0		0.0322354
Alytes	0	2105	59.7159	5	Alytes obstetricans	20	3	Alytes obstetricans	87	1	Alytes obstetricans	181	1	Alytes cisternasii	1904		0.0819786
Amazophrynella	0	895	88.1724	12	Amazophrynella minuta	12	1	Amazophrynella minuta	14	0	-	0	1	Amazophrynella minuta	883		0.130648
Ameerega	0	1887	63.22	18	Ameerega hahneli	17	0	-	0	0	-	0	2	Ameerega picta	1870		0.0211021
Amietia	0	8	97.3713	15	Amietia angolensis	8	1	Amietia nutti	88	0	-	0	0	-	0		0.0129973
Amnirana	0	2565	50.1633	9	Amnirana albolabris	14	0	-	0	0	-	0	1	Amnirana lepus	2551		0.0220914
Amolops	0	205	89.9166	46	Amolops loloensis	13	3	Amolops loloensis	85	1	Amolops medogensis	192	0	-	0		0.0194528
Anaxyrus	0	2713	44.8723	23	Anaxyrus americanus	16	3	Anaxyrus punctatus	81	1	Anaxyrus terrestris	191	1	Anaxyrus americanus	2506		0.020762
Andinobates	0	17	99.6439	12	Andinobates claudiae	17	0	-	0	0	-	0	0	-	0		0.0457792
Anhydrophryne	0	5	99.9014	3	Anhydrophryne rattrayi	5	0	-	0	0	-	0	0	-	0		0.0508392
Anilany	0	5	99.839	1	Anilany helenae	5	1	Anilany helenae	2	0	-	0	0	-	0		0.0907206
Anodonthyla	0	199	91.6319	11	Anodonthyla boulengerii	10	3	Anodonthyla boulengerii	31	1	Anodonthyla nigrigularis	189	0	-	0		0.026714
Anomaloglossus	1	13	99.6376	17	Anomaloglossus degranvillei	13	0	-	0	0	-	0	0	-	0		0.0765329
Anotheca	0	12	99.7413	1	Anotheca spinosa	12	0	-	0	0	-	0	0	-	0		0.0475703
Ansonia	0	2284	49.3434	28	Ansonia longidigita	9	1	Ansonia longidigita	24	1	Ansonia longidigita	172	1	Ansonia mcgregori	2103		0.0193391
Aparasphenodon	0	11	99.7839	5	Aparasphenodon brunoi	11	0	-	0	0	-	0	0	-	0		0.0366305
Aphantophryne	1	5	99.8974	1	Aphantophryne pansa	5	0	-	0	0	-	0	0	-	0		0.0385189
Aplastodiscus	0	13	97.2937	15	Aplastodiscus perviridis	13	1	Aplastodiscus perviridis	87	0	-	0	0	-	0		0.0257865
Arcovomer	0	193	92.6701	1	Arcovomer passarellii	7	1	Arcovomer passarellii	24	1	Arcovomer passarellii	186	0	-	0		0.0317844
Arenophryne	0	1	99.969	1	Arenophryne rotunda	1	0	-	0	0	-	0	0	-	0		0.0319689
Argenteohyla	0	10	99.8082	1	Argenteohyla siemersi	10	0	-	0	0	-	0	0	-	0		0.0306671
Aromobates	0	14	99.6799	5	Aromobates saltuensis	14	0	-	0	0	-	0	0	-	0		0.0642212
Arthroleptella	0	199	92.448	7	Arthroleptella bicolor	6	1	Arthroleptella bicolor	24	1	Arthroleptella bicolor	193	0	-	0		0.0189745
Arthroleptides	0	200	92.4236	2	Arthroleptides martiensseni	8	1	Arthroleptides martiensseni	24	1	Arthroleptides martiensseni	192	0	-	0		0.0253756
Arthroleptis	0	2597	47.5053	30	Arthroleptis poecilonotus	15	5	Arthroleptis poecilonotus	78	3	Arthroleptis sylvaticus	193	1	Arthroleptis poecilonotus	2389		0.0270521
Ascaphus	0	3069	45.7844	2	Ascaphus truei	17	2	Ascaphus truei	80	1	Ascaphus montanus	172	1	Ascaphus montanus	2880		0.0758173
Assa	0	3	99.9393	1	Assa darlingtoni	3	0	-	0	0	-	0	0	-	0		0.0705564
Asterophrys	0	9	99.7913	1	Asterophrys turpicola	9	0	-	0	0	-	0	0	-	0		0.0313484
Astylosternus	0	200	90.1613	11	Astylosternus diadematus	7	2	Astylosternus diadematus	85	1	Astylosternus diadematus	193	0	-	0		0.0291889
Atelognathus	0	1726	70.9309	4	Atelognathus patagonicus	9	1	Atelognathus reverberii	87	0	-	0	1	Atelognathus nitoi	1717		0.0282331
Atelopus	0	1326	75.9193	28	Atelopus barbotini	9	1	Atelopus hoogmoedi	24	1	Atelopus hoogmoedi	193	1	Atelopus peruensis	1124		0.0358342
Atympanophrys	0	12	99.59	3	Atympanophrys shapingensis	12	2	Atympanophrys gigantica	2	0	-	0	0	-	0		0.0456325
Aubria	0	196	90.4917	2	Aubria subsigillata	9	1	Aubria subsigillata	86	1	Aubria subsigillata	187	0	-	0		0.0365267
Austrochaperina	0	6	99.8757	5	Austrochaperina adelphe	6	0	-	0	0	-	0	0	-	0		0.0700826
Babina	0	13	99.5873	2	Babina holsti	13	0	-	0	0	-	0	0	-	0		0.0650524
Balebreviceps	0	4	99.9429	1	Balebreviceps hillmani	4	0	-	0	0	-	0	0	-	0		0.110942
Barbarophryne	1	8	99.8186	1	Barbarophryne brongersmai	8	0	-	0	0	-	0	0	-	0		0.0481629
Barbourula	0	1733	69.8988	2	Barbourula busuangensis	7	1	Barbourula busuangensis	84	0	-	0	1	Barbourula busuangensis	1726		0.0355409
Barycholos	0	1979	55.4032	2	Barycholos ternetzi	9	1	Barycholos pulcher	83	0	-	0	1	Barycholos pulcher	1970		0.0413378
Barygenys	0	199	92.4606	3	Barygenys flavigularis	13	1	Barygenys nana	22	1	Barygenys nana	186	0	-	0		0.0158687
Batrachyla	0	2715	48.457	3	Batrachyla leptopus	12	2	Batrachyla taeniata	90	1	Batrachyla taeniata	193	2	Batrachyla leptopus	2510		0.021008
Beddomixalus	0	4	99.9313	1	Beddomixalus bijui	4	0	-	0	0	-	0	0	-	0		0.0371027
Bijurana	1	7	99.8497	1	Bijurana nicobariensis	7	0	-	0	0	-	0	0	-	0		0.0776439
Blommersia	0	11	99.7574	10	Blommersia wittei	11	0	-	0	0	-	0	0	-	0		0.0632253
Blythophryne	0	2	99.9707	1	Blythophryne beryet	2	0	-	0	0	-	0	0	-	0		0.0414596
Boana	0	2071	60.4078	86	Boana boans	13	2	Boana fasciata	84	1	Boana crepitans	194	1	Boana lanciformis	1864		0.0376428
Boehmantis	0	6	99.8834	1	Boehmantis microtympanum	6	0	-	0	0	-	0	0	-	0		0.0653718
Bokermannohyla	0	10	99.7966	14	Bokermannohyla circumdata	10	0	-	0	0	-	0	0	-	0		0.0818082
Bombina	0	141	92.7898	8	Bombina orientalis	16	5	Bombina fortinuptialis	86	1	Bombina microdeladigitora	125	0	-	0		0.0574915
Boophis	0	2604	46.5091	77	Boophis xerophilus	10	42	Boophis madagascariensis	63	2	Boophis pyrrhus	194	1	Boophis jaegeri	2400		0.0279397
Brachycephalus	0	431	90.0645	31	Brachycephalus ephippium	15	1	Brachycephalus ephippium	22	1	Brachycephalus ephippium	180	1	Brachycephalus quiririensis	236		0.0644898
Brachytarsophrys	0	2674	53.7559	7	Brachytarsophrys carinense	12	5	Brachytarsophrys feae	87	1	Brachytarsophrys feae	178	1	Brachytarsophrys feae	2484		0.0164938
Breviceps	0	2578	45.6848	18	Breviceps mossambicus	17	1	Breviceps macrops	88	1	Breviceps macrops	159	1	Breviceps macrops	2402		0.0382834
Bromeliohyla	0	9	99.8161	2	Bromeliohyla bromeliacia	9	0	-	0	0	-	0	0	-	0		0.0421604
Bryophryne	1	6	99.8778	10	Bryophryne bakersfield	6	0	-	0	0	-	0	0	-	0		0.0990862
Buergeria	0	2559	48.3034	5	Buergeria buergeri	18	1	Buergeria oxycephala	87	1	Buergeria oxycephala	193	1	Buergeria oxycephala	2348		0.0326756
Bufo	0	17	97.3062	14	Bufo gargarizans	17	3	Bufo gargarizans	81	0	-	0	0	-	0		0.0239934
Bufoides	0	2	99.973	1	Bufoides meghalayanus	2	0	-	0	0	-	0	0	-	0		0.0323626
Bufotes	0	16	99.5193	12	Bufotes viridis	16	2	Bufotes balearicus	2	0	-	0	0	-	0		0.0379125
Cacosternum	0	206	92.2498	16	Cacosternum boettgeri	12	2	Cacosternum platys	24	2	Cacosternum boettgeri	194	0	-	0		0.0241441
Callulina	0	2552	47.9328	4	Callulina kreffti	18	2	Callulina kreffti	77	1	Callulina kisiwamsitu	189	1	Callulina kreffti	2345		0.0223238
Callulops	0	196	90.4597	5	Callulops wilhelmanus	8	2	Callulops wilhelmanus	75	1	Callulops personatus	188	0	-	0		0.00995609
Calyptocephalella	0	2697	52.2341	1	Calyptocephalella gayi	13	1	Calyptocephalella gayi	87	1	Calyptocephalella gayi	191	1	Calyptocephalella gayi	2493		0.0352693
Capensibufo	0	198	92.4833	2	Capensibufo rosei	6	1	Capensibufo rosei	24	1	Capensibufo rosei	192	0	-	0		0.0150087
Cardioglossa	0	195	92.7662	15	Cardioglossa leucomystax	13	3	Cardioglossa leucomystax	26	1	Cardioglossa leucomystax	182	0	-	0		0.0255849
Celsiella	0	10	99.7958	2	Celsiella revocata	10	0	-	0	0	-	0	0	-	0		0.0234838
Centrolene	0	10	99.8128	20	Centrolene altitudinalis	10	0	-	0	0	-	0	0	-	0		0.0274349
Ceratophrys	0	1943	65.9483	7	Ceratophrys cornuta	16	1	Ceratophrys cornuta	83	1	Ceratophrys cornuta	192	1	Ceratophrys ornata	1735		0.0410212
Ceuthomantis	0	206	92.3302	1	Ceuthomantis smaragdinus	14	1	Ceuthomantis smaragdinus	23	1	Ceuthomantis smaragdinus	192	0	-	0		0.0610218
Chacophrys	0	205	92.2882	1	Chacophrys pierottii	11	1	Chacophrys pierottii	24	1	Chacophrys pierottii	194	0	-	0		0.0146528
Chalcorana	0	10	99.7922	9	Chalcorana chalconota	10	0	-	0	0	-	0	0	-	0		0.0664193
Chaltenobatrachus	0	2308	62.2236	0	-	0	0	-	0	0	-	0	1	Chaltenobatrachus grandisonae	2308		0.0255965
Chaperina	0	205	92.3411	1	Chaperina fusca	11	1	Chaperina fusca	24	1	Chaperina fusca	194	0	-	0		0.0699181
Charadrahyla	0	12	99.7705	3	Charadrahyla taeniopus	12	0	-	0	0	-	0	0	-	0		0.0463626
Chiasmocleis	0	193	90.3901	30	Chiasmocleis ventrimaculata	13	2	Chiasmocleis ventrimaculata	81	1	Chiasmocleis carvalhoi	180	0	-	0		0.0811928
Chimerella	1	10	99.8138	2	Chimerella mariaelenae	10	0	-	0	0	-	0	0	-	0		0.0257979
Chiromantis	0	204	92.4825	6	Chiromantis doriae	11	1	Chiromantis xerampelina	24	1	Chiromantis xerampelina	193	0	-	0		0.0536003
Choerophryne	0	197	92.5338	18	Choerophryne proboscidea	8	2	Choerophryne proboscidea	24	2	Choerophryne exclamitans	189	0	-	0		0.0276193
Chrysopaa	0	2	99.9633	1	Chrysopaa sternosignata	2	0	-	0	0	-	0	0	-	0		0.0710434
Churamiti	0	7	99.8478	1	Churamiti maridadi	7	0	-	0	0	-	0	0	-	0		0.0352645
Clinotarsus	0	2497	52.0548	3	Clinotarsus curtipes	7	0	-	0	0	-	0	1	Clinotarsus alticola	2490		0.0258891
Cochranella	0	11	99.739	8	Cochranella granulosa	11	0	-	0	0	-	0	0	-	0		0.033112
Colostethus	0	15	99.6664	9	Colostethus pratti	15	0	-	0	0	-	0	0	-	0		0.0553342
Conraua	0	2768	40.7354	4	Conraua crassipes	10	1	Conraua crassipes	87	1	Conraua crassipes	194	1	Conraua crassipes	2564		0.0431022
Cophixalus	0	203	90.0412	12	Cophixalus cryptotympanum	10	2	Cophixalus cheesmanae	84	1	Cophixalus balbus	193	0	-	0		0.0239521
Cophyla	0	2297	57.1791	6	Cophyla berara	9	2	Cophyla occultans	24	1	Cophyla occultans	192	1	Cophyla occultans	2096		0.021436
Copiula	0	194	92.58	4	Copiula oxyrhina	4	1	Copiula oxyrhina	24	1	Copiula oxyrhina	190	0	-	0		0.0187902
Cornufer	0	2456	49.3483	33	Cornufer guentheri	14	4	Cornufer pelewensis	89	4	Cornufer guentheri	193	1	Cornufer pelewensis	2249		0.0209826
Corythomantis	0	203	92.3285	2	Corythomantis greeningi	9	1	Corythomantis greeningi	24	1	Corythomantis greeningi	194	0	-	0		0.0231671
Craugastor	0	2237	58.7234	59	Craugastor augusti	15	3	Craugastor fitzingeri	88	1	Craugastor noblei	175	1	Craugastor longirostris	2047		0.0741627
Crinia	0	209	89.8772	17	Crinia signifera	15	1	Crinia signifera	84	1	Crinia signifera	194	0	-	0		0.0040945
Crossodactylodes	0	10	99.7859	4	Crossodactylodes bokermanni	10	0	-	0	0	-	0	0	-	0		0.0537633
Crossodactylus	0	16	99.657	7	Crossodactylus schmidti	16	0	-	0	0	-	0	0	-	0		0.0813154
Cruziohyla	0	201	92.4543	3	Cruziohyla calcarifer	11	1	Cruziohyla calcarifer	24	1	Cruziohyla calcarifer	190	0	-	0		0.0206673
Cryptobatrachus	0	10	99.7562	3	Cryptobatrachus remotus	10	0	-	0	0	-	0	0	-	0		0.0477258
Cryptothylax	0	204	92.2726	1	Cryptothylax greshoffii	10	1	Cryptothylax greshoffii	26	1	Cryptothylax greshoffii	194	0	-	0		0.0277215
Ctenophryne	0	206	92.2717	4	Ctenophryne geayi	12	1	Ctenophryne geayi	24	1	Ctenophryne geayi	194	0	-	0		0.0552644
Cycloramphus	0	1776	70.8374	25	Cycloramphus boraceiensis	10	1	Cycloramphus boraceiensis	24	1	Cycloramphus boraceiensis	194	1	Cycloramphus boraceiensis	1572		0.023073
Cyclorana	0	8	99.8261	14	Cyclorana australis	8	0	-	0	0	-	0	0	-	0		0.0456194
Dasypops	0	196	92.6173	1	Dasypops schirchi	10	1	Dasypops schirchi	24	1	Dasypops schirchi	186	0	-	0		0.028184
Dendrobates	0	205	92.4409	4	Dendrobates auratus	19	1	Dendrobates leucomelas	23	1	Dendrobates leucomelas	186	0	-	0		0.023394
Dendrophryniscus	0	4	99.9165	7	Dendrophryniscus berthalutzae	4	0	-	0	0	-	0	0	-	0		0.0757251
Dendropsophus	0	2468	57.1191	99	Dendropsophus nanus	12	2	Dendropsophus parviceps	87	1	Dendropsophus microcephalus	192	1	Dendropsophus leali	2264		0.0416848
Dermatonotus	0	207	92.2266	1	Dermatonotus muelleri	13	1	Dermatonotus muelleri	24	1	Dermatonotus muelleri	194	0	-	0		0.0429474
Diaglena	0	11	99.758	1	Diaglena spatulata	11	0	-	0	0	-	0	0	-	0		0.0367253
Diasporus	0	13	99.7165	8	Diasporus diastema	13	0	-	0	0	-	0	0	-	0		0.0933789
Didynamipus	0	5	99.8583	1	Didynamipus sjostedti	5	0	-	0	0	-	0	0	-	0		0.051798
Discoglossus	0	201	90.8433	5	Discoglossus pictus	17	3	Discoglossus pictus	82	1	Discoglossus pictus	184	0	-	0		0.0470779
Dryaderces	0	11	99.7833	2	Dryaderces pearsoni	11	0	-	0	0	-	0	0	-	0		0.047205
Duellmanohyla	0	11	99.8041	4	Duellmanohyla rufioculis	11	0	-	0	0	-	0	0	-	0		0.0520193
Duttaphrynus	1	2529	50.3273	12	Duttaphrynus melanostictus	19	1	Duttaphrynus melanostictus	76	0	-	0	1	Duttaphrynus stomaticus	2510		0.0169367
Dyscophus	0	2518	48.7722	3	Dyscophus antongilii	16	2	Dyscophus antongilii	76	1	Dyscophus guineti	192	1	Dyscophus guineti	2310		0.0408227
Ecnomiohyla	0	12	99.8084	7	Ecnomiohyla miliaria	12	0	-	0	0	-	0	0	-	0		0.0568679
Ectopoglossus	0	7	99.8585	2	Ectopoglossus saxatilis	7	0	-	0	0	-	0	0	-	0		0.0735499
Edalorhina	0	2084	55.7344	1	Edalorhina perezi	7	0	-	0	0	-	0	1	Edalorhina perezi	2077		0.0569537
Elachistocleis	0	1945	57.814	12	Elachistocleis ovalis	17	2	Elachistocleis ovalis	83	1	Elachistocleis helianneae	189	1	Elachistocleis bicolor	1739		0.0340531
Eleutherodactylus	0	2535	54.7853	166	Eleutherodactylus planirostris	14	3	Eleutherodactylus planirostris	86	2	Eleutherodactylus coqui	193	1	Eleutherodactylus monensis	2328		0.0459647
Engystomops	0	203	89.905	9	Engystomops pustulosus	10	1	Engystomops pustulosus	88	1	Engystomops pustulosus	193	0	-	0		0.0426596
Epidalea	0	11	99.6292	1	Epidalea calamita	11	1	Epidalea calamita	2	0	-	0	0	-	0		0.0420107
Epipedobates	0	17	99.6385	5	Epipedobates boulengeri	17	0	-	0	0	-	0	0	-	0		0.0341494
Ericabatrachus	0	7	99.9003	1	Ericabatrachus baleensis	7	0	-	0	0	-	0	0	-	0		0.08962
Espadarana	0	2272	62.2215	5	Espadarana prosoblepon	16	1	Espadarana prosoblepon	24	1	Espadarana prosoblepon	193	1	Espadarana prosoblepon	2063		0.0220395
Euparkerella	0	8	99.8091	4	Euparkerella brasiliensis	8	0	-	0	0	-	0	0	-	0		0.0660321
Euphlyctis	0	205	92.2677	7	Euphlyctis cyanophlyctis	11	1	Euphlyctis cyanophlyctis	26	1	Euphlyctis cyanophlyctis	194	0	-	0		0.0278736
Eupsophus	0	2186	62.4997	6	Eupsophus calcaratus	13	1	Eupsophus calcaratus	86	0	-	0	2	Eupsophus emiliopugini	2173		0.038998
Excidobates	0	11	99.7215	3	Excidobates captivus	11	0	-	0	0	-	0	0	-	0		0.0491232
Exerodonta	0	11	99.7993	7	Exerodonta chimalapa	11	0	-	0	0	-	0	0	-	0		0.0494651
Feihyla	0	204	92.3841	4	Feihyla vittata	11	1	Feihyla palpebralis	24	1	Feihyla palpebralis	193	0	-	0		0.0349408
Fejervarya	0	213	89.7832	11	Fejervarya limnocharis	20	4	Fejervarya limnocharis	82	1	Fejervarya limnocharis	193	0	-	0		0.0384902
Flectonotus	0	1485	78.6082	2	Flectonotus fitzgeraldi	10	0	-	0	0	-	0	1	Flectonotus pygmaeus	1475		0.106813
Fritziana	0	9	99.7624	6	Fritziana goeldii	9	0	-	0	0	-	0	0	-	0		0.0712171
Frostius	1	5	99.8731	1	Frostius erythrophthalmus	5	0	-	0	0	-	0	0	-	0		0.0840071
Gastrophryne	0	716	82.5892	3	Gastrophryne olivacea	19	2	Gastrophryne olivacea	76	1	Gastrophryne carolinensis	169	1	Gastrophryne olivacea	528		0.0264812
Gastrophrynoides	0	10	99.7407	2	Gastrophrynoides immaculatus	10	0	-	0	0	-	0	0	-	0		0.0533216
Gastrotheca	0	2514	50.5341	57	Gastrotheca pseustes	12	2	Gastrotheca pseustes	83	0	-	0	2	Gastrotheca griswoldi	2502		0.0322366
Genyophryne	0	192	92.7059	1	Genyophryne thomsoni	9	1	Genyophryne thomsoni	23	1	Genyophryne thomsoni	183	0	-	0		0.0213154
Geocrinia	0	199	92.5243	3	Geocrinia victoriana	5	1	Geocrinia victoriana	23	1	Geocrinia victoriana	194	0	-	0		0.00361982
Gephyromantis	0	201	92.4607	42	Gephyromantis asper	10	1	Gephyromantis ambohitra	24	1	Gephyromantis ambohitra	191	0	-	0		0.0283845
Ghatixalus	0	4	99.9294	2	Ghatixalus asterops	4	0	-	0	0	-	0	0	-	0		0.0449026
Ghatophryne	1	5	99.8974	1	Ghatophryne ornata	5	0	-	0	0	-	0	0	-	0		0.0407417
Glandirana	0	12	99.665	5	Glandirana tientaiensis	12	0	-	0	0	-	0	0	-	0		0.0866903
Glyphoglossus	0	207	92.3862	5	Glyphoglossus guttulatus	14	3	Glyphoglossus guttulatus	24	3	Glyphoglossus molossus	193	0	-	0		0.0514999
Gracixalus	1	9	99.7963	13	Gracixalus gracilipes	9	0	-	0	0	-	0	0	-	0		0.072474
Guibemantis	0	2577	53.1188	11	Guibemantis depressiceps	8	1	Guibemantis pulcher	24	1	Guibemantis pulcher	191	2	Guibemantis liber	2378		0.0127408
Haddadus	0	15	99.6726	2	Haddadus binotatus	15	0	-	0	0	-	0	0	-	0		0.101786
Hadromophryne	0	2	99.9719	1	Hadromophryne natalensis	2	0	-	0	0	-	0	0	-	0		0.0529856
Hamptophryne	0	201	92.4252	2	Hamptophryne boliviana	10	2	Hamptophryne alios	24	2	Hamptophryne alios	191	0	-	0		0.0361811
Heleioporus	0	5	99.9121	1	Heleioporus australiacus	5	0	-	0	0	-	0	0	-	0		0.070619
Heleophryne	0	209	89.9624	2	Heleophryne purcelli	16	1	Heleophryne purcelli	82	1	Heleophryne purcelli	193	0	-	0		0.0205995
Hemiphractus	0	2293	63.5487	5	Hemiphractus helioi	13	0	-	0	0	-	0	1	Hemiphractus proboscideus	2280		0.058374
Hemisus	0	2572	48.6038	4	Hemisus marmoratus	19	2	Hemisus marmoratus	88	2	Hemisus marmoratus	194	1	Hemisus perreti	2359		0.0665692
Heterixalus	0	203	92.3679	11	Heterixalus betsileo	11	2	Heterixalus luteostriatus	26	1	Heterixalus luteostriatus	192	0	-	0		0.0208404
Hildebrandtia	0	6	99.8747	1	Hildebrandtia ornata	6	0	-	0	0	-	0	0	-	0		0.0964549
Holoaden	0	8	99.8035	2	Holoaden bradei	8	0	-	0	0	-	0	0	-	0		0.053629
Hoplobatrachus	0	2732	42.8615	5	Hoplobatrachus tigerinus	17	2	Hoplobatrachus tigerinus	81	1	Hoplobatrachus rugulosus	193	1	Hoplobatrachus rugulosus	2522		0.0141262
Hoplophryne	1	13	99.7039	2	Hoplophryne rogersi	13	0	-	0	0	-	0	0	-	0		0.106347
Huia	0	1722	67.0607	4	Huia cavitympanum	7	0	-	0	0	-	0	1	Huia masonii	1715		0.0130824
Humerana	0	3	99.9371	2	Humerana miopus	3	0	-	0	0	-	0	0	-	0		0.0719187
Hyalinobatrachium	0	2185	64.9387	28	Hyalinobatrachium fleischmanni	17	1	Hyalinobatrachium fleischmanni	24	1	Hyalinobatrachium fleischmanni	193	1	Hyalinobatrachium colymbiphyllum	1975		0.0492302
Hydrolaetare	0	7	99.8405	3	Hydrolaetare caparu	7	0	-	0	0	-	0	0	-	0		0.0768336
Hydrophylax	0	9	99.7885	4	Hydrophylax leptoglossa	9	0	-	0	0	-	0	0	-	0		0.041892
Hyla	0	477	91.4245	33	Hyla cinerea	17	4	Hyla chinensis	81	0	-	0	1	Hyla cinerea	460		0.043501
Hylarana	0	14	97.5981	6	Hylarana erythraea	14	1	Hylarana latouchii	76	0	-	0	0	-	0		0.0318358
Hyliola	0	11	99.7756	2	Hyliola regilla	11	0	-	0	0	-	0	0	-	0		0.0467671
Hylodes	0	1116	80.4999	19	Hylodes meridionalis	10	1	Hylodes phyllodes	23	1	Hylodes phyllodes	194	2	Hylodes phyllodes	912		0.0379233
Hylomantis	0	10	99.7927	2	Hylomantis granulosa	10	0	-	0	0	-	0	0	-	0		0.0495068
Hylophorbus	0	198	92.5882	10	Hylophorbus rufescens	12	1	Hylophorbus rainerguentheri	23	1	Hylophorbus rainerguentheri	186	0	-	0		0.0285039
Hylorina	0	2473	59.4374	1	Hylorina sylvatica	2	0	-	0	0	-	0	1	Hylorina sylvatica	2471		0.0247379
Hyloscirtus	0	205	90.0867	22	Hyloscirtus colymba	13	2	Hyloscirtus lindae	83	1	Hyloscirtus palmeri	192	0	-	0		0.0347852
Hyloxalus	0	2165	66.1648	29	Hyloxalus nexipus	16	1	Hyloxalus jacobuspetersi	83	0	-	0	1	Hyloxalus nexipus	2149		0.0535393
Hymenochirus	0	992	84.5203	2	Hymenochirus boettgeri	17	1	Hymenochirus boettgeri	23	1	Hymenochirus boettgeri	176	1	Hymenochirus boettgeri	799		0.112913
Hyperolius	0	2486	51.738	100	Hyperolius marmoratus	12	70	Hyperolius bolifambae	87	1	Hyperolius guttulatus	194	1	Hyperolius pardalis	2280		0.0181109
Hypopachus	0	9	99.7949	4	Hypopachus variolosus	9	0	-	0	0	-	0	0	-	0		0.044266
Ikakogi	0	11	99.8037	2	Ikakogi tayrona	11	0	-	0	0	-	0	0	-	0		0.0290994
Incilius	0	59	96.7366	30	Incilius nebulifer	17	1	Incilius valliceps	85	0	-	0	1	Incilius alvarius	42		0.0295112
Indirana	0	2241	60.62	13	Indirana beddomii	5	0	-	0	0	-	0	1	Indirana leithii	2236		0.0632224
Indosylvirana	1	8	99.8165	11	Indosylvirana temporalis	8	0	-	0	0	-	0	0	-	0		0.0713979
Ingerana	0	200	92.4025	2	Ingerana borealis	6	1	Ingerana borealis	24	1	Ingerana borealis	194	0	-	0		0.039325
Ingerophrynus	0	10	99.7657	8	Ingerophrynus galeatus	10	0	-	0	0	-	0	0	-	0		0.0341524
Insuetophrynus	0	2388	59.2305	1	Insuetophrynus acarpicus	9	1	Insuetophrynus acarpicus	81	0	-	0	1	Insuetophrynus acarpicus	2379		0.0521368
Ischnocnema	0	12	99.72	25	Ischnocnema guentheri	12	0	-	0	0	-	0	0	-	0		0.0933355
Isthmohyla	0	13	99.7012	9	Isthmohyla pseudopuma	13	0	-	0	0	-	0	0	-	0		0.0606381
Itapotihyla	1	11	99.782	1	Itapotihyla langsdorffii	11	0	-	0	0	-	0	0	-	0		0.0427685
Kalophrynus	0	2425	52.11	16	Kalophrynus pleurostigma	16	2	Kalophrynus pleurostigma	84	2	Kalophrynus pleurostigma	192	1	Kalophrynus pleurostigma	2217		0.0790478
Kaloula	0	2215	57.2919	15	Kaloula pulchra	18	2	Kaloula pulchra	78	1	Kaloula pulchra	191	1	Kaloula pulchra	2006		0.024543
Kassina	0	2671	49.5771	10	Kassina senegalensis	10	7	Kassina senegalensis	25	1	Kassina senegalensis	171	1	Kassina maculosa	2490		0.00291688
Kurixalus	0	766	81.0442	18	Kurixalus odontotarsus	11	2	Kurixalus odontotarsus	80	1	Kurixalus appendiculatus	194	1	Kurixalus odontotarsus	561		0.0250131
Laliostoma	0	14	99.6473	1	Laliostoma labrosum	14	0	-	0	0	-	0	0	-	0		0.0730824
Lankanectes	1	8	99.8056	1	Lankanectes corrugatus	8	0	-	0	0	-	0	0	-	0		0.0913268
Latonia	0	4	99.9394	1	Latonia nigriventer	4	0	-	0	0	-	0	0	-	0		0.0340079
Lechriodus	0	12	99.6384	2	Lechriodus melanopyga	12	0	-	0	0	-	0	0	-	0		0.0392282
Leiopelma	0	129	93.3375	3	Leiopelma archeyi	18	1	Leiopelma hochstetteri	82	1	Leiopelma hochstetteri	111	0	-	0		0.0725106
Lepidobatrachus	0	2098	68.508	3	Lepidobatrachus laevis	14	1	Lepidobatrachus laevis	24	1	Lepidobatrachus laevis	194	1	Lepidobatrachus laevis	1890		0.0242858
Leptobrachella	0	199	90.7597	56	Leptobrachella oshanensis	14	6	Leptobrachella alpina	85	1	Leptobrachella bourreti	185	0	-	0		0.0244175
Leptobrachium	0	2498	57.5441	33	Leptobrachium boringii	14	2	Leptobrachium chapaense	88	1	Leptobrachium chapaense	177	2	Leptobrachium smithi	2307		0.0226849
Leptodactylodon	0	202	89.9114	11	Leptodactylodon bicolor	10	3	Leptodactylodon ovatus	89	1	Leptodactylodon bicolor	192	0	-	0		0.0470216
Leptodactylus	0	2410	59.1775	68	Leptodactylus melanonotus	13	2	Leptodactylus albilabris	84	1	Leptodactylus fuscus	193	1	Leptodactylus mystaceus	2204		0.0489793
Leptolalax	0	1	99.9842	1	Leptolalax mangshanensis	1	0	-	0	0	-	0	0	-	0		0.0615875
Leptomantis	1	7	99.8402	10	Leptomantis cyanopunctatus	7	0	-	0	0	-	0	0	-	0		0.0768061
Leptopelis	0	2685	45.5354	33	Leptopelis gramineus	11	12	Leptopelis parkeri	76	2	Leptopelis parkeri	187	2	Leptopelis calcaratus	2487		0.0432519
Leptophryne	0	204	92.2235	3	Leptophryne borbonica	12	1	Leptophryne borbonica	24	1	Leptophryne borbonica	192	0	-	0		0.0220678
Leucostethus	0	11	99.721	3	Leucostethus fugax	11	0	-	0	0	-	0	0	-	0		0.048794
Limnodynastes	0	206	90.0276	11	Limnodynastes salmini	13	2	Limnodynastes salmini	80	1	Limnodynastes dumerilii	193	0	-	0		0.0409598
Limnomedusa	0	10	99.8111	1	Limnomedusa macroglossa	10	0	-	0	0	-	0	0	-	0		0.0935695
Limnonectes	0	798	79.6307	59	Limnonectes fragilis	14	3	Limnonectes fujianensis	81	2	Limnonectes kuhlii	192	1	Limnonectes kuhlii	592		0.0353831
Liophryne	0	12	98.4108	3	Liophryne schlaginhaufeni	12	1	Liophryne schlaginhaufeni	49	0	-	0	0	-	0		0.0217053
Lithodytes	0	210	89.8587	1	Lithodytes lineatus	17	1	Lithodytes lineatus	87	1	Lithodytes lineatus	193	0	-	0		0.0368176
Litoria	0	1058	82.8175	89	Litoria caerulea	17	2	Litoria caerulea	24	2	Litoria caerulea	194	1	Litoria caerulea	847		0.0689385
Liuixalus	1	9	99.816	6	Liuixalus romeri	9	0	-	0	0	-	0	0	-	0		0.0725239
Liurana	0	7	97.651	3	Liurana xizangensis	7	1	Liurana xizangensis	80	0	-	0	0	-	0		0.0424949
Lynchius	0	2513	58.8117	7	Lynchius tabaconas	5	0	-	0	0	-	0	1	Lynchius nebulanastes	2508		0.0286666
Lysapsus	0	8	99.8517	3	Lysapsus laevis	8	0	-	0	0	-	0	0	-	0		0.0534072
Macrogenioglottus	0	9	99.8093	1	Macrogenioglottus alipioi	9	0	-	0	0	-	0	0	-	0		0.0282369
Madecassophryne	0	3	99.9291	1	Madecassophryne truebae	3	0	-	0	0	-	0	0	-	0		0.0584518
Mannophryne	0	208	92.226	16	Mannophryne trinitatis	15	1	Mannophryne trinitatis	24	1	Mannophryne trinitatis	193	0	-	0		0.0253897
Mantella	0	209	92.245	15	Mantella madagascariensis	16	1	Mantella betsileo	24	1	Mantella betsileo	193	0	-	0		0.0213668
Mantidactylus	0	200	92.445	30	Mantidactylus ulcerosus	9	1	Mantidactylus lugubris	24	1	Mantidactylus lugubris	191	0	-	0		0.021218
Mantophryne	0	15	97.9685	4	Mantophryne lateralis	15	1	Mantophryne lateralis	59	0	-	0	0	-	0		0.0262239
Megaelosia	0	268	96.9082	4	Megaelosia goeldii	7	0	-	0	0	-	0	1	Megaelosia apuana	261		0.11152
Megastomatohyla	0	8	99.8505	2	Megastomatohyla mixe	8	0	-	0	0	-	0	0	-	0		0.0545293
Megophrys	0	6	99.8661	5	Megophrys montana	6	0	-	0	0	-	0	0	-	0		0.0610113
Melanobatrachus	1	9	99.7823	1	Melanobatrachus indicus	9	0	-	0	0	-	0	0	-	0		0.083098
Melanophryniscus	0	1428	72.6125	17	Melanophryniscus stelzneri	12	1	Melanophryniscus stelzneri	89	1	Melanophryniscus stelzneri	194	1	Melanophryniscus stelzneri	1222		0.0541188
Mercurana	0	4	99.9237	1	Mercurana myristicapalustris	4	0	-	0	0	-	0	0	-	0		0.0700577
Meristogenys	0	207	92.2013	11	Meristogenys orphnocnemis	13	1	Meristogenys orphnocnemis	24	1	Meristogenys orphnocnemis	194	0	-	0		0.0229725
Mertensophryne	0	8	99.7914	9	Mertensophryne micranotis	8	0	-	0	0	-	0	0	-	0		0.0581854
Metacrinia	0	7	99.8573	1	Metacrinia nichollsi	7	0	-	0	0	-	0	0	-	0		0.0353911
Metamagnusia	0	195	92.6201	1	Metamagnusia slateri	7	1	Metamagnusia slateri	24	1	Metamagnusia slateri	188	0	-	0		0.0072249
Metaphrynella	0	192	92.7206	2	Metaphrynella sundana	11	1	Metaphrynella sundana	22	1	Metaphrynella sundana	181	0	-	0		0.0300222
Micrixalus	1	8	99.858	23	Micrixalus fuscus	8	0	-	0	0	-	0	0	-	0		0.120157
Microbatrachella	0	7	99.7577	1	Microbatrachella capensis	7	1	Microbatrachella capensis	3	0	-	0	0	-	0		0.0642105
Microhyla	0	2386	52.9028	45	Microhyla heymonsi	14	2	Microhyla heymonsi	78	1	Microhyla ornata	193	1	Microhyla berdmorei	2179		0.0803391
Microkayla	0	202	92.4355	17	Microkayla wettsteini	12	1	Microkayla guillei	24	1	Microkayla guillei	190	0	-	0		0.0172481
Micryletta	0	203	92.4134	6	Micryletta inornata	11	1	Micryletta inornata	24	1	Micryletta inornata	192	0	-	0		0.0579291
Minervarya	0	12	99.6257	22	Minervarya kudremukhensis	12	2	Minervarya mudduraja	3	0	-	0	0	-	0		0.0643845
Minyobates	1	3	99.9551	1	Minyobates steyermarki	3	0	-	0	0	-	0	0	-	0		0.04512
Mixophyes	0	184	90.5866	6	Mixophyes coggeri	7	2	Mixophyes coggeri	88	1	Mixophyes schevilli	177	0	-	0		0.056925
Morerella	0	6	99.8438	1	Morerella cyanophthalma	6	1	Morerella cyanophthalma	2	0	-	0	0	-	0		0.0363784
Myersiella	0	197	92.4754	1	Myersiella microps	5	1	Myersiella microps	23	1	Myersiella microps	192	0	-	0		0.0234584
Myersiohyla	0	9	99.8172	2	Myersiohyla liliae	9	0	-	0	0	-	0	0	-	0		0.0931497
Myobatrachus	0	9	99.7577	1	Myobatrachus gouldii	9	0	-	0	0	-	0	0	-	0		0.0399394
Mysticellus	0	5	99.914	1	Mysticellus franki	5	0	-	0	0	-	0	0	-	0		0.0574286
Nannophryne	0	1972	59.1992	2	Nannophryne variegata	6	0	-	0	0	-	0	1	Nannophryne cophotis	1966		0.0200725
Nannophrys	0	11	99.7378	2	Nannophrys ceylonensis	11	0	-	0	0	-	0	0	-	0		0.0644433
Nanorana	0	1404	64.8139	20	Nanorana parkeri	12	2	Nanorana pleskei	24	2	Nanorana pleskei	194	1	Nanorana parkeri	1198		0.0172721
Nasikabatrachus	0	99	96.3676	2	Nasikabatrachus sahyadrensis	7	1	Nasikabatrachus sahyadrensis	12	1	Nasikabatrachus sahyadrensis	92	0	-	0		0.0854626
Nasutixalus	0	4	99.9396	3	Nasutixalus jerdonii	4	0	-	0	0	-	0	0	-	0		0.0683111
Natalobatrachus	0	199	92.4263	1	Natalobatrachus bonebergi	5	1	Natalobatrachus bonebergi	23	1	Natalobatrachus bonebergi	194	0	-	0		0.0189052
Nectophryne	0	198	92.5351	2	Nectophryne afra	9	1	Nectophryne batesii	24	1	Nectophryne batesii	189	0	-	0		0.0324414
Nectophrynoides	0	10	99.7554	11	Nectophrynoides tornieri	10	0	-	0	0	-	0	0	-	0		0.0329614
Neobatrachus	0	199	92.5053	8	Neobatrachus sudellae	6	1	Neobatrachus sudellae	23	1	Neobatrachus sudellae	193	0	-	0		0.0354783
Nesorohyla	0	11	99.7858	1	Nesorohyla kanaima	11	0	-	0	0	-	0	0	-	0		0.0755908
Niceforonia	1	14	97.1944	5	Niceforonia brunnea	14	1	Niceforonia brunnea	88	0	-	0	0	-	0		0.0398199
Nidirana	0	207	92.2776	10	Nidirana adenopleura	14	2	Nidirana chapaensis	24	1	Nidirana chapaensis	193	0	-	0		0.0155963
Nimbaphrynoides	0	6	99.8808	1	Nimbaphrynoides occidentalis	6	0	-	0	0	-	0	0	-	0		0.0444129
Noblella	0	4	99.8996	10	Noblella lochites	4	0	-	0	0	-	0	0	-	0		0.0996119
Notaden	0	1304	76.9151	2	Notaden melanoscaphus	6	1	Notaden nichollsi	23	1	Notaden nichollsi	193	1	Notaden bennettii	1105		0.0573338
Nothophryne	0	5	99.9152	1	Nothophryne broadleyi	5	0	-	0	0	-	0	0	-	0		0.0755321
Nyctibates	0	203	90.1087	1	Nyctibates corrugatus	9	1	Nyctibates corrugatus	85	1	Nyctibates corrugatus	194	0	-	0		0.0308361
Nyctibatrachus	0	202	92.3557	36	Nyctibatrachus major	8	1	Nyctibatrachus petraeus	23	1	Nyctibatrachus petraeus	194	0	-	0		0.0468382
Nyctimantis	0	201	92.3815	1	Nyctimantis rugiceps	8	1	Nyctimantis rugiceps	23	1	Nyctimantis rugiceps	193	0	-	0		0.0174636
Nyctimystes	0	12	97.4616	9	Nyctimystes kubori	12	1	Nyctimystes kubori	78	0	-	0	0	-	0		0.0398846
Nyctixalus	0	204	92.3356	3	Nyctixalus pictus	11	1	Nyctixalus pictus	24	1	Nyctixalus pictus	193	0	-	0		0.0221294
Nymphargus	0	15	99.724	22	Nymphargus bejaranoi	15	0	-	0	0	-	0	0	-	0		0.034855
Occidozyga	0	2606	50.0677	7	Occidozyga martensii	13	1	Occidozyga lima	24	1	Occidozyga lima	193	1	Occidozyga martensii	2400		0.0312012
Odontobatrachus	0	2615	45.0989	5	Odontobatrachus natator	8	1	Odontobatrachus natator	89	1	Odontobatrachus natator	193	1	Odontobatrachus natator	2414		0.0470771
Odontophrynus	0	2218	61.1416	6	Odontophrynus occidentalis	17	1	Odontophrynus occidentalis	87	1	Odontophrynus occidentalis	193	1	Odontophrynus americanus	2008		0.0200125
Odorrana	0	207	90.0536	49	Odorrana schmackeri	13	6	Odorrana schmackeri	77	2	Odorrana banaorum	194	0	-	0		0.017795
Oninia	0	2	99.9709	1	Oninia senglaubi	2	0	-	0	0	-	0	0	-	0		0.0809544
Oophaga	0	1949	61.2048	9	Oophaga histrionica	16	0	-	0	0	-	0	1	Oophaga histrionica	1933		0.0196765
Ophryophryne	0	185	91.2889	5	Ophryophryne microstoma	11	4	Ophryophryne microstoma	86	1	Ophryophryne hansi	174	0	-	0		0.0301021
Opisthothylax	0	193	92.7583	1	Opisthothylax immaculatus	6	1	Opisthothylax immaculatus	25	1	Opisthothylax immaculatus	187	0	-	0		0.0322222
Oreobates	0	9	99.8053	24	Oreobates quixensis	9	0	-	0	0	-	0	0	-	0		0.134379
Oreolalax	0	9	97.2542	16	Oreolalax lichuanensis	9	1	Oreolalax jingdongensis	88	0	-	0	0	-	0		0.0267454
Oreophryne	0	201	92.4785	12	Oreophryne brachypus	8	1	Oreophryne brachypus	24	1	Oreophryne brachypus	193	0	-	0		0.028501
Oreophrynella	1	4	99.9316	9	Oreophrynella huberi	4	0	-	0	0	-	0	0	-	0		0.0777478
Osornophryne	0	58	99.2468	10	Osornophryne guacamayo	5	0	-	0	0	-	0	1	Osornophryne guacamayo	53		0.115699
Osteocephalus	0	2009	54.9081	25	Osteocephalus taurinus	17	1	Osteocephalus taurinus	82	0	-	0	1	Osteocephalus taurinus	1992		0.0129204
Osteopilus	0	208	92.2228	8	Osteopilus septentrionalis	14	1	Osteopilus dominicensis	24	1	Osteopilus dominicensis	194	0	-	0		0.0275239
Otophryne	0	201	90.1519	3	Otophryne pyburni	9	2	Otophryne pyburni	81	1	Otophryne robusta	192	0	-	0		0.0383115
Oxydactyla	0	156	94.2832	2	Oxydactyla alpestris	6	1	Oxydactyla alpestris	18	1	Oxydactyla alpestris	150	0	-	0		0.0100455
Paedophryne	1	1	99.9844	1	Paedophryne oyatabu	1	0	-	0	0	-	0	0	-	0		0.105296
Panophrys	0	13	97.358	40	Panophrys omeimontis	13	20	Panophrys omeimontis	81	0	-	0	0	-	0		0.0237708
Papurana	0	206	92.2894	12	Papurana kreffti	12	1	Papurana papua	23	1	Papurana papua	194	0	-	0		0.0172649
Paracassina	0	4	99.8671	2	Paracassina kounhiensis	4	2	Paracassina kounhiensis	2	0	-	0	0	-	0		0.0259246
Paracrinia	0	196	92.5926	1	Paracrinia haswelli	4	1	Paracrinia haswelli	23	1	Paracrinia haswelli	192	0	-	0		0.0317745
Paradoxophyla	0	573	88.366	2	Paradoxophyla palmata	13	1	Paradoxophyla palmata	79	0	-	0	1	Paradoxophyla palmata	560		0.0511922
Parapelophryne	0	2	99.9406	1	Parapelophryne scalpta	2	0	-	0	0	-	0	0	-	0		0.0700612
Paratelmatobius	0	11	99.7646	5	Paratelmatobius poecilogaster	11	0	-	0	0	-	0	0	-	0		0.0486977
Pedostibes	0	3	99.9245	1	Pedostibes tuberculosus	3	0	-	0	0	-	0	0	-	0		0.0241357
Pelobates	0	2633	54.9015	5	Pelobates fuscus	13	2	Pelobates syriacus	87	1	Pelobates syriacus	175	1	Pelobates cultripes	2445		0.0887471
Pelobatrachus	0	13	99.6496	5	Pelobatrachus nasuta	13	3	Pelobatrachus ligayae	2	0	-	0	0	-	0		0.0596346
Pelodytes	0	2485	57.4459	3	Pelodytes punctatus	13	3	Pelodytes ibericus	85	1	Pelodytes ibericus	186	1	Pelodytes ibericus	2286		0.12602
Pelophryne	0	7	99.7854	6	Pelophryne misera	7	0	-	0	0	-	0	0	-	0		0.0514698
Pelophylax	0	209	92.1157	22	Pelophylax nigromaculatus	16	4	Pelophylax ridibundus	24	1	Pelophylax ridibundus	193	0	-	0		0.0286356
Peltophryne	0	7	97.4796	11	Peltophryne peltocephala	7	1	Peltophryne peltocephala	84	0	-	0	0	-	0		0.0254588
Petropedetes	0	2608	46.5721	9	Petropedetes cameronensis	8	2	Petropedetes euskircheni	67	1	Petropedetes parkeri	194	1	Petropedetes vulpiae	2406		0.0245231
Phasmahyla	0	10	99.7941	7	Phasmahyla cochranae	10	0	-	0	0	-	0	0	-	0		0.0541551
Philautus	0	202	92.374	32	Philautus abditus	8	1	Philautus hosii	24	1	Philautus hosii	194	0	-	0		0.027563
Philoria	1	4	99.9014	6	Philoria sphagnicolus	4	0	-	0	0	-	0	0	-	0		0.106497
Phlyctimantis	0	200	90.2481	5	Phlyctimantis leonardi	8	4	Phlyctimantis boulengeri	80	1	Phlyctimantis leonardi	192	0	-	0		0.0237578
Phrynella	0	8	99.7808	1	Phrynella pulchra	8	0	-	0	0	-	0	0	-	0		0.0346522
Phrynobatrachus	0	2310	57.2465	62	Phrynobatrachus africanus	13	4	Phrynobatrachus natalensis	87	3	Phrynobatrachus keniensis	192	1	Phrynobatrachus auritus	2105		0.0886636
Phrynoidis	0	12	99.7427	2	Phrynoidis aspera	12	0	-	0	0	-	0	0	-	0		0.0478382
Phrynomantis	0	2380	52.8133	3	Phrynomantis bifasciatus	16	3	Phrynomantis microps	84	2	Phrynomantis annectens	193	1	Phrynomantis annectens	2171		0.061204
Phrynomedusa	0	9	99.8172	1	Phrynomedusa marginata	9	0	-	0	0	-	0	0	-	0		0.0648041
Phrynopus	0	13	99.7222	21	Phrynopus bracki	13	0	-	0	0	-	0	0	-	0		0.0679146
Phyllobates	0	206	92.4056	5	Phyllobates terribilis	17	1	Phyllobates vittatus	23	1	Phyllobates vittatus	189	0	-	0		0.0269069
Phyllodytes	0	11	99.7873	16	Phyllodytes acuminatus	11	0	-	0	0	-	0	0	-	0		0.0794191
Phyllomedusa	0	2836	38.2631	31	Phyllomedusa tomopterna	15	2	Phyllomedusa tomopterna	76	1	Phyllomedusa vaillantii	177	2	Phyllomedusa duellmani	2644		0.0175956
Physalaemus	0	1343	79.5768	42	Physalaemus cuvieri	11	1	Physalaemus cuvieri	86	0	-	0	1	Physalaemus cuvieri	1332		0.0769448
Phyzelaphryne	0	8	99.7939	1	Phyzelaphryne miriamae	8	0	-	0	0	-	0	0	-	0		0.10815
Pipa	0	2607	54.5745	3	Pipa carvalhoi	16	2	Pipa pipa	90	1	Pipa pipa	181	1	Pipa pipa	2410		0.131957
Pithecopus	0	1	99.9589	2	Pithecopus araguaius	1	0	-	0	0	-	0	0	-	0		0.0535133
Platymantis	0	9	99.7867	37	Platymantis hazelae	9	0	-	0	0	-	0	0	-	0		0.0697918
Platypelis	0	11	98.9303	12	Platypelis grandis	11	2	Platypelis tuberifera	32	0	-	0	0	-	0		0.0279808
Platyplectrum	0	6	99.8992	2	Platyplectrum ornatum	6	0	-	0	0	-	0	0	-	0		0.0319674
Plectrohyla	0	2186	49.0978	5	Plectrohyla glandulosa	9	1	Plectrohyla matudai	24	1	Plectrohyla matudai	193	1	Plectrohyla quecchi	1984		0.0109136
Plethodontohyla	0	204	92.297	11	Plethodontohyla brevipes	10	3	Plethodontohyla notosticta	26	1	Plethodontohyla notosticta	194	0	-	0		0.0192451
Pleurodema	0	205	89.8211	14	Pleurodema thaul	12	2	Pleurodema thaul	86	1	Pleurodema bibroni	193	0	-	0		0.0449792
Polypedates	0	211	89.8229	13	Polypedates megacephalus	17	2	Polypedates megacephalus	80	1	Polypedates leucomystax	194	0	-	0		0.0315189
Poyntonia	0	8	99.7592	1	Poyntonia paludicola	8	1	Poyntonia paludicola	3	0	-	0	0	-	0		0.0493001
Poyntonophrynus	0	200	92.3974	10	Poyntonophrynus fenoulheti	6	1	Poyntonophrynus dombensis	24	1	Poyntonophrynus dombensis	194	0	-	0		0.0168283
Pristimantis	0	2343	43.4987	291	Pristimantis thymelensis	13	2	Pristimantis thymelensis	81	1	Pristimantis ridens	192	2	Pristimantis w-nigrum	2138		0.0254876
Probreviceps	0	195	92.7499	5	Probreviceps macrodactylus	7	1	Probreviceps macrodactylus	24	1	Probreviceps macrodactylus	188	0	-	0		0.0158891
Proceratophrys	0	10	97.3252	21	Proceratophrys boiei	10	1	Proceratophrys boiei	88	0	-	0	0	-	0		0.0356932
Pseudacris	0	2172	51.0865	14	Pseudacris crucifer	11	2	Pseudacris nigrita	23	2	Pseudacris nigrita	186	1	Pseudacris triseriata	1975		0.0344653
Pseudhymenochirus	0	15	97.707	1	Pseudhymenochirus merlini	15	1	Pseudhymenochirus merlini	69	0	-	0	0	-	0		0.0936073
Pseudis	0	206	89.9409	7	Pseudis paradoxa	12	1	Pseudis paradoxa	85	1	Pseudis paradoxa	194	0	-	0		0.028399
Pseudobufo	1	3	99.9473	1	Pseudobufo subasper	3	0	-	0	0	-	0	0	-	0		0.049039
Pseudocallulops	0	2	99.9706	2	Pseudocallulops eurydactylus	2	0	-	0	0	-	0	0	-	0		0.0521764
Pseudopaludicola	1	12	99.7571	18	Pseudopaludicola falcipes	12	0	-	0	0	-	0	0	-	0		0.112802
Pseudophilautus	0	11	99.7277	51	Pseudophilautus wynaadensis	11	0	-	0	0	-	0	0	-	0		0.0542659
Pseudophryne	0	6	99.8558	14	Pseudophryne bibronii	6	0	-	0	0	-	0	0	-	0		0.0498559
Psychrophrynella	0	5	99.9182	3	Psychrophrynella usurpator	5	0	-	0	0	-	0	0	-	0		0.0855273
Pterorana	0	194	92.558	0	-	0	1	Pterorana khare	24	1	Pterorana khare	194	0	-	0		0.00788522
Ptychadena	0	2395	53.7509	37	Ptychadena mascareniensis	15	3	Ptychadena oxyrhynchus	86	2	Ptychadena mascareniensis	194	1	Ptychadena aequiplicata	2186		0.0466855
Ptychohyla	0	2030	56.229	11	Ptychohyla dendrophasma	10	0	-	0	0	-	0	1	Ptychohyla salvadorensis	2020		0.0125109
Pulchrana	0	202	92.4122	14	Pulchrana picturata	10	1	Pulchrana picturata	23	1	Pulchrana picturata	192	0	-	0		0.0172003
Pyxicephalus	0	1408	65.0621	2	Pyxicephalus edulis	12	1	Pyxicephalus adspersus	24	1	Pyxicephalus adspersus	194	1	Pyxicephalus adspersus	1202		0.0141616
Quasipaa	0	208	89.9295	9	Quasipaa exilispinosa	14	3	Quasipaa spinosa	80	2	Quasipaa delacouri	194	0	-	0		0.0174545
Rana	0	2718	44.5906	95	Rana catesbeiana	19	21	Rana berlandieri	83	3	Rana pipiens	193	2	Rana pipiens	2506		0.0189449
Ranitomeya	0	16	97.3066	14	Ranitomeya ventrimaculata	16	1	Ranitomeya imitator	84	0	-	0	0	-	0		0.0244908
Raorchestes	0	201	92.4928	50	Raorchestes menglaensis	8	2	Raorchestes gryllus	23	2	Raorchestes gryllus	193	0	-	0		0.0296883
Rentapia	0	11	97.3913	2	Rentapia hosii	11	1	Rentapia hosii	84	0	-	0	0	-	0		0.0123256
Rhacophorus	0	205	92.2886	31	Rhacophorus malabaricus	11	2	Rhacophorus pardalis	24	2	Rhacophorus pardalis	194	0	-	0		0.0289899
Rhaebo	0	12	99.6974	6	Rhaebo haematiticus	12	0	-	0	0	-	0	0	-	0		0.0464507
Rheobates	0	15	99.604	2	Rheobates palmatus	15	0	-	0	0	-	0	0	-	0		0.0711991
Rheobatrachus	0	10	99.7762	1	Rheobatrachus silus	10	0	-	0	0	-	0	0	-	0		0.116387
Rhinella	0	2307	60.9815	61	Rhinella marina	15	2	Rhinella marina	88	2	Rhinella macrorhina	193	2	Rhinella margaritifera	2099		0.0734307
Rhinoderma	0	2575	51.1829	1	Rhinoderma darwinii	17	1	Rhinoderma darwinii	82	1	Rhinoderma darwinii	193	1	Rhinoderma darwinii	2365		0.0625368
Rhinophrynus	0	2923	47.5252	1	Rhinophrynus dorsalis	19	1	Rhinophrynus dorsalis	87	1	Rhinophrynus dorsalis	176	1	Rhinophrynus dorsalis	2728		0.112703
Rhombophryne	0	2253	60.6115	14	Rhombophryne minuta	9	9	Rhombophryne minuta	3	0	-	0	1	Rhombophryne testudo	2244		0.0241081
Rulyrana	0	11	99.7912	6	Rulyrana flavopunctata	11	0	-	0	0	-	0	0	-	0		0.029373
Rupirana	0	10	99.7763	1	Rupirana cardosoi	10	0	-	0	0	-	0	0	-	0		0.0588608
Sabahphrynus	0	3	99.9168	1	Sabahphrynus maculatus	3	0	-	0	0	-	0	0	-	0		0.0427098
Sachatamia	0	11	99.7733	5	Sachatamia albomaculata	11	0	-	0	0	-	0	0	-	0		0.0389222
Sanguirana	0	200	92.4019	7	Sanguirana luzonensis	7	7	Sanguirana sanguinea	26	1	Sanguirana sanguinea	193	0	-	0		0.0243491
Sarcohyla	0	9	99.8264	8	Sarcohyla cyclada	9	0	-	0	0	-	0	0	-	0		0.0292174
Scaphiophryne	0	2310	53.8866	9	Scaphiophryne marmorata	17	4	Scaphiophryne boribory	85	1	Scaphiophryne brevis	193	1	Scaphiophryne marmorata	2100		0.0488601
Scaphiopus	0	1988	66.2084	3	Scaphiopus holbrookii	16	1	Scaphiopus couchii	88	1	Scaphiopus couchii	185	1	Scaphiopus couchii	1787		0.066948
Scarthyla	0	2029	55.9283	2	Scarthyla goinorum	7	0	-	0	0	-	0	1	Scarthyla goinorum	2022		0.0360836
Schismaderma	0	12	97.2946	1	Schismaderma carens	12	1	Schismaderma carens	86	0	-	0	0	-	0		0.032161
Scinax	0	2330	56.1343	61	Scinax ruber	12	2	Scinax ruber	87	1	Scinax staufferi	194	2	Scinax catharinae	2124		0.0612392
Sclerophrys	0	15	99.6541	32	Sclerophrys regularis	15	0	-	0	0	-	0	0	-	0		0.0373941
Scotobleps	0	205	89.8512	1	Scotobleps gabonicus	11	1	Scotobleps gabonicus	87	1	Scotobleps gabonicus	194	0	-	0		0.0395379
Scutiger	0	189	91.0593	18	Scutiger liupanensis	8	1	Scutiger gongshanensis	85	1	Scutiger gongshanensis	181	0	-	0		0.0189715
Scythrophrys	0	10	99.8013	1	Scythrophrys sawayae	10	0	-	0	0	-	0	0	-	0		0.0440941
Sechellophryne	0	5	99.8938	2	Sechellophryne gardineri	5	0	-	0	0	-	0	0	-	0		0.0604546
Semnodactylus	0	198	92.5623	1	Semnodactylus wealii	6	1	Semnodactylus wealii	26	1	Semnodactylus wealii	192	0	-	0		0.00468224
Siamophryne	0	2	99.9461	1	Siamophryne troglodytes	2	0	-	0	0	-	0	0	-	0		0.0512929
Sigalegalephrynus	1	3	99.9562	2	Sigalegalephrynus mandailinguensis	3	0	-	0	0	-	0	0	-	0		0.0349112
Silverstoneia	0	15	99.6681	3	Silverstoneia nubicola	15	0	-	0	0	-	0	0	-	0		0.0406245
Smilisca	0	205	92.3456	7	Smilisca phaeota	13	1	Smilisca fodiens	24	1	Smilisca fodiens	192	0	-	0		0.0214832
Sooglossus	0	204	92.4532	2	Sooglossus thomasseti	18	1	Sooglossus sechellensis	22	1	Sooglossus sechellensis	186	0	-	0		0.0276741
Spea	0	1776	73.8281	4	Spea bombifrons	9	3	Spea intermontana	84	1	Spea hammondii	186	2	Spea bombifrons	1581		0.0767444
Spelaeophryne	0	11	99.7766	1	Spelaeophryne methneri	11	0	-	0	0	-	0	0	-	0		0.0825546
Sphaenorhynchus	0	202	92.4384	13	Sphaenorhynchus lacteus	11	1	Sphaenorhynchus lacteus	24	1	Sphaenorhynchus lacteus	191	0	-	0		0.066966
Sphaerotheca	0	8	99.7677	5	Sphaerotheca dobsonii	8	1	Sphaerotheca dobsonii	3	0	-	0	0	-	0		0.0578484
Sphenophryne	0	13	99.714	1	Sphenophryne cornuta	13	0	-	0	0	-	0	0	-	0		0.0552032
Spicospina	0	9	99.8249	1	Spicospina flammocaerulea	9	0	-	0	0	-	0	0	-	0		0.0440049
Spinomantis	0	8	99.8372	12	Spinomantis peraccae	8	0	-	0	0	-	0	0	-	0		0.0751779
Staurois	0	667	84.8275	5	Staurois latopalmatus	14	1	Staurois natator	24	1	Staurois natator	193	1	Staurois natator	460		0.0317807
Stefania	0	2557	54.5066	12	Stefania evansi	12	1	Stefania evansi	24	1	Stefania evansi	193	1	Stefania coxi	2352		0.0370267
Stereocyclops	0	202	91.2375	2	Stereocyclops incrassatus	9	2	Stereocyclops incrassatus	60	2	Stereocyclops histrio	193	0	-	0		0.0356153
Strabomantis	1	12	97.3963	5	Strabomantis biporcatus	12	1	Strabomantis sulcatus	84	0	-	0	0	-	0		0.0476642
Strauchbufo	0	10	99.6866	1	Strauchbufo raddei	10	0	-	0	0	-	0	0	-	0		0.0445394
Strongylopus	0	202	89.8318	5	Strongylopus grayii	8	3	Strongylopus grayii	88	2	Strongylopus bonaespei	194	0	-	0		0.0106012
Stumpffia	0	202	91.4137	39	Stumpffia pygmaea	11	5	Stumpffia pygmaea	38	2	Stumpffia grandis	191	0	-	0		0.0283788
Sumaterana	0	4	99.8878	3	Sumaterana crassiovis	4	0	-	0	0	-	0	0	-	0		0.0631423
Sylvirana	0	211	89.9277	12	Sylvirana guentheri	18	2	Sylvirana guentheri	80	1	Sylvirana nigrovittata	193	0	-	0		0.010244
Synapturanus	0	196	92.5632	2	Synapturanus mirandaribeiroi	4	1	Synapturanus salseri	22	1	Synapturanus salseri	192	0	-	0		0.0522002
Tachiramantis	1	4	99.8921	4	Tachiramantis lentiginosus	4	0	-	0	0	-	0	0	-	0		0.117189
Tachycnemis	0	13	99.667	1	Tachycnemis seychellensis	13	1	Tachycnemis seychellensis	2	0	-	0	0	-	0		0.0401702
Taruga	0	6	99.8868	3	Taruga eques	6	0	-	0	0	-	0	0	-	0		0.0572408
Taudactylus	0	5	99.9138	1	Taudactylus acutirostris	5	0	-	0	0	-	0	0	-	0		0.0944578
Telmatobius	0	2608	52.4783	24	Telmatobius bolivianus	11	3	Telmatobius macrostomus	86	1	Telmatobius niger	192	3	Telmatobius carrillae	2405		0.0451607
Telmatobufo	0	8	99.7358	3	Telmatobufo australis	8	0	-	0	0	-	0	0	-	0		0.0731648
Tepuihyla	0	11	99.7767	8	Tepuihyla rodriguezi	11	0	-	0	0	-	0	0	-	0		0.0457099
Teratohyla	0	204	92.3814	5	Teratohyla spinosa	11	1	Teratohyla adenocheira	23	1	Teratohyla adenocheira	193	0	-	0		0.0138667
Theloderma	0	199	92.4608	25	Theloderma asperum	10	1	Theloderma corticale	24	1	Theloderma corticale	189	0	-	0		0.0171125
Thoropa	0	1400	80.9738	5	Thoropa taophora	14	0	-	0	0	-	0	1	Thoropa miliaris	1386		0.0494796
Tlalocohyla	0	12	99.7551	4	Tlalocohyla picta	12	0	-	0	0	-	0	0	-	0		0.0708901
Tomopterna	0	2279	60.7847	14	Tomopterna cryptotis	10	1	Tomopterna cryptotis	21	1	Tomopterna cryptotis	179	1	Tomopterna tuberculosa	2090		0.0417612
Trachycephalus	0	2845	43.8477	16	Trachycephalus jordani	13	1	Trachycephalus coriaceus	24	1	Trachycephalus coriaceus	194	1	Trachycephalus jordani	2638		0.0202422
Trichobatrachus	0	2751	41.9317	1	Trichobatrachus robustus	19	1	Trichobatrachus robustus	88	1	Trichobatrachus robustus	194	1	Trichobatrachus robustus	2538		0.0141303
Triprion	0	204	92.3399	1	Triprion petasatus	12	1	Triprion petasatus	24	1	Triprion petasatus	192	0	-	0		0.0103784
Tsingymantis	0	6	99.8838	1	Tsingymantis antitra	6	0	-	0	0	-	0	0	-	0		0.0759885
Uperodon	0	206	92.2602	5	Uperodon taprobanicus	13	1	Uperodon variegatus	24	1	Uperodon variegatus	193	0	-	0		0.0434555
Uperoleia	0	14	99.6566	25	Uperoleia laevigata	14	0	-	0	0	-	0	0	-	0		0.0535119
Vandijkophrynus	1	6	99.8656	5	Vandijkophrynus angusticeps	6	0	-	0	0	-	0	0	-	0		0.0495116
Vietnamophryne	0	2	99.9358	3	Vietnamophryne inexpectata	2	0	-	0	0	-	0	0	-	0		0.0543503
Vitreorana	0	12	99.755	8	Vitreorana eurygnatha	12	0	-	0	0	-	0	0	-	0		0.0393092
Wakea	0	5	99.8957	1	Wakea madinika	5	0	-	0	0	-	0	0	-	0		0.073779
Werneria	0	8	99.8218	4	Werneria mertensiana	8	0	-	0	0	-	0	0	-	0		0.0298685
Wolterstorffina	0	9	99.7968	3	Wolterstorffina parvipalmata	9	0	-	0	0	-	0	0	-	0		0.0382453
Xanthophryne	0	4	99.9128	1	Xanthophryne koynayensis	4	0	-	0	0	-	0	0	-	0		0.0206948
Xenohyla	0	8	99.8313	2	Xenohyla truncata	8	0	-	0	0	-	0	0	-	0		0.05528
Xenophrys	0	187	93.6624	26	Xenophrys glandulosa	11	20	Xenophrys glandulosa	22	1	Xenophrys glandulosa	176	0	-	0		0.00948604
Xenopus	0	1543	65.938	29	Xenopus laevis	16	5	Xenopus epitropicalis	89	1	Xenopus tropicalis	193	2	Xenopus tropicalis	1334		0.102789
Xenorhina	0	197	92.5559	7	Xenorhina obesa	10	1	Xenorhina fuscigula	24	1	Xenorhina fuscigula	187	0	-	0		0.0251919
Yunganastes	0	7	99.8631	5	Yunganastes pluvicanorus	7	0	-	0	0	-	0	0	-	0		0.0774187
Zachaenus	0	7	99.8358	2	Zachaenus parvulus	7	0	-	0	0	-	0	0	-	0		0.0763541
Zhangixalus	0	2498	51.3448	33	Zhangixalus dennysi	16	1	Zhangixalus dennysi	81	0	-	0	1	Zhangixalus nigropunctatus	2482		0.0160818
