# Supplementary material for: Redefining Possible: Combining Phylogenomic and Supersparse Data in Frogs
Source: Mol Biol Evol. 2023 May 4;40(5):msad109. doi: 10.1093/molbev/msad109 (PMC10202597; doi:10.1093/molbev/msad109)
Supplement: msad109_Supplementary_Data [file msad109_supplementary_data.zip › Supplementary File S4.xlsx]

## Sheet: Metadata
Supplementary File S4. GenBank accession numbers for all markers and taxa in the legacy and NPCL datasets
*Accessions labeled with AHE were derived from the alignments of Hime et al. (2021), and were compatible with the NPCL sequences

## Sheet: File S4
Taxon	MTDNA_12S	MTDNA_16S	MTDNA_CO1_p1	MTDNA_CO1_p2	MTDNA_CYTB	MTDNA_ND1	MTDNA_ND2	MTDNA_ND4	BDNF	BMP2	CMYC	CXCR4	H3A	NCX1	NT3	POMC	RAG1_p1	RAG1_p2	RAG2	RHO	SIA	SLC8A3	TNS3	TYR	NPCL_ADNP	NPCL_ANKRD50	NPCL_ARID2	NPCL_ARSI	NPCL_BPTF	NPCL_CAND1	NPCL_CASR	NPCL_CELSR3	NPCL_CHST1	NPCL_CILP	NPCL_CPT2	NPCL_DBC1	NPCL_DCHS1	NPCL_DET1	NPCL_DISP1	NPCL_DISP2	NPCL_DMXL1	NPCL_DNAH3	NPCL_DOLK	NPCL_DOPEY1	NPCL_DSEL	NPCL_ENC1	NPCL_EVPL	NPCL_EXOC8	NPCL_EXTL3
Abavorana luctuosa	KF477635.1	KF477635.1	-	-	KR264180.1	KY982523.1	-	-	-	-	KR264252.1	-	-	-	-	-	-	KR264407.1	-	-	-	-	-	KR264482.1	-	-	-	-	-	-	-	-	-	-	-	-	-	-	-	-	-	-	-	-	-	-	-	-	-
Acanthixalus sonjae	-	-	-	-	-	-	-	-	-	-	-	-	-	-	-	-	-	-	-	-	-	-	-	-	-	-	-	-	-	-	-	-	-	-	-	-	-	-	-	-	-	-	-	-	-	-	-	-	-
Acanthixalus spinosus	AF215214.1	AF465438.1	-	-	AF215488.1	-	-	-	-	-	-	-	-	-	-	MK499174.1	-	MK498165.1	-	-	-	-	-	MK498413.1	-	-	-	-	-	-	-	-	-	-	-	-	-	-	-	-	-	-	-	-	-	-	-	-	-
Acris crepitans	AY819360.1	AY843559.1	MN135413.1	-	EF988098.1	GQ366290.1	-	-	-	-	-	EF107468.1	DQ284107.1	EF107244.1	-	GQ366031.1	-	KX208710.1	KX208856.1	AY844533.1	AY844762.1	EF107403.1	MN953153.1	AY844019.1	KX198836.1	KX198980.1	KX199134.1	KX199281.1	KX199439.1	KX199584.1	KX199729.1	KX199862.1	KX199996.1	KX200136.1	KX200273.1	KX200571.1	KX200717.1	KX200863.1	KX201003.1	KX201145.1	KX201295.1	-	KX201522.1	KX201667.1	KX201817.1	KX201961.1	KX202098.1	KX202244.1	KX202389.1
Adelastes hylonomos	-	KM509082.1	KM509748.1	-	-	-	-	-	KM509213.1	-	KM509354.1	-	-	-	-	-	-	AHE.L239.RAG1.I10391	-	-	KM509617.1	-	-	KM509882.1	-	-	-	AHE.L146.ARSI.I10391	-	-	-	-	AHE.L241.CHST1.I10391	-	-	-	-	-	AHE.L41.DISP1.I10391	AHE.L304.DISP2.I10391	AHE.L138.DMXL1.I10391	AHE.L320.DNAH3.I10391	-	-	-	-	-	-	-
Adelophryne gutturosa	EU186679.1	EU186679.1	JX298341.1	-	JX298392.1	GQ345247.1	-	-	-	-	GQ345149.1	GQ345185.1	-	GQ345233.1	-	JX298122.1	EU186751.1	JX298168.1	-	GQ345302.1	GQ345312.1	GQ345331.1	-	JX298222.1	-	-	-	-	-	-	-	-	-	-	-	-	-	-	-	-	-	-	-	-	-	-	-	-	-
Adelotus brevis	DQ283298.1	DQ283297.1	-	-	-	-	-	AJ269701.1	-	-	-	-	DQ284307.1	-	-	-	-	-	-	DQ283948.1	DQ282800.1	-	-	-	-	-	-	-	-	-	-	-	-	-	-	-	-	-	-	-	-	-	-	-	-	-	-	-	-
Adelphobates galactonotus	EU342641.1	HQ290984.1	KU494314.1	-	EF646761.1	HQ290984.1	HQ290984.1	-	HQ290621.1	HQ291044.1	-	-	-	HQ290741.1	HQ290801.1	HQ290861.1	-	EU325906.1	-	DQ503227.1	DQ503088.1	-	-	HQ290921.1	-	-	-	-	-	-	-	-	-	-	-	-	-	-	-	-	-	-	-	-	-	-	-	-	-
Adenomera andreae	HQ290944.1	HQ290944.1	KC520689.1	-	HQ290524.1	HQ290944.1	HQ290944.1	-	HQ290584.1	HQ291007.1	-	-	-	HQ290704.1	HQ290764.1	KC604061.1	-	KF674176.1	-	KC604094.1	-	-	-	JN691400.1	-	-	-	-	-	-	-	-	-	-	-	-	-	-	-	-	-	-	-	-	-	-	-	-	-
Adenomus kelaartii	-	EF107161.1	-	-	-	-	-	-	-	-	-	EF107447.1	-	EF107221.1	-	-	-	EF107284.1	-	-	-	EF107348.1	-	-	-	-	-	-	-	-	-	-	-	-	-	-	-	-	-	-	-	-	-	-	-	-	-	-	-
Afrixalus dorsalis	DQ347002.1	DQ347002.1	KY079387.1	-	-	-	-	-	-	-	-	EF107456.1	-	EF107231.1	-	MK498975.1	-	MK498117.1	-	DQ347355.1	-	EF107372.1	-	MK498365.1	-	-	-	-	-	-	-	-	-	-	-	-	-	-	-	-	-	-	-	-	-	-	-	-	-
Afrixalus fulvovittatus	-	-	-	-	-	-	-	-	-	-	-	-	-	-	-	-	-	-	-	-	-	-	-	-	-	-	-	AHE.L146.ARSI.I6475	-	AHE.L268.CAND1.I6475	-	-	AHE.L241.CHST1.I6475	-	-	-	-	-	AHE.L41.DISP1.I6475	AHE.L304.DISP2.I6475	AHE.L138.DMXL1.I6475	AHE.L320.DNAH3.I6475	-	-	-	-	-	-	-
Agalychnis callidryas	AY819412.1	AY843563.1	AB612053.1	AB612053.1	EF125028.1	FJ489276.1	-	-	-	-	-	AB612054.1	DQ284401.1	-	-	EF158395.1	EF493362.1	AY323765.1	KX208812.1	AY323750.1	AY844765.1	-	EF179208.1	-	-	KX198935.1	KX199084.1	KX199236.1	KX199395.1	KX199540.1	KX199684.1	KX199830.1	KX199949.1	KX200097.1	KX200233.1	KX200526.1	KX200671.1	KX200815.1	KX200962.1	KX201101.1	KX201246.1	-	KX201475.1	KX201617.1	KX201770.1	KX201919.1	KX202055.1	KX202199.1	KX202346.1
Aglyptodactylus madagascariensis	DQ283056.1	DQ283056.1	KR337843.1	-	AB325874.1	-	-	-	KR479635.1	-	-	KX200434.1	-	-	-	-	-	AHE.L239.RAG1.I6422	KX208867.1	AF249103.1	-	-	-	AF249166.1	KX198847.1	KX198990.1	KX199145.1	AHE.L146.ARSI.I6422	KX199450.1	AHE.L268.CAND1.I6422	KX199740.1	KX199869.1	AHE.L241.CHST1.I6422	KX200146.1	KX200283.1	KX200582.1	KX200727.1	KX200874.1	AHE.L41.DISP1.I6422	AHE.L304.DISP2.I6422	AHE.L138.DMXL1.I6422	AHE.L320.DNAH3.I6422	KX201533.1	KX201678.1	KX201828.1	KX201972.1	KX202109.1	KX202255.1	KX202400.1
Alcalus baluensis	DQ283142.1	DQ283142.1	-	-	-	-	-	-	-	-	-	-	DQ284182.1	-	-	-	-	DQ347270.1	-	DQ283843.1	DQ282698.1	-	-	DQ347177.1	-	-	-	-	-	-	-	-	-	-	-	-	-	-	-	-	-	-	-	-	-	-	-	-	-
Alexteroon obstetricans	-	DQ283344.1	-	-	-	-	-	-	-	-	-	-	DQ284209.1	-	-	-	-	AHE.L239.RAG1.I4428	-	DQ283864.1	DQ282723.1	-	-	-	-	-	-	AHE.L146.ARSI.I4428	-	AHE.L268.CAND1.I4428	-	-	AHE.L241.CHST1.I4428	-	-	-	-	-	AHE.L41.DISP1.I4428	AHE.L304.DISP2.I4428	AHE.L138.DMXL1.I4428	AHE.L320.DNAH3.I4428	-	-	-	-	-	-	-
Allobates femoralis	EU342535.1	HQ290951.1	MT627179.1	MT627179.1	MT627179.1	MT627179.1	HQ290951.1	MT627179.1	HQ290591.1	HQ291014.1	-	KX200398.1	DQ284074.1	HQ290711.1	HQ290771.1	HQ290831.1	-	AHE.L239.RAG1.I8563	KX208833.1	DQ283774.1	DQ282657.1	-	-	JN691578.1	KX198811.1	KX198955.1	KX199108.1	AHE.L146.ARSI.I8563	KX199414.1	AHE.L268.CAND1.I8563	KX199704.1	KX199843.1	AHE.L241.CHST1.I8563	-	KX200248.1	KX200546.1	KX200694.1	KX200837.1	AHE.L41.DISP1.I8563	AHE.L304.DISP2.I8563	AHE.L138.DMXL1.I8563	AHE.L320.DNAH3.I8563	KX201496.1	KX201641.1	KX201792.1	KX201937.1	KX202073.1	KX202221.1	KX202365.1
Allophryne ruthveni	AY819328.1	AY843564.1	KU494330.1	-	AY843786.1	AY819458.1	-	-	-	-	-	KF534373.1	-	KF534112.1	-	AY819077.1	-	EU663432.1	-	AY844538.1	AY844766.1	KF534194.1	-	KC604076.1	-	-	-	-	-	-	-	-	-	-	-	-	-	-	-	-	-	-	-	-	-	-	-	-	-
Alsodes gargola	JX564852.1	JX564852.1	JX564852.1	JX564852.1	JX203951.1	JX204012.1	JX564852.1	JX564852.1	-	-	-	KX200412.1	DQ284118.1	-	-	-	-	AHE.L239.RAG1.I4372	KX208845.1	AY844539.1	AY844767.1	-	-	-	KX198825.1	KX198969.1	KX199122.1	AHE.L146.ARSI.I4372	KX199428.1	AHE.L268.CAND1.I4372	KX199717.1	KX199853.1	AHE.L241.CHST1.I4372	KX200128.1	KX200262.1	KX200560.1	KX200707.1	KX200851.1	AHE.L41.DISP1.I4372	AHE.L304.DISP2.I4372	AHE.L138.DMXL1.I4372	AHE.L320.DNAH3.I4372	KX201510.1	KX201655.1	KX201806.1	KX201950.1	KX202086.1	KX202235.1	KX202379.1
Altiphrynoides malcolmi	KF664681.1	KF665145.1	-	KF665720.1	-	-	KY555676.1	-	-	-	-	KF665916.1	-	-	-	-	-	KF666181.1	-	-	-	-	-	-	-	-	-	-	-	-	-	-	-	-	-	-	-	-	-	-	-	-	-	-	-	-	-	-	-
Alytes obstetricans	AY585337.1	AY585337.1	AY585337.1	AY585337.1	AY585337.1	AY523757.1	AY585337.1	AY585337.1	JQ626687.1	-	KJ859009.1	AY364170.1	DQ284158.1	AY523703.1	-	JQ626759.1	-	AHE.L239.RAG1.I4373	JQ626795.1	AY364385.1	DQ282683.1	EF107345.1	-	DQ347130.1	KX198848.1	KX198991.1	KX199146.1	AHE.L146.ARSI.I4373	KX199451.1	AHE.L268.CAND1.I4373	KX199741.1	KX199870.1	AHE.L241.CHST1.I4373	KX200147.1	KX200284.1	KX200583.1	KX200728.1	KX200875.1	AHE.L41.DISP1.I4373	AHE.L304.DISP2.I4373	AHE.L138.DMXL1.I4373	AHE.L320.DNAH3.I4373	KX201534.1	KX201679.1	KX201829.1	KX201973.1	KX202110.1	KX202256.1	KX202401.1
Amazophrynella minuta	DQ502120.1	AY843582.1	DQ502828.1	-	AY843804.1	AY819462.1	-	-	-	-	AY819166.1	DQ306496.1	DQ284096.1	-	-	AY819081.1	-	DQ158346.1	-	AY844555.1	-	-	-	EF364362.1	-	-	-	-	-	-	KX199670.1	-	KX199935.1	-	-	KX200513.1	KX200658.1	-	-	-	-	-	-	-	-	KX201907.1	-	-	-
Ameerega hahneli	DQ501996.1	HQ290998.1	MT627178.1	MT627178.1	MT627178.1	HQ290998.1	MT627178.1	MT627178.1	HQ290635.1	HQ291058.1	-	-	-	HQ290755.1	HQ290815.1	KC604073.1	-	KY549464.1	-	DQ503183.1	DQ503044.1	-	-	DQ503142.1	-	-	-	-	-	-	-	-	-	-	-	-	-	-	-	-	-	-	-	-	-	-	-	-	-
Amietia angolensis	KU693769.1	DQ347029.1	-	-	-	-	KX225539.1	-	KC180104.1	-	-	-	DQ284258.1	-	-	-	-	DQ019493.1	-	DQ347377.1	-	-	-	KC180297.1	-	-	-	-	-	-	-	-	-	-	-	-	-	-	-	-	-	-	-	-	-	-	-	-	-
Amietia nutti	-	-	-	-	-	-	-	-	-	-	-	-	-	-	-	-	-	-	-	-	-	-	-	-	KX198902.1	KX199049.1	KX199203.1	KX199316.1	KX199507.1	KX199651.1	KX199799.1	KX199918.1	KX200065.1	KX200201.1	KX200340.1	KX200638.1	KX200782.1	KX200932.1	KX201069.1	KX201212.1	KX201362.1	KX201441.1	KX201585.1	KX201736.1	KX201886.1	KX202022.1	KX202164.1	KX202312.1	KX202456.1
Amnirana albolabris	JX564871.1	JX564871.1	JX564871.1	JX564871.1	JX564871.1	JX564871.1	JX564871.1	JX564871.1	-	-	KR264265.1	KR264346.1	DQ284354.1	-	-	-	-	KR264431.1	-	DQ283989.1	-	-	-	KR264499.1	-	-	-	-	-	-	-	-	-	-	-	-	-	-	-	-	-	-	-	-	-	-	-	-	-
Amolops loloensis	KT750963.1	KT750963.1	KT750963.1	KT750963.1	KT750963.1	KT750963.1	KT750963.1	KF771308.1	-	-	-	KX200402.1	-	-	-	-	-	KX208690.1	KX208836.1	DQ360008.1	-	-	-	DQ360039.1	KX198815.1	KX198959.1	KX199112.1	KX199261.1	KX199418.1	KX199564.1	KX199708.1	-	KX199975.1	KX200118.1	KX200252.1	KX200550.1	KX200697.1	KX200841.1	KX200983.1	KX201124.1	KX201274.1	-	KX201500.1	KX201645.1	KX201796.1	KX201941.1	KX202077.1	KX202225.1	KX202369.1
Anaxyrus americanus	AY680204.1	MK855099.1	MK855099.1	MK855099.1	MK855099.1	MK855099.1	MK855099.1	MK855099.1	-	-	GQ442633.1	DQ306520.1	KJ532296.1	FJ882676.1	-	DQ158268.1	KJ609650.1	KJ609650.1	-	FJ004273.1	-	-	-	-	-	-	-	-	-	-	-	-	-	-	-	-	-	-	-	-	-	-	-	-	-	-	-	-	-
Anaxyrus punctatus	-	-	-	-	-	-	-	-	-	-	-	-	-	-	-	-	-	-	-	-	-	-	-	-	KX198800.1	KX198945.1	KX199096.1	KX199246.1	KX199404.1	KX199549.1	KX199693.1	KX199834.1	KX199960.1	KX200104.1	KX200239.1	KX200535.1	KX200682.1	KX200825.1	KX200970.1	KX201109.1	KX201258.1	-	KX201484.1	KX201629.1	KX201781.1	KX201927.1	KX202061.1	KX202210.1	KX202353.1
Andinobates claudiae	EU342671.1	HQ290983.1	DQ502747.1	DQ371324.1	HQ290560.1	HQ290983.1	HQ290983.1	-	HQ290620.1	HQ291043.1	-	-	DQ284071.1	HQ290740.1	HQ290800.1	HQ290860.1	-	EU325921.1	-	DQ283772.1	DQ282654.1	-	-	HQ290920.1	-	-	-	-	-	-	-	-	-	-	-	-	-	-	-	-	-	-	-	-	-	-	-	-	-
Anhydrophryne rattrayi	KU354505.1	AF215504.1	-	-	MT238420.1	-	-	-	-	-	-	-	-	-	-	-	-	KX241890.1	HQ014441.1	-	-	-	-	-	-	-	-	-	-	-	-	-	-	-	-	-	-	-	-	-	-	-	-	-	-	-	-	-	-
Anilany helenae	EU341070.1	EU341070.1	KX033510.1	-	EU341004.1	-	-	-	-	-	-	-	-	-	-	-	-	EU341125.1	-	-	-	-	-	-	-	-	-	-	-	-	-	-	-	-	-	-	-	-	-	-	-	-	-	-	-	-	-	-	-
Anodonthyla boulengerii	MG020769.1	MG020769.1	GU177065.1	-	GU177071.1	-	-	-	EF395994.1	-	KM509360.1	-	-	-	-	-	-	EF396072.1	EF396110.1	-	KM509623.1	-	-	EF395959.1	KX198794.1	-	KX199090.1	-	-	-	KX199690.1	-	KX199955.1	-	-	-	KX200677.1	-	-	-	KX201252.1	-	-	KX201623.1	KX201776.1	-	-	KX202205.1	-
Anomaloglossus degranvillei	DQ502257.1	MG264892.1	MG264892.1	MG264892.1	MG264892.1	MG264892.1	MG264892.1	MG264892.1	-	-	-	-	-	-	-	KY549526.1	-	KY549485.1	-	DQ503188.1	DQ503051.1	-	-	JN691792.1	-	-	-	-	-	-	-	-	-	-	-	-	-	-	-	-	-	-	-	-	-	-	-	-	-
Anotheca spinosa	AY819361.1	DQ830813.1	-	-	AY843788.1	AY819492.1	-	-	-	-	-	-	DQ284101.1	DQ830860.1	-	AY819110.1	-	DQ830928.1	-	AY844540.1	AY844768.1	-	DQ830950.1	AY844022.1	-	-	-	-	-	-	-	-	-	-	-	-	-	-	-	-	-	-	-	-	-	-	-	-	-
Ansonia longidigita	DQ283341.1	DQ283341.1	-	KF665812.1	-	-	KY555708.1	-	-	-	-	FJ882698.1	-	FJ882645.1	-	-	-	KF666400.1	-	DQ283968.1	DQ282817.1	-	-	-	-	-	-	AHE.L146.ARSI.I4429	-	AHE.L268.CAND1.I4429	-	-	AHE.L241.CHST1.I4429	-	-	-	-	-	AHE.L41.DISP1.I4429	AHE.L304.DISP2.I4429	AHE.L138.DMXL1.I4429	AHE.L320.DNAH3.I4429	-	-	-	-	-	-	-
Aparasphenodon brunoi	AY843567.1	AY843567.1	KU494340.1	-	AY843789.1	KF002246.1	-	-	-	-	-	-	-	-	-	MN954577.1	-	MN953278.1	-	AY844541.1	AY844769.1	-	MN953161.1	AY844023.1	-	-	-	-	-	-	-	-	-	-	-	-	-	-	-	-	-	-	-	-	-	-	-	-	-
Aphantophryne pansa	DQ283195.1	DQ283195.1	-	-	-	-	-	-	-	-	-	-	DQ284228.1	-	-	-	-	-	-	DQ283879.1	DQ282739.1	-	-	-	-	-	-	-	-	-	-	-	-	-	-	-	-	-	-	-	-	-	-	-	-	-	-	-	-
Aplastodiscus perviridis	AY843569.1	KU184016.1	KU184041.1	-	AY843791.1	KU184224.1	-	-	-	-	-	KF751467.1	DQ284044.1	-	-	-	-	KX208698.1	KX208843.1	AY844543.1	AY844771.1	-	KU184171.1	AY844025.1	KX198823.1	KX198967.1	KX199120.1	KX199269.1	KX199426.1	KX199572.1	KX199715.1	KX199851.1	KX199982.1	KX200126.1	KX200260.1	KX200558.1	KX200705.1	KX200849.1	KX200991.1	KX201132.1	KX201282.1	-	KX201508.1	KX201653.1	KX201804.1	KX201949.1	KX202084.1	KX202233.1	KX202377.1
Arcovomer passarellii	KC822476.1	KM509093.1	KP037040.1	-	-	-	-	-	KC180153.1	-	KM509365.1	-	-	-	-	-	-	AHE.L239.RAG1.I13337	-	-	KM509628.1	-	-	KM509893.1	-	-	-	AHE.L146.ARSI.I13337	-	AHE.L268.CAND1.I13337	-	-	AHE.L241.CHST1.I13337	-	-	-	-	-	AHE.L41.DISP1.I13337	AHE.L304.DISP2.I13337	AHE.L138.DMXL1.I13337	AHE.L320.DNAH3.I13337	-	-	-	-	-	-	-
Arenophryne rotunda	-	-	-	-	-	-	EF606730.1	-	-	-	-	-	-	-	-	-	-	-	-	-	-	-	-	-	-	-	-	-	-	-	-	-	-	-	-	-	-	-	-	-	-	-	-	-	-	-	-	-	-
Argenteohyla siemersi	AY843570.1	AY843570.1	-	-	AY843792.1	MN961719.1	-	-	-	-	-	-	DQ284064.1	-	-	MN954582.1	-	-	-	AY844544.1	AY844772.1	-	MN953164.1	AY844026.1	-	-	-	-	-	-	-	-	-	-	-	-	-	-	-	-	-	-	-	-	-	-	-	-	-
Aromobates saltuensis	DQ502274.1	HQ290970.1	DQ502935.1	-	HQ290548.1	HQ290970.1	HQ290970.1	-	HQ290608.1	HQ291031.1	-	-	-	HQ290728.1	HQ290788.1	HQ290848.1	-	DQ503406.1	-	DQ503280.1	-	-	-	HQ290908.1	-	-	-	-	-	-	-	-	-	-	-	-	-	-	-	-	-	-	-	-	-	-	-	-	-
Arthroleptella bicolor	DQ283070.1	DQ283070.1	-	-	-	-	-	-	-	-	-	-	DQ284106.1	-	-	-	-	AHE.L239.RAG1.I6438	-	DQ283795.1	DQ282662.1	-	-	-	-	-	-	AHE.L146.ARSI.I6438	-	AHE.L268.CAND1.I6438	-	-	AHE.L241.CHST1.I6438	-	-	-	-	-	AHE.L41.DISP1.I6438	AHE.L304.DISP2.I6438	AHE.L138.DMXL1.I6438	AHE.L320.DNAH3.I6438	-	-	-	-	-	-	-
Arthroleptides martiensseni	AF026342.1	DQ347064.1	-	KY177157.1	JX546970.1	-	-	-	KF693494.1	-	-	-	-	-	-	-	-	AHE.L239.RAG1.I6428	-	-	KF693558.1	-	-	DQ347197.1	-	-	-	AHE.L146.ARSI.I6428	-	AHE.L268.CAND1.I6428	-	-	AHE.L241.CHST1.I6428	-	-	-	-	-	AHE.L41.DISP1.I6428	AHE.L304.DISP2.I6428	AHE.L138.DMXL1.I6428	AHE.L320.DNAH3.I6428	-	-	-	-	-	-	-
Arthroleptis poecilonotus	FJ151140.1	JX564853.1	JX564853.1	JX564853.1	JX564853.1	JX564853.1	-	JX564853.1	KM509225.1	-	KM509366.1	KX200436.1	-	-	-	MK499203.1	-	KX208723.1	KX208868.1	-	KM509629.1	-	-	KM509894.1	KX198849.1	KX198992.1	KX199147.1	KX199294.1	KX199452.1	KX199596.1	KX199742.1	-	KX200008.1	KX200148.1	KX200285.1	KX200584.1	KX200729.1	KX200876.1	KX201015.1	KX201158.1	KX201308.1	KX201385.1	KX201535.1	KX201680.1	KX201830.1	-	KX202111.1	KX202257.1	KX202402.1
Ascaphus truei	AJ871087.1	AJ871087.1	AJ871087.1	AJ871087.1	AJ871087.1	AJ871087.1	AJ871087.1	AJ871087.1	EU275896.1	-	-	AY523695.1	DQ284162.1	AY523731.1	-	EU275850.1	-	KX208725.1	KX208870.1	DQ347404.1	-	AY948893.1	-	-	KX198851.1	KX198994.1	KX199149.1	-	KX199454.1	KX199598.1	KX199744.1	KX199872.1	KX200010.1	KX200149.1	KX200287.1	KX200586.1	KX200731.1	KX200878.1	KX201017.1	KX201160.1	KX201310.1	KX201387.1	KX201536.1	KX201682.1	KX201832.1	KX201975.1	KX202112.1	-	KX202404.1
Assa darlingtoni	-	DQ283284.1	-	-	-	-	-	-	-	-	-	-	DQ284300.1	-	-	-	-	-	-	DQ283943.1	-	-	-	-	-	-	-	-	-	-	-	-	-	-	-	-	-	-	-	-	-	-	-	-	-	-	-	-	-
Asterophrys turpicola	FR832625.1	KM509095.1	KM509761.1	-	-	-	-	-	KM509226.1	-	KM509367.1	-	-	-	-	-	-	EF396074.1	EF396113.1	-	KM509630.1	-	-	EF395961.1	-	-	-	-	-	-	-	-	-	-	-	-	-	-	-	-	-	-	-	-	-	-	-	-	-
Astylosternus diadematus	AY341625.1	AY341691.1	-	-	AY341735.1	-	-	-	-	-	-	KX200433.1	-	-	-	-	-	AHE.L239.RAG1.I6477	KX208866.1	-	-	-	-	AY341754.1	KX198846.1	KX198989.1	KX199144.1	AHE.L146.ARSI.I6477	KX199449.1	AHE.L268.CAND1.I6477	KX199739.1	-	AHE.L241.CHST1.I6477	KX200145.1	KX200282.1	KX200581.1	-	KX200873.1	AHE.L41.DISP1.I6477	AHE.L304.DISP2.I6477	AHE.L138.DMXL1.I6477	AHE.L320.DNAH3.I6477	KX201532.1	KX201677.1	KX201827.1	KX201971.1	KX202108.1	KX202254.1	KX202399.1
Atelognathus patagonicus	AY843571.1	AY843571.1	JX203909.1	-	MH974605.1	-	-	-	-	-	-	KP295515.1	-	-	-	KP295562.1	-	-	-	AY844545.1	AY844773.1	-	-	AY844027.1	-	-	-	-	-	-	-	-	-	-	-	-	-	-	-	-	-	-	-	-	-	-	-	-	-
Atelognathus reverberii	-	-	-	-	-	-	-	-	-	-	-	-	-	-	-	-	-	-	-	-	-	-	-	-	KX198840.1	KX198984.1	KX199138.1	KX199285.1	KX199443.1	KX199587.1	KX199733.1	KX199864.1	KX199999.1	KX200139.1	KX200277.1	KX200575.1	KX200721.1	KX200867.1	KX201007.1	KX201149.1	KX201299.1	-	KX201526.1	KX201671.1	KX201821.1	KX201965.1	KX202102.1	KX202248.1	KX202393.1
Atelopus barbotini	EF364283.1	EU672971.1	-	KF665712.1	AY995996.1	-	DQ068415.1	-	-	-	-	GU183852.1	-	GU183854.1	-	-	-	KF666236.1	-	-	-	-	-	EF364360.1	-	-	-	-	-	-	-	-	-	-	-	-	-	-	-	-	-	-	-	-	-	-	-	-	-
Atelopus hoogmoedi	-	-	-	-	-	-	-	-	-	-	-	-	-	-	-	-	-	-	-	-	-	-	-	-	-	-	-	AHE.L146.ARSI.I4430	-	AHE.L268.CAND1.I4430	-	-	AHE.L241.CHST1.I4430	-	-	-	-	-	AHE.L41.DISP1.I4430	AHE.L304.DISP2.I4430	AHE.L138.DMXL1.I4430	AHE.L320.DNAH3.I4430	-	-	-	-	-	-	-
Atympanophrys gigantica	-	-	-	-	-	-	-	-	-	-	-	-	-	-	-	-	-	-	-	-	-	-	-	-	-	-	-	-	-	-	-	-	-	-	-	-	-	-	-	MH405925.1	-	-	-	-	-	-	-	-	-
Atympanophrys shapingensis	JX458090.1	JX458090.1	JX458090.1	JX458090.1	JX458090.1	JX458090.1	JX458090.1	JX458090.1	KX811943.1	-	-	-	-	-	-	-	-	MH405135.1	MH405751.1	KX812316.1	-	-	-	-	-	-	-	-	-	-	-	-	-	-	-	-	-	-	-	-	-	-	-	-	-	-	-	-	-
Aubria subsigillata	DQ283172.1	DQ283173.1	-	-	-	-	-	-	KF991298.1	-	-	KX200426.1	DQ284210.1	-	-	-	-	AHE.L239.RAG1.I7794	KX208858.1	DQ283865.1	DQ282724.1	-	-	-	KX198838.1	KX198982.1	KX199136.1	AHE.L146.ARSI.I7794	KX199441.1	AHE.L268.CAND1.I7794	KX199731.1	-	KX199997.1	KX200138.1	KX200275.1	KX200573.1	KX200719.1	KX200865.1	AHE.L41.DISP1.I7794	AHE.L304.DISP2.I7794	AHE.L138.DMXL1.I7794	-	KX201524.1	KX201669.1	KX201819.1	KX201963.1	KX202100.1	KX202246.1	KX202391.1
Austrochaperina adelphe	-	KM509096.1	KM509762.1	-	-	-	-	-	KM509227.1	-	KM509368.1	-	-	-	-	-	-	-	-	-	KM509631.1	-	-	KM509896.1	-	-	-	-	-	-	-	-	-	-	-	-	-	-	-	-	-	-	-	-	-	-	-	-	-
Babina holsti	AB511296.1	AB761264.1	AB761264.1	AB761264.1	AB761264.1	AB761264.1	AB761264.1	AB761264.1	AB777227.1	-	-	-	-	AB777230.1	-	AB777228.1	-	AB777229.1	-	-	-	AB777231.1	-	-	-	-	-	-	-	-	-	-	-	-	-	-	-	-	-	-	-	-	-	-	-	-	-	-	-
Balebreviceps hillmani	FN810978.1	FN811023.1	-	-	FN811068.1	-	-	-	-	-	-	-	-	-	-	-	-	KF990046.1	-	-	-	-	-	-	-	-	-	-	-	-	-	-	-	-	-	-	-	-	-	-	-	-	-	-	-	-	-	-	-
Barbarophryne brongersmai	KY555637.1	KY555649.1	-	KY555656.1	-	DQ629597.1	KY555680.1	-	-	-	-	KY555669.1	-	FJ882663.1	-	-	-	KY555718.1	-	-	-	-	-	-	-	-	-	-	-	-	-	-	-	-	-	-	-	-	-	-	-	-	-	-	-	-	-	-	-
Barbourula busuangensis	HM769264.1	HM769264.1	-	-	-	-	-	-	-	-	-	HM769267.1	-	HM769270.1	-	-	-	KX208718.1	KX208864.1	-	-	HM769273.1	-	-	KX198844.1	KX198987.1	KX199142.1	KX199289.1	KX199447.1	KX199591.1	KX199737.1	KX199867.1	KX200003.1	KX200143.1	KX200280.1	KX200579.1	KX200725.1	KX200871.1	KX201011.1	KX201153.1	KX201303.1	-	KX201530.1	KX201675.1	KX201825.1	KX201969.1	KX202106.1	KX202252.1	KX202397.1
Barycholos pulcher	-	-	-	-	-	-	-	-	-	-	-	-	-	-	-	-	-	-	-	-	-	-	-	-	KX198784.1	KX198931.1	KX199079.1	KX199233.1	KX199391.1	KX199537.1	KX199680.1	KX199827.1	KX199945.1	KX200094.1	KX200228.1	KX200523.1	-	KX200811.1	KX200959.1	KX201099.1	KX201241.1	-	KX201471.1	KX201613.1	KX201766.1	KX201915.1	KX202051.1	KX202194.1	KX202342.1
Barycholos ternetzi	-	JX267466.1	KU494358.1	-	JX298401.1	-	-	-	-	-	-	-	DQ284144.1	-	-	JX298136.1	JX267543.1	KF625108.1	-	DQ283810.1	-	-	-	JX267680.1	-	-	-	-	-	-	-	-	-	-	-	-	-	-	-	-	-	-	-	-	-	-	-	-	-
Barygenys flavigularis	-	KM509098.1	AB611860.1	AB611860.1	-	AY948767.1	-	-	AB611859.1	-	KM509370.1	AY948800.1	-	AY948845.1	-	-	-	AB611856.1	AB611857.1	-	KM509633.1	AY948909.1	-	AB611858.1	-	-	-	-	-	-	-	-	-	-	-	-	-	-	-	-	-	-	-	-	-	-	-	-	-
Barygenys nana	-	-	-	-	-	-	-	-	-	-	-	-	-	-	-	-	-	-	-	-	-	-	-	-	-	-	-	AHE.L146.ARSI.I13338	-	AHE.L268.CAND1.I13338	-	-	AHE.L241.CHST1.I13338	-	-	-	-	-	AHE.L41.DISP1.I13338	AHE.L304.DISP2.I13338	-	-	-	-	-	-	-	-	-
Batrachyla leptopus	AY843572.1	AY843572.1	MH301180.1	-	MK508262.1	JX204029.1	-	-	-	-	-	KP295516.1	DQ284119.1	-	-	MK508124.1	-	KX208707.1	-	AY844546.1	AY844774.1	-	-	AY844028.1	-	-	-	-	-	-	-	-	-	-	-	-	-	-	-	-	-	-	-	-	-	-	-	-	-
Batrachyla taeniata	-	-	-	-	-	-	-	-	-	-	-	-	-	-	-	-	-	-	-	-	-	-	-	-	KX198842.1	KX198985.1	KX199140.1	AHE.L146.ARSI.I4377	KX199445.1	KX199589.1	KX199735.1	KX199866.1	AHE.L241.CHST1.I4377	KX200141.1	KX200278.1	KX200577.1	KX200723.1	KX200869.1	AHE.L41.DISP1.I4377	AHE.L304.DISP2.I4377	AHE.L138.DMXL1.I4377	AHE.L320.DNAH3.I4377	KX201528.1	KX201673.1	KX201823.1	KX201967.1	KX202104.1	KX202250.1	KX202395.1
Beddomixalus bijui	KC594289.1	KC594290.1	-	-	-	-	-	-	-	-	-	-	-	-	-	-	-	KC594291.1	-	KC594292.1	-	-	-	-	-	-	-	-	-	-	-	-	-	-	-	-	-	-	-	-	-	-	-	-	-	-	-	-	-
Bijurana nicobariensis	KP298048.1	KF477631.1	-	-	KR264186.1	-	-	-	-	-	KR264245.1	-	-	-	-	-	-	KR264412.1	-	DQ347393.1	-	-	-	KR264472.1	-	-	-	-	-	-	-	-	-	-	-	-	-	-	-	-	-	-	-	-	-	-	-	-	-
Blommersia wittei	AY341586.1	AB612030.1	AB612027.1	AB612027.1	AY341732.1	-	-	-	EF396018.1	-	-	AB612028.1	-	-	-	-	-	AY323774.1	AY323795.1	AY323743.1	-	-	-	AY341751.1	-	-	-	-	-	-	-	-	-	-	-	-	-	-	-	-	-	-	-	-	-	-	-	-	-
Blythophryne beryet	KT991336.1	KT991347.1	-	-	-	-	-	-	-	-	-	-	-	-	-	-	-	-	-	-	-	-	-	-	-	-	-	-	-	-	-	-	-	-	-	-	-	-	-	-	-	-	-	-	-	-	-	-	-
Boana boans	MN921704.1	AY843610.1	MN921972.1	KM024337.1	AY843835.1	KF794118.1	-	-	-	-	AY819199.1	KF751478.1	DQ284086.1	-	-	AY819114.1	-	-	-	AY844588.1	AY844809.1	-	-	AY844055.1	-	-	-	-	-	-	-	-	-	-	-	-	-	-	-	-	-	-	-	-	-	-	-	-	-
Boana fasciata	-	-	-	-	-	-	-	-	-	-	-	-	-	-	-	-	-	-	-	-	-	-	-	-	KX198791.1	KX198937.1	KX199087.1	KX199239.1	KX199397.1	KX199543.1	KX199687.1	KX199831.1	KX199952.1	KX200098.1	KX200235.1	KX200528.1	KX200674.1	KX200818.1	KX200964.1	KX201103.1	KX201249.1	-	KX201478.1	KX201620.1	KX201773.1	KX201921.1	KX202056.1	KX202202.1	KX202347.1
Boehmantis microtympanum	DQ235455.1	DQ235451.1	JN133062.1	-	AB325877.1	-	-	-	-	-	-	-	-	-	-	-	-	-	JN132826.1	DQ235445.1	-	-	-	-	-	-	-	-	-	-	-	-	-	-	-	-	-	-	-	-	-	-	-	-	-	-	-	-	-
Bokermannohyla circumdata	AY549328.1	AY549328.1	KU494364.1	-	AY549381.1	KF794108.1	-	-	-	-	-	KF751468.1	-	-	-	-	-	AY844409.1	-	AY844598.1	AY844817.1	-	-	AY844064.1	-	-	-	-	-	-	-	-	-	-	-	-	-	-	-	-	-	-	-	-	-	-	-	-	-
Bombina fortinuptialis	-	-	-	-	-	-	-	-	-	-	-	-	-	-	-	-	-	-	-	-	-	-	-	-	KX198813.1	KX198957.1	KX199110.1	KX199259.1	KC165058.1	KX199562.1	KX199706.1	KX199844.1	KX199973.1	KX200116.1	KX200250.1	KX200548.1	KX200695.1	KX200839.1	KC165121.1	KX201122.1	KX201272.1	KC165143.1	KX201498.1	KX201643.1	KX201794.1	KX201939.1	KX202075.1	KX202223.1	KX202367.1
Bombina orientalis	AY585338.1	AY957562.1	AY585338.1	AY585338.1	AY585338.1	AY523770.1	AY585338.1	AY585338.1	HM998928.1	-	-	KX200442.1	-	AY523715.1	-	-	JF898490.1	AY323756.1	KX208875.1	AY323732.1	-	AY948867.1	-	-	-	-	-	-	-	-	-	-	-	-	-	-	-	-	-	-	-	-	-	-	-	-	-	-	-
Boophis madagascariensis	-	-	-	-	-	-	-	-	-	-	-	-	-	-	-	-	-	-	-	-	-	-	-	-	KX198785.1	-	KX199080.1	-	KX199392.1	-	KX199681.1	-	KX199946.1	KX200095.1	KX200229.1	-	KX200668.1	KX200812.1	-	-	KX201242.1	KX201377.1	KX201472.1	KX201614.1	KX201767.1	KX201916.1	-	KX202195.1	KX202343.1
Boophis xerophilus	AF249008.1	DQ346999.1	-	-	AF249069.1	AY708129.1	-	-	-	-	-	-	-	EF018013.1	-	MH422836.1	-	-	MH422955.1	AF249104.1	-	EF107371.1	-	AF249167.1	-	-	-	-	-	-	-	-	-	-	-	-	-	-	-	-	-	-	-	-	-	-	-	-	-
Brachycephalus ephippium	AY326008.1	HM216365.1	KP999210.1	-	HQ435706.1	GQ345243.1	-	-	-	-	GQ345145.1	GQ345180.1	-	GQ345228.1	-	GQ345256.1	HM208307.1	AHE.L239.RAG1.I8556	-	DQ283806.1	DQ282672.1	GQ345326.1	-	KX026363.1	-	-	-	AHE.L146.ARSI.I8556	-	AHE.L268.CAND1.I8556	-	-	AHE.L241.CHST1.I8556	-	-	-	-	-	AHE.L41.DISP1.I8556	AHE.L304.DISP2.I8556	AHE.L138.DMXL1.I8556	AHE.L320.DNAH3.I8556	-	-	-	-	-	-	-
Brachytarsophrys carinense	JX564854.1	JX564854.1	JX564854.1	JX564854.1	JX564854.1	JX564854.1	JX564854.1	JX564854.1	KX811939.1	-	-	KY022155.1	-	-	-	-	-	KX812268.1	-	KX812392.1	-	-	-	-	-	-	-	-	-	-	-	-	-	-	-	-	-	-	-	-	-	-	-	-	-	-	-	-	-
Brachytarsophrys feae	-	-	-	-	-	-	-	-	-	-	-	-	-	-	-	-	-	-	-	-	-	-	-	-	KX198852.1	KX198995.1	KX199150.1	AHE.L146.ARSI.I4408	KX199455.1	AHE.L268.CAND1.I4408	KX199745.1	KX199873.1	AHE.L241.CHST1.I4408	KX200150.1	KX200288.1	KX200587.1	KX200732.1	KX200879.1	AHE.L41.DISP1.I4408	AHE.L304.DISP2.I4408	AHE.L138.DMXL1.I4408	AHE.L320.DNAH3.I4408	KX201537.1	KX201683.1	KX201833.1	KX201976.1	KX202113.1	KX202259.1	KX202405.1
Breviceps macrops	-	-	-	-	-	-	-	-	-	-	-	-	-	-	-	-	-	-	-	-	-	-	-	-	KX198854.1	KX198997.1	KX199152.1	AHE.L146.ARSI.I4432	KX199457.1	AHE.L268.CAND1.I4432	KX199747.1	-	AHE.L241.CHST1.I4432	KX200152.1	KX200290.1	KX200589.1	KX200734.1	KX200881.1	AHE.L41.DISP1.I4432	AHE.L304.DISP2.I4432	AHE.L138.DMXL1.I4432	KX201390.1	KX201538.1	KX201685.1	KX201835.1	KX201978.1	KX202115.1	KX202261.1	KX202407.1
Breviceps mossambicus	LC498571.1	LC498571.1	LC498571.1	LC498571.1	LC498571.1	LC498571.1	LC498571.1	LC498571.1	KC180103.1	-	-	EF017965.1	DQ284397.1	EF018002.1	-	-	-	EF396076.1	EF396114.1	DQ284023.1	-	EF107383.1	-	EF395963.1	-	-	-	-	-	-	-	-	-	-	-	-	-	-	-	-	-	-	-	-	-	-	-	-	-
Bromeliohyla bromeliacia	AY819426.1	AY843612.1	-	-	AY843837.1	MH004116.1	-	-	-	-	-	-	-	-	-	MH004173.1	-	MH004198.1	-	AY844590.1	-	-	MH004242.1	AY844056.1	-	-	-	-	-	-	-	-	-	-	-	-	-	-	-	-	-	-	-	-	-	-	-	-	-
Bryophryne bakersfield	MF186287.1	KT276287.1	MF186452.1	-	-	-	-	-	-	-	KT276275.1	-	-	-	-	MF186525.1	MF186528.1	-	-	-	-	-	-	-	-	-	-	-	-	-	-	-	-	-	-	-	-	-	-	-	-	-	-	-	-	-	-	-	-
Buergeria buergeri	AB127977.1	AB127977.1	AB127977.1	AB127977.1	AB127977.1	AB127977.1	AB127977.1	AB127977.1	AB612034.1	-	-	AY948778.1	AB777226.1	AY948813.1	-	AB728249.1	-	AB612031.1	AB612032.1	AY880623.1	-	AY948866.1	-	AB612033.1	-	-	-	-	-	-	-	-	-	-	-	-	-	-	-	-	-	-	-	-	-	-	-	-	-
Buergeria oxycephala	-	-	-	-	-	-	-	-	-	-	-	-	-	-	-	-	-	-	-	-	-	-	-	-	KX198781.1	KX198927.1	KX199075.1	AHE.L146.ARSI.I6440	KX199387.1	AHE.L268.CAND1.I6440	KX199676.1	KX199824.1	AHE.L241.CHST1.I6440	KX200090.1	KX200225.1	KX200519.1	KX200664.1	KX200807.1	AHE.L41.DISP1.I6440	AHE.L304.DISP2.I6440	AHE.L138.DMXL1.I6440	AHE.L320.DNAH3.I6440	KX201467.1	KX201609.1	KX201762.1	-	KX202047.1	KX202190.1	KX202338.1
Bufo gargarizans	JX878885.1	KU321581.1	DQ275350.1	DQ275350.1	DQ275350.1	DQ275350.1	AY607301.1	DQ275350.1	JN653300.1	-	-	DQ306531.1	DQ284260.1	FJ882653.1	-	KU183159.1	-	KX208727.1	KX208872.1	DQ283905.1	DQ282763.1	-	-	-	KX198853.1	KX198996.1	KX199151.1	-	KX199456.1	KX199600.1	KX199746.1	-	KX200012.1	KX200151.1	KX200289.1	KX200588.1	KX200733.1	KX200880.1	KX201019.1	KX201162.1	KX201312.1	KX201389.1	-	KX201684.1	KX201834.1	KX201977.1	KX202114.1	KX202260.1	KX202406.1
Bufoides meghalayanus	KT991331.1	KT991342.1	-	-	-	-	-	-	-	-	-	-	-	-	-	-	-	-	-	-	-	-	-	-	-	-	-	-	-	-	-	-	-	-	-	-	-	-	-	-	-	-	-	-	-	-	-	-	-
Bufotes balearicus	-	-	-	-	-	-	-	-	-	-	-	-	-	-	-	-	-	-	-	-	-	-	-	-	-	-	-	-	-	-	-	-	-	-	-	-	-	-	-	-	-	-	-	-	-	-	-	-	-
Bufotes viridis	AY680267.1	MT410958.1	MT410958.1	MT410958.1	MT410958.1	MT410958.1	MT410958.1	MT410958.1	-	-	-	MF573859.1	DQ284297.1	FJ882659.1	-	KJ532295.1	KJ609682.1	KJ609682.1	-	DQ283940.1	DQ282791.1	-	-	-	-	-	-	-	-	-	-	-	-	-	-	-	-	-	-	-	-	-	-	-	-	-	-	-	-
Cacosternum boettgeri	DQ347007.1	DQ347007.1	-	-	KF693663.1	AY948740.1	-	-	KF693481.1	-	-	AY948781.1	-	AY948818.1	-	-	-	AHE.L239.RAG1.I8191	-	DQ347358.1	KF693543.1	AY948873.1	-	DQ347141.1	-	-	-	-	-	-	-	-	-	-	-	-	-	-	-	-	-	-	-	-	-	-	-	-	-
Cacosternum platys	-	-	-	-	-	-	-	-	-	-	-	-	-	-	-	-	-	-	-	-	-	-	-	-	-	-	-	AHE.L146.ARSI.I8199	-	AHE.L268.CAND1.I8199	-	-	AHE.L241.CHST1.I8199	-	-	-	-	-	AHE.L41.DISP1.I8199	AHE.L304.DISP2.I8199	AHE.L138.DMXL1.I8199	AHE.L320.DNAH3.I8199	-	-	-	-	-	-	-
Callulina kreffti	JX564855.1	JX564855.1	JX564855.1	JX564855.1	JX564855.1	JX564855.1	JX564855.1	JX564855.1	KM509235.1	-	KM509376.1	EF017966.1	-	EF018003.1	-	-	-	KX208708.1	KX208854.1	DQ347400.1	KM509638.1	EF107395.1	-	EF395965.1	KX198834.1	KX198978.1	KX199132.1	-	KX199438.1	KX199582.1	KX199727.1	KX199861.1	KX199994.1	-	KX200271.1	KX200569.1	KX200716.1	KX200861.1	KX201001.1	KX201143.1	KX201293.1	KX201380.1	KX201520.1	KX201665.1	KX201815.1	KX201959.1	KX202096.1	-	KX202388.1
Callulops wilhelmanus	MG020767.1	MG020767.1	-	-	-	MG020767.1	MG020767.1	MG020767.1	-	-	-	KX200377.1	-	-	-	-	-	KX208667.1	KX208814.1	-	-	-	-	-	KX198790.1	KX198936.1	KX199086.1	KX199238.1	KX199396.1	KX199542.1	KX199686.1	-	KX199951.1	-	KX200234.1	KX200527.1	KX200673.1	KX200817.1	KX200963.1	KX201102.1	KX201248.1	-	KX201477.1	KX201619.1	KX201772.1	KX201920.1	-	KX202201.1	-
Calyptocephalella gayi	JF703228.1	JF703228.1	JF703228.1	JF703228.1	JF703228.1	JF703228.1	JF703228.1	JF703228.1	JQ073150.1	-	-	KX200396.1	-	-	-	-	-	AHE.L239.RAG1.I4384	KX208831.1	-	-	-	-	JX298244.1	KX198809.1	KX198954.1	KX199106.1	AHE.L146.ARSI.I4384	KX199412.1	AHE.L268.CAND1.I4384	KX199702.1	KX199842.1	AHE.L241.CHST1.I4384	KX200113.1	KX200246.1	KX200545.1	KX200692.1	KX200835.1	AHE.L41.DISP1.I4384	AHE.L304.DISP2.I4384	AHE.L138.DMXL1.I4384	AHE.L320.DNAH3.I4384	KX201494.1	KX201639.1	KX201790.1	-	KX202071.1	KX202219.1	KX202363.1
Capensibufo rosei	AF220864.1	AF220911.1	-	KF665706.1	-	-	AF463795.1	-	-	-	-	KF665976.1	-	-	-	-	-	AHE.L239.RAG1.I4433	-	-	-	-	-	-	-	-	-	AHE.L146.ARSI.I4433	-	AHE.L268.CAND1.I4433	-	-	AHE.L241.CHST1.I4433	-	-	-	-	-	AHE.L41.DISP1.I4433	AHE.L304.DISP2.I4433	AHE.L138.DMXL1.I4433	AHE.L320.DNAH3.I4433	-	-	-	-	-	-	-
Cardioglossa leucomystax	JX564856.1	JX564856.1	JX564856.1	JX564856.1	JX564856.1	JX564856.1	JX564856.1	JX564856.1	-	-	-	-	DQ284132.1	-	-	KX492758.1	-	AHE.L239.RAG1.I6478	-	DQ283802.1	-	-	-	KX492851.1	-	-	-	AHE.L146.ARSI.I6478	-	AHE.L268.CAND1.I6478	-	-	AHE.L241.CHST1.I6478	-	-	-	-	-	AHE.L41.DISP1.I6478	AHE.L304.DISP2.I6478	AHE.L138.DMXL1.I6478	AHE.L320.DNAH3.I6478	-	-	-	-	-	-	-
Celsiella revocata	KY611480.1	KY611480.1	-	-	-	EU663113.1	-	-	KF534278.1	-	EU663281.1	KF534374.1	-	KF534113.1	-	EU663204.1	-	EU663479.1	-	-	-	KF534195.1	-	-	-	-	-	-	-	-	-	-	-	-	-	-	-	-	-	-	-	-	-	-	-	-	-	-	-
Centrolene altitudinalis	EU663333.1	EU662975.1	-	-	-	EU663070.1	-	-	KF534280.1	-	EU663249.1	KF534377.1	-	KF534116.1	-	EU663165.1	-	EU663433.1	-	-	-	KF534197.1	-	-	-	-	-	-	-	-	-	-	-	-	-	-	-	-	-	-	-	-	-	-	-	-	-	-	-
Ceratophrys cornuta	AY326014.1	HQ290947.1	KP295688.1	-	HQ290527.1	HQ290947.1	HQ290947.1	-	HQ290587.1	HQ291010.1	-	DQ306491.1	-	HQ290707.1	HQ290767.1	KP295567.1	-	AHE.L239.RAG1.I4388	KX208876.1	KP295708.1	-	-	-	KP295668.1	-	KX199000.1	KX199155.1	AHE.L146.ARSI.I4388	KX199459.1	AHE.L268.CAND1.I4388	KX199750.1	KX199876.1	AHE.L241.CHST1.I4388	KX200155.1	KX200293.1	KX200592.1	KX200737.1	KX200884.1	AHE.L41.DISP1.I4388	AHE.L304.DISP2.I4388	AHE.L138.DMXL1.I4388	AHE.L320.DNAH3.I4388	KX201541.1	KX201688.1	KX201838.1	KX201981.1	KX202118.1	KX202264.1	KX202410.1
Ceuthomantis smaragdinus	GQ345133.1	GQ345132.1	-	-	GQ345206.1	GQ345253.1	-	-	-	-	GQ345154.1	GQ345190.1	-	GQ345238.1	-	GQ345267.1	EU186750.1	AHE.L239.RAG1.I4195	-	GQ345305.1	GQ345317.1	GQ345336.1	-	EU186771.1	-	-	-	AHE.L146.ARSI.I4195	-	AHE.L268.CAND1.I4195	-	-	AHE.L241.CHST1.I4195	-	-	-	-	-	AHE.L41.DISP1.I4195	AHE.L304.DISP2.I4195	AHE.L138.DMXL1.I4195	AHE.L320.DNAH3.I4195	-	-	-	-	-	-	-
Chacophrys pierottii	DQ283328.1	DQ283328.1	KP295695.1	-	KP295737.1	KP295551.1	-	-	-	-	-	KP295524.1	-	-	-	KP295573.1	-	AHE.L239.RAG1.I4434	-	KP295716.1	KP295656.1	-	-	KP295677.1	-	-	-	AHE.L146.ARSI.I4434	-	AHE.L268.CAND1.I4434	-	-	AHE.L241.CHST1.I4434	-	-	-	-	-	AHE.L41.DISP1.I4434	AHE.L304.DISP2.I4434	AHE.L138.DMXL1.I4434	AHE.L320.DNAH3.I4434	-	-	-	-	-	-	-
Chalcorana chalconota	KF477630.1	DQ283139.1	-	-	KR264187.1	-	-	-	-	-	KR264258.1	KR264337.1	DQ284179.1	-	-	-	-	EF088266.1	-	AY322232.1	DQ282695.1	-	-	MG909688.1	-	-	-	-	-	-	-	-	-	-	-	-	-	-	-	-	-	-	-	-	-	-	-	-	-
Chaperina fusca	AB598318.1	DQ283145.1	AB611869.1	-	-	-	-	-	AB611868.1	-	KM509379.1	AB611870.1	DQ284185.1	-	-	-	-	AHE.L239.RAG1.I10392	AB611866.1	-	DQ282701.1	-	-	AB611867.1	-	-	-	AHE.L146.ARSI.I10392	-	AHE.L268.CAND1.I10392	-	-	AHE.L241.CHST1.I10392	-	-	-	-	-	AHE.L41.DISP1.I10392	AHE.L304.DISP2.I10392	AHE.L138.DMXL1.I10392	AHE.L320.DNAH3.I10392	-	-	-	-	-	-	-
Charadrahyla taeniopus	AY843679.1	AY843679.1	MN953312.1	-	AY843924.1	MH004120.1	-	-	-	-	AY819326.1	-	-	-	-	MN954566.1	-	AY844463.1	-	AY844671.1	AY844883.1	-	MH004243.1	AY844120.1	-	-	-	-	-	-	-	-	-	-	-	-	-	-	-	-	-	-	-	-	-	-	-	-	-
Chiasmocleis ventrimaculata	MG020774.1	MG020774.1	MG020774.1	MG020774.1	MG020774.1	MG020774.1	MG020774.1	MG020774.1	KC180143.1	-	-	KX200365.1	-	-	-	-	-	KX208657.1	KX208804.1	-	-	-	-	KC180274.1	KX198780.1	KX198926.1	KX199074.1	KX199228.1	-	KX199532.1	KX199675.1	-	KX199940.1	KX200089.1	-	KX200518.1	KX200663.1	KX200806.1	KX200955.1	KX201094.1	KX201236.1	-	KX201466.1	KX201608.1	KX201761.1	KX201912.1	KX202046.1	KX202189.1	KX202337.1
Chimerella mariaelenae	KY611482.1	EU662991.1	-	-	-	EU663086.1	-	-	KF534292.1	-	EU663263.1	KF534391.1	-	KF534128.1	-	EU663179.1	-	EU663449.1	-	-	-	KF534211.1	-	-	-	-	-	-	-	-	-	-	-	-	-	-	-	-	-	-	-	-	-	-	-	-	-	-	-
Chiromantis doriae	DQ283135.1	DQ283135.1	KR087628.1	-	GQ204538.1	-	-	-	GQ285716.1	-	-	-	DQ284176.1	-	-	GQ285747.1	-	GQ285779.1	-	DQ283836.1	DQ282691.1	-	-	DQ347165.1	-	-	-	-	-	-	-	-	-	-	-	-	-	-	-	-	-	-	-	-	-	-	-	-	-
Chiromantis xerampelina	-	-	-	-	-	-	-	-	-	-	-	-	-	-	-	-	-	-	-	-	-	-	-	-	-	-	-	AHE.L146.ARSI.I7925	-	AHE.L268.CAND1.I7925	-	-	AHE.L241.CHST1.I7925	-	-	-	-	-	AHE.L41.DISP1.I7925	AHE.L304.DISP2.I7925	AHE.L138.DMXL1.I7925	AHE.L320.DNAH3.I7925	-	-	-	-	-	-	-
Choerophryne proboscidea	KY626083.1	KM509114.1	KM509779.1	-	JX120091.1	-	-	-	KM509247.1	-	KM509388.1	-	-	-	-	-	-	AHE.L239.RAG1.I13341	-	-	KM509649.1	-	-	KM509910.1	-	-	-	AHE.L146.ARSI.I13341	-	AHE.L268.CAND1.I13341	-	-	AHE.L241.CHST1.I13341	-	-	-	-	-	AHE.L41.DISP1.I13341	AHE.L304.DISP2.I13341	AHE.L138.DMXL1.I13341	AHE.L320.DNAH3.I13341	-	-	-	-	-	-	-
Chrysopaa sternosignata	-	MG700153.1	MG699937.1	-	-	-	-	-	-	-	-	-	-	-	-	-	-	-	-	-	-	-	-	-	-	-	-	-	-	-	-	-	-	-	-	-	-	-	-	-	-	-	-	-	-	-	-	-	-
Churamiti maridadi	KF664661.1	KF665195.1	-	KF665516.1	-	-	KY555706.1	-	-	-	-	FJ882715.1	-	FJ882660.1	-	-	-	KF666268.1	-	-	-	-	-	-	-	-	-	-	-	-	-	-	-	-	-	-	-	-	-	-	-	-	-	-	-	-	-	-	-
Clinotarsus curtipes	AF249021.1	DQ346968.1	KP981222.1	-	AF249079.1	-	-	-	-	-	-	-	-	-	-	-	-	EU076753.1	-	AF249117.1	-	-	-	EU076794.1	-	-	-	-	-	-	-	-	-	-	-	-	-	-	-	-	-	-	-	-	-	-	-	-	-
Cochranella granulosa	EU663370.1	EU663010.1	FJ766604.1	-	-	EU663104.1	-	-	KF534294.1	-	EU663274.1	EF107460.1	-	EF107235.1	-	EU663195.1	-	EF107297.1	-	-	-	EF107385.1	-	-	-	-	-	-	-	-	-	-	-	-	-	-	-	-	-	-	-	-	-	-	-	-	-	-	-
Colostethus pratti	EU342595.1	HQ290969.1	DQ502865.1	-	HQ290547.1	HQ290969.1	HQ290969.1	-	HQ290607.1	HQ291030.1	-	-	-	HQ290727.1	HQ290787.1	HQ290847.1	-	DQ503361.1	-	DQ503247.1	DQ503112.1	-	-	HQ290907.1	-	-	-	-	-	-	-	-	-	-	-	-	-	-	-	-	-	-	-	-	-	-	-	-	-
Conraua crassipes	DQ347015.1	DQ347015.1	KY079581.1	-	-	-	-	-	-	-	-	EF017991.1	-	EF018016.1	-	-	-	AHE.L239.RAG1.I4390	KX208877.1	DQ347364.1	-	EF107375.1	-	DQ347148.1	KX198857.1	KX199001.1	KX199156.1	AHE.L146.ARSI.I4390	KX199460.1	AHE.L268.CAND1.I4390	KX199751.1	KX199877.1	AHE.L241.CHST1.I4390	KX200156.1	KX200294.1	KX200593.1	KX200738.1	KX200885.1	AHE.L41.DISP1.I4390	AHE.L304.DISP2.I4390	AHE.L138.DMXL1.I4390	AHE.L320.DNAH3.I4390	KX201542.1	KX201689.1	KX201839.1	KX201982.1	KX202119.1	KX202265.1	KX202411.1
Cophixalus cheesmanae	-	-	-	-	-	-	-	-	-	-	-	-	-	-	-	-	-	-	-	-	-	-	-	-	KX198843.1	KX198986.1	KX199141.1	KX199288.1	KX199446.1	KX199590.1	KX199736.1	-	KX200002.1	KX200142.1	KX200279.1	KX200578.1	KX200724.1	KX200870.1	KX201010.1	KX201152.1	KX201302.1	-	KX201529.1	KX201674.1	KX201824.1	KX201968.1	KX202105.1	KX202251.1	KX202396.1
Cophixalus cryptotympanum	-	KM509170.1	AB611877.1	AB611877.1	-	-	-	-	AB611876.1	-	KM509442.1	AB611878.1	-	-	-	-	-	AB611873.1	AB611874.1	-	KM509706.1	-	-	AB611875.1	-	-	-	-	-	-	-	-	-	-	-	-	-	-	-	-	-	-	-	-	-	-	-	-	-
Cophyla berara	EU341113.1	KM509118.1	KM509783.1	-	EU341047.1	-	-	-	KM509251.1	-	KM509392.1	-	-	-	-	-	-	KP764298.1	-	-	KM509653.1	-	-	KM509914.1	-	-	-	-	-	-	-	-	-	-	-	-	-	-	-	-	-	-	-	-	-	-	-	-	-
Cophyla occultans	-	-	-	-	-	-	-	-	-	-	-	-	-	-	-	-	-	-	-	-	-	-	-	-	-	-	-	AHE.L146.ARSI.I6436	-	AHE.L268.CAND1.I6436	-	-	AHE.L241.CHST1.I6436	-	-	-	-	-	AHE.L41.DISP1.I6436	AHE.L304.DISP2.I6436	AHE.L138.DMXL1.I6436	AHE.L320.DNAH3.I6436	-	-	-	-	-	-	-
Copiula oxyrhina	-	KM509121.1	-	-	-	-	-	-	KM509254.1	-	-	-	-	-	-	-	-	AHE.L239.RAG1.I13343	-	-	KM509656.1	-	-	KM509917.1	-	-	-	AHE.L146.ARSI.I13343	-	AHE.L268.CAND1.I13343	-	-	AHE.L241.CHST1.I13343	-	-	-	-	-	AHE.L41.DISP1.I13343	AHE.L304.DISP2.I13343	AHE.L138.DMXL1.I13343	AHE.L320.DNAH3.I13343	-	-	-	-	-	-	-
Cornufer guentheri	DQ283197.1	DQ283197.1	AY883979.1	-	-	AY948752.1	-	-	-	-	-	AY948788.1	DQ284230.1	AY948830.1	-	KP298156.1	-	AHE.L239.RAG1.I6472	DQ019522.1	DQ283881.1	DQ282741.1	AY948887.1	-	DQ347179.1	-	-	-	-	-	-	-	-	-	-	-	-	-	-	-	-	-	-	-	-	-	-	-	-	-
Cornufer pelewensis	-	-	-	-	-	-	-	-	-	-	-	-	-	-	-	-	-	-	-	-	-	-	-	-	KX198898.1	KX199044.1	KX199198.1	AHE.L146.ARSI.I4387	KX199502.1	AHE.L268.CAND1.I4387	KX199794.1	KX199915.1	AHE.L241.CHST1.I4387	KX200197.1	KX200336.1	KX200633.1	KX200777.1	KX200927.1	AHE.L41.DISP1.I4387	AHE.L304.DISP2.I4387	AHE.L138.DMXL1.I4387	AHE.L320.DNAH3.I4387	KX201580.1	KX201731.1	KX201881.1	KX202018.1	KX202160.1	KX202307.1	KX202451.1
Corythomantis greeningi	AY843578.1	AY843578.1	-	-	AY843800.1	KF002247.1	-	-	-	-	-	-	-	-	-	MN954568.1	-	AHE.L239.RAG1.I8560	-	AY844551.1	AY844779.1	-	MN953154.1	AY844030.1	-	-	-	AHE.L146.ARSI.I8560	-	AHE.L268.CAND1.I8560	-	-	AHE.L241.CHST1.I8560	-	-	-	-	-	AHE.L41.DISP1.I8560	AHE.L304.DISP2.I8560	AHE.L138.DMXL1.I8560	AHE.L320.DNAH3.I8560	-	-	-	-	-	-	-
Craugastor augusti	JX564870.1	JX564870.1	JX564870.1	JX564870.1	JX564870.1	JX564870.1	AY273109.1	JX564870.1	-	-	AY211289.1	KX200454.1	DQ284291.1	-	-	-	-	KX208741.1	KX208887.1	DQ283935.1	DQ282786.1	-	-	-	-	-	-	-	-	-	-	-	-	-	-	-	-	-	-	-	-	-	-	-	-	-	-	-	-
Craugastor fitzingeri	-	-	-	-	-	-	-	-	-	-	-	-	-	-	-	-	-	-	-	-	-	-	-	-	KX198817.1	KX198961.1	KX199114.1	KX199263.1	KX199420.1	KX199566.1	KX199710.1	KX199846.1	KX199977.1	KX200120.1	KX200254.1	KX200552.1	KX200699.1	KX200843.1	KX200985.1	KX201126.1	KX201276.1	-	KX201502.1	KX201647.1	KX201798.1	KX201943.1	KX202079.1	KX202227.1	KX202371.1
Crinia signifera	EU443882.1	JX564860.1	JX564860.1	JX564860.1	JX564860.1	JX564860.1	JX564860.1	JX564860.1	-	-	-	AY948796.1	DQ284226.1	AY948841.1	-	-	-	AHE.L239.RAG1.I8561	KX208879.1	-	DQ282737.1	AY948905.1	-	-	KX198859.1	KX199003.1	KX199158.1	AHE.L146.ARSI.I8561	KX199462.1	AHE.L268.CAND1.I8561	KX199753.1	KX199879.1	AHE.L241.CHST1.I8561	KX200158.1	KX200296.1	KX200595.1	KX200740.1	KX200887.1	AHE.L41.DISP1.I8561	AHE.L304.DISP2.I8561	AHE.L138.DMXL1.I8561	AHE.L320.DNAH3.I8561	KX201544.1	KX201691.1	KX201841.1	-	-	KX202267.1	KX202413.1
Crossodactylodes bokermanni	MN917465.1	MN610836.1	KF534656.1	-	MN932544.1	-	-	-	-	-	-	KC593346.1	-	-	-	MN932714.1	-	MN609871.1	-	KF534674.1	-	-	MN933192.1	KC593364.1	-	-	-	-	-	-	-	-	-	-	-	-	-	-	-	-	-	-	-	-	-	-	-	-	-
Crossodactylus schmidti	HQ290948.1	HQ290948.1	DQ502738.1	-	HQ290528.1	HQ290948.1	HQ290948.1	-	HQ290588.1	HQ291011.1	-	-	DQ284050.1	HQ290708.1	HQ290768.1	HQ290828.1	-	DQ503298.1	-	AY844552.1	AY844780.1	-	-	AY844031.1	-	-	-	-	-	-	-	-	-	-	-	-	-	-	-	-	-	-	-	-	-	-	-	-	-
Cruziohyla calcarifer	EF396339.1	AY843562.1	FJ766565.1	-	EF125034.1	GQ366297.1	-	-	-	-	-	GQ365984.1	-	-	-	GQ366035.1	-	AHE.L239.RAG1.I4157	-	AY844536.1	GQ366162.1	-	EF179213.1	-	-	-	-	AHE.L146.ARSI.I4157	-	AHE.L268.CAND1.I4157	-	-	AHE.L241.CHST1.I4157	-	-	-	-	-	AHE.L41.DISP1.I4157	AHE.L304.DISP2.I4157	AHE.L138.DMXL1.I4157	AHE.L320.DNAH3.I4157	-	-	-	-	-	-	-
Cryptobatrachus remotus	KR559913.1	KR270415.1	-	-	-	KR138379.1	-	-	-	-	-	KR138403.1	-	KR138382.1	-	KR270359.1	KR138394.1	KR138419.1	-	-	-	KR270374.1	-	KR270386.1	-	-	-	-	-	-	-	-	-	-	-	-	-	-	-	-	-	-	-	-	-	-	-	-	-
Cryptothylax greshoffii	DQ283170.1	DQ283170.1	KY079584.1	-	FJ594107.1	-	-	-	-	-	-	-	DQ284208.1	-	-	MK498955.1	-	AHE.L239.RAG1.I7701	-	DQ283863.1	DQ282722.1	-	-	MK498434.1	-	-	-	AHE.L146.ARSI.I7701	-	AHE.L268.CAND1.I7701	-	-	AHE.L241.CHST1.I7701	-	-	-	-	-	AHE.L41.DISP1.I7701	AHE.L304.DISP2.I7701	AHE.L138.DMXL1.I7701	AHE.L320.DNAH3.I7701	-	-	-	-	-	-	-
Ctenophryne geayi	DQ283383.1	DQ283383.1	AB611885.1	AB611885.1	-	-	-	-	AB611884.1	-	KM509397.1	AB611886.1	DQ284368.1	-	-	-	-	AHE.L239.RAG1.I8562	AB611882.1	-	DQ282846.1	-	-	AB611883.1	-	-	-	AHE.L146.ARSI.I8562	-	AHE.L268.CAND1.I8562	-	-	AHE.L241.CHST1.I8562	-	-	-	-	-	AHE.L41.DISP1.I8562	AHE.L304.DISP2.I8562	AHE.L138.DMXL1.I8562	AHE.L320.DNAH3.I8562	-	-	-	-	-	-	-
Cycloramphus boraceiensis	DQ283097.1	KJ961570.1	DQ502856.1	-	MN266416.1	MN382585.1	-	-	-	-	MN266340.1	-	DQ284147.1	-	-	-	-	AHE.L239.RAG1.I4371	-	DQ283813.1	DQ282675.1	-	-	-	-	-	-	AHE.L146.ARSI.I4371	-	AHE.L268.CAND1.I4371	-	-	AHE.L241.CHST1.I4371	-	-	-	-	-	AHE.L41.DISP1.I4371	AHE.L304.DISP2.I4371	AHE.L138.DMXL1.I4371	AHE.L320.DNAH3.I4371	-	-	-	-	-	-	-
Cyclorana australis	AY843580.1	AY843580.1	-	-	AY843802.1	GQ366300.1	-	KX066427.1	-	-	-	GQ365987.1	DQ284124.1	-	-	-	-	-	-	AY844553.1	-	-	-	-	-	-	-	-	-	-	-	-	-	-	-	-	-	-	-	-	-	-	-	-	-	-	-	-	-
Dasypops schirchi	DQ283095.1	DQ283095.1	KM509789.1	-	-	-	JQ410660.1	-	KC180156.1	-	KM509398.1	-	DQ284145.1	-	-	-	-	AHE.L239.RAG1.I13344	-	DQ283811.1	KM509660.1	-	-	KC180250.1	-	-	-	AHE.L146.ARSI.I13344	-	AHE.L268.CAND1.I13344	-	-	AHE.L241.CHST1.I13344	-	-	-	-	-	AHE.L41.DISP1.I13344	AHE.L304.DISP2.I13344	AHE.L138.DMXL1.I13344	AHE.L320.DNAH3.I13344	-	-	-	-	-	-	-
Dendrobates auratus	AY326030.1	HQ290980.1	JX564862.1	JX564862.1	MF069434.1	HQ290980.1	HQ290980.1	JX564862.1	HQ290617.1	HQ291040.1	-	-	DQ284072.1	AY948823.1	HQ290797.1	HQ290857.1	-	DQ503304.1	-	AY364395.1	AY844781.1	AY948879.1	-	AY844032.1	-	-	-	-	-	-	-	-	-	-	-	-	-	-	-	-	-	-	-	-	-	-	-	-	-
Dendrobates leucomelas	-	-	-	-	-	-	-	-	-	-	-	-	-	-	-	-	-	-	-	-	-	-	-	-	-	-	-	AHE.L146.ARSI.I6449	-	AHE.L268.CAND1.I6449	-	-	AHE.L241.CHST1.I6449	-	-	-	-	-	AHE.L41.DISP1.I6449	AHE.L304.DISP2.I6449	AHE.L138.DMXL1.I6449	AHE.L320.DNAH3.I6449	-	-	-	-	-	-	-
Dendrophryniscus berthalutzae	JN867524.1	KX025519.1	-	-	KX025647.1	-	KX025758.1	-	-	-	-	-	-	-	-	-	-	-	-	-	-	-	-	-	-	-	-	-	-	-	-	-	-	-	-	-	-	-	-	-	-	-	-	-	-	-	-	-	-
Dendropsophus nanus	AY819373.1	AY549346.1	MN953313.1	-	MT503774.1	GQ366298.1	-	-	-	-	-	GQ365985.1	DQ284051.1	-	-	AY819123.1	-	AY844437.1	-	AY844634.1	AY844852.1	-	-	EF376132.1	-	-	-	-	-	-	-	-	-	-	-	-	-	-	-	-	-	-	-	-	-	-	-	-	-
Dendropsophus parviceps	-	-	-	-	-	-	-	-	-	-	-	-	-	-	-	-	-	-	-	-	-	-	-	-	KX198806.1	KX198951.1	KX199103.1	KX199252.1	KX199410.1	KX199555.1	KX199699.1	KX199840.1	KX199966.1	KX200110.1	KX200243.1	KX200542.1	KX200689.1	KX200832.1	KX200975.1	KX201115.1	KX201265.1	-	KX201491.1	KX201636.1	KX201788.1	KX201933.1	KX202068.1	KX202216.1	KX202360.1
Dermatonotus muelleri	DQ283329.1	KM509126.1	KF621249.1	-	-	AY948747.1	JQ410659.1	-	EF396004.1	-	-	AY948785.1	-	AY948825.1	-	-	-	AHE.L239.RAG1.I4435	EF396120.1	-	KM509661.1	AY948881.1	-	EF395969.1	-	-	-	AHE.L146.ARSI.I4435	-	AHE.L268.CAND1.I4435	-	-	AHE.L241.CHST1.I4435	-	-	-	-	-	AHE.L41.DISP1.I4435	AHE.L304.DISP2.I4435	AHE.L138.DMXL1.I4435	AHE.L320.DNAH3.I4435	-	-	-	-	-	-	-
Diaglena spatulata	DQ830828.1	DQ830815.1	-	-	DQ830849.1	DQ388763.1	-	-	-	-	DQ388739.1	-	-	DQ830857.1	-	DQ830879.1	-	DQ830930.1	-	DQ388704.1	DQ830963.1	-	DQ830946.1	-	-	-	-	-	-	-	-	-	-	-	-	-	-	-	-	-	-	-	-	-	-	-	-	-	-
Diasporus diastema	EU186682.1	EU186682.1	KR862956.1	-	GQ345200.1	-	-	-	-	-	GQ345148.1	GQ345184.1	-	GQ345232.1	-	GQ345261.1	EU186752.1	GQ345279.1	-	-	GQ345311.1	GQ345330.1	-	EU186773.1	-	-	-	-	-	-	-	-	-	-	-	-	-	-	-	-	-	-	-	-	-	-	-	-	-
Didynamipus sjostedti	AY325991.1	AY325991.1	-	KF665550.1	-	-	-	-	-	-	-	KF665941.1	-	-	-	-	-	KF666294.1	-	-	-	-	-	-	-	-	-	-	-	-	-	-	-	-	-	-	-	-	-	-	-	-	-	-	-	-	-	-	-
Discoglossus pictus	JQ626643.1	DQ283435.1	MK013985.1	-	MH142641.1	AY523761.1	DQ902268.1	AY442138.1	JQ626679.1	-	-	AY364172.1	DQ284412.1	AY523708.1	-	JQ626751.1	-	AHE.L239.RAG1.I4397	JQ626787.1	DQ284034.1	DQ282889.1	AY948858.1	-	-	KX198783.1	KX198930.1	KX199078.1	AHE.L146.ARSI.I4397	KX199390.1	AHE.L268.CAND1.I4397	KX199679.1	KX199826.1	AHE.L241.CHST1.I4397	KX200093.1	KX200227.1	KX200522.1	KX200667.1	KX200810.1	AHE.L41.DISP1.I4397	AHE.L304.DISP2.I4397	AHE.L138.DMXL1.I4397	AHE.L320.DNAH3.I4397	KX201470.1	KX201612.1	KX201765.1	KX201914.1	KX202050.1	KX202193.1	KX202341.1
Dryaderces pearsoni	KF002006.1	KF002009.1	KF001881.1	-	KF001947.1	KF002188.1	-	-	-	-	-	-	-	-	-	MN954569.1	-	MN953273.1	-	MN953058.1	MN953125.1	-	MN953155.1	MN953214.1	-	-	-	-	-	-	-	-	-	-	-	-	-	-	-	-	-	-	-	-	-	-	-	-	-
Duellmanohyla rufioculis	AY843583.1	AY549315.1	-	-	AY549368.1	DQ388749.1	-	-	-	-	DQ388725.1	-	DQ284059.1	-	-	DQ388705.1	-	MH004204.1	-	AY844556.1	AY844782.1	-	-	AY844033.1	-	-	-	-	-	-	-	-	-	-	-	-	-	-	-	-	-	-	-	-	-	-	-	-	-
Duttaphrynus melanostictus	AY458592.1	AJ584640.1	AJ584640.1	AY458592.1	AJ584640.1	AJ584640.1	AJ584640.1	AY458592.1	HM998937.1	-	-	KF665993.1	DQ284324.1	AY948805.1	-	KU183033.1	KJ609681.1	KJ609681.1	KX208874.1	AF249097.1	DQ282815.1	AY948851.1	-	-	KX198855.1	KX198998.1	KX199153.1	-	-	KX199602.1	KX199748.1	KX199874.1	KX200014.1	KX200153.1	KX200291.1	KX200590.1	KX200735.1	KX200882.1	KX201021.1	KX201164.1	KX201314.1	KX201391.1	KX201539.1	KX201686.1	KX201836.1	KX201979.1	KX202116.1	KX202262.1	KX202408.1
Dyscophus antongilii	JX564863.1	JX564863.1	JX564863.1	JX564863.1	JX564863.1	JX564863.1	JX564863.1	JX564863.1	EF396005.1	-	-	AY948790.1	-	AY948832.1	-	KF700913.1	-	KX208735.1	KX208881.1	-	-	AY948890.1	-	EF395970.1	KX198861.1	KX199005.1	KX199160.1	-	KX199464.1	KX199609.1	KX199755.1	-	KX200021.1	KX200160.1	KX200298.1	KX200597.1	KX200742.1	KX200889.1	KX201027.1	KX201171.1	KX201320.1	KX201398.1	-	KX201693.1	KX201843.1	KX201985.1	KX202122.1	KX202268.1	KX202414.1
Ecnomiohyla miliaria	DQ055841.1	AY843777.1	FJ766699.1	-	AY843882.1	-	-	-	-	-	DQ055769.1	-	DQ284115.1	-	-	DQ055797.1	-	AY844431.1	-	AY844629.1	AY844847.1	-	MH004244.1	AY844088.1	-	-	-	-	-	-	-	-	-	-	-	-	-	-	-	-	-	-	-	-	-	-	-	-	-
Ectopoglossus saxatilis	MF624220.1	MF624220.1	MF614316.1	-	MF614214.1	-	-	-	-	-	-	-	-	-	-	-	-	MF614357.1	-	MF614408.1	-	-	-	MF624162.1	-	-	-	-	-	-	-	-	-	-	-	-	-	-	-	-	-	-	-	-	-	-	-	-	-
Edalorhina perezi	AY843585.1	AY843585.1	-	-	AY843807.1	-	-	-	-	-	-	-	DQ284095.1	-	-	-	-	KP145992.1	-	AY844558.1	AY844784.1	-	-	-	-	-	-	-	-	-	-	-	-	-	-	-	-	-	-	-	-	-	-	-	-	-	-	-	-
Elachistocleis ovalis	MG020775.1	MG020775.1	MG020775.1	MG020775.1	MG020775.1	MG020775.1	MG020775.1	MG020775.1	EF396007.1	-	-	EF017969.1	DQ284386.1	EF018006.1	-	-	-	KX208736.1	KX208882.1	DQ347401.1	-	EF107396.1	-	EF395972.1	-	KX199006.1	KX199161.1	KX199299.1	KX199465.1	KX199610.1	KX199756.1	KX199881.1	KX200022.1	KX200161.1	KX200299.1	KX200598.1	KX200743.1	KX200890.1	KX201028.1	KX201172.1	KX201321.1	KX201399.1	KX201546.1	KX201694.1	KX201844.1	KX201986.1	KX202123.1	KX202269.1	KX202415.1
Eleutherodactylus planirostris	EF493346.1	EF493346.1	JF769001.1	-	HQ831557.1	GQ345246.1	-	-	-	-	-	KX200416.1	DQ284155.1	-	-	HQ831926.1	EF493396.1	HQ831758.1	KX208849.1	DQ283821.1	DQ282680.1	-	-	EF493470.1	KX198829.1	KX198972.1	KX199126.1	KX199275.1	KX199432.1	-	KX199721.1	KX199856.1	KX199988.1	KX200130.1	KX200266.1	KX200563.1	KX200711.1	KX200855.1	KX200996.1	KX201137.1	KX201288.1	-	KX201514.1	KX201659.1	KX201809.1	KX201953.1	KX202090.1	KX202237.1	KX202382.1
Engystomops pustulosus	AF058960.1	DQ337238.1	KP149085.1	DQ120012.1	GU086726.1	-	-	-	-	-	-	EF107462.1	-	EF107237.1	-	-	-	AHE.L239.RAG1.I6441	KX208802.1	-	-	EF107387.1	-	-	KX198778.1	KX198924.1	KX199072.1	AHE.L146.ARSI.I6441	KX199385.1	AHE.L268.CAND1.I6441	KX199673.1	KX199822.1	AHE.L241.CHST1.I6441	KX200088.1	KX200223.1	KX200516.1	KX200661.1	KX200804.1	AHE.L41.DISP1.I6441	AHE.L304.DISP2.I6441	AHE.L138.DMXL1.I6441	AHE.L320.DNAH3.I6441	KX201464.1	KX201606.1	KX201759.1	KX201910.1	KX202044.1	KX202187.1	KX202335.1
Epidalea calamita	EU938400.1	EU938400.1	MT483697.1	MT483697.1	MT483697.1	MT483697.1	MT483697.1	MT483697.1	-	-	-	FJ882709.1	-	FJ882655.1	-	-	-	KF666155.1	-	-	-	-	-	-	-	-	-	-	-	-	-	-	-	-	-	-	-	-	-	-	-	-	-	-	-	-	-	-	-
Epipedobates boulengeri	AY364572.1	HQ290997.1	DQ502742.1	-	HQ290574.1	HQ290997.1	HQ290997.1	-	HQ290634.1	HQ291057.1	-	-	DQ284063.1	HQ290754.1	HQ290814.1	HQ290874.1	MK881337.1	DQ503301.1	-	DQ283768.1	DQ282653.1	-	-	HQ290934.1	-	-	-	-	-	-	-	-	-	-	-	-	-	-	-	-	-	-	-	-	-	-	-	-	-
Ericabatrachus baleensis	KF938362.1	KF938365.1	-	-	KF991315.1	-	-	-	KF991295.1	-	-	-	KF938369.1	-	-	-	-	KF938372.1	-	-	KF991356.1	-	-	-	-	-	-	-	-	-	-	-	-	-	-	-	-	-	-	-	-	-	-	-	-	-	-	-	-
Espadarana prosoblepon	JX564857.1	JX564857.1	JX564857.1	JX564857.1	JX564857.1	AY286064.1	JX564857.1	JX564857.1	-	-	AY819170.1	AY364193.1	-	AY948834.1	-	AY819085.1	-	AHE.L239.RAG1.I8557	-	AY364404.1	AY844776.1	AY948896.1	-	-	-	-	-	AHE.L146.ARSI.I8557	-	AHE.L268.CAND1.I8557	-	-	AHE.L241.CHST1.I8557	-	-	-	-	-	AHE.L41.DISP1.I8557	AHE.L304.DISP2.I8557	AHE.L138.DMXL1.I8557	AHE.L320.DNAH3.I8557	-	-	-	-	-	-	-
Euparkerella brasiliensis	JX298276.1	JX267468.1	KU494434.1	-	JX298402.1	-	-	-	-	-	-	-	-	-	-	JX298137.1	JX267545.1	JX298185.1	-	-	-	-	-	JX298237.1	-	-	-	-	-	-	-	-	-	-	-	-	-	-	-	-	-	-	-	-	-	-	-	-	-
Euphlyctis cyanophlyctis	AB273169.1	AB530498.1	MN395841.1	-	AB488853.1	-	-	-	AB489062.1	-	-	AB488919.1	-	-	-	MG719879.1	-	AHE.L239.RAG1.I6450	MG719889.1	AB489038.1	-	-	-	AB489017.1	-	-	-	AHE.L146.ARSI.I6450	-	AHE.L268.CAND1.I6450	-	-	AHE.L241.CHST1.I6450	-	-	-	-	-	AHE.L41.DISP1.I6450	AHE.L304.DISP2.I6450	AHE.L138.DMXL1.I6450	AHE.L320.DNAH3.I6450	-	-	-	-	-	-	-
Eupsophus calcaratus	AY843587.1	AY843587.1	DQ502852.1	-	JX203983.1	JX204036.1	-	-	-	-	-	KX200387.1	DQ284120.1	-	-	MK181056.1	-	KX208675.1	KX208822.1	JX204127.1	AY844786.1	-	-	AY844036.1	KX198801.1	KX198946.1	KX199097.1	KX199247.1	KX199405.1	KX199550.1	KX199694.1	KX199835.1	KX199961.1	KX200105.1	-	KX200536.1	KX200683.1	KX200826.1	KX200971.1	KX201110.1	KX201259.1	-	KX201485.1	KX201630.1	KX201782.1	KX201928.1	KX202062.1	KX202211.1	KX202354.1
Excidobates captivus	EU342665.1	HQ290982.1	-	-	HQ290559.1	HQ290982.1	HQ290982.1	-	HQ290619.1	HQ291042.1	-	-	-	HQ290739.1	HQ290799.1	HQ290859.1	-	-	-	-	-	-	-	HQ290919.1	-	-	-	-	-	-	-	-	-	-	-	-	-	-	-	-	-	-	-	-	-	-	-	-	-
Exerodonta chimalapa	AY843619.1	AY843619.1	-	-	AY843845.1	DQ388753.1	-	-	-	-	-	-	DQ284099.1	-	-	DQ388708.1	-	AY844407.1	-	AY844596.1	AY844815.1	-	MH004245.1	AY844062.1	-	-	-	-	-	-	-	-	-	-	-	-	-	-	-	-	-	-	-	-	-	-	-	-	-
Feihyla palpebralis	-	-	-	-	-	-	-	-	-	-	-	-	-	-	-	-	-	-	-	-	-	-	-	-	-	-	-	AHE.L146.ARSI.I7927	-	AHE.L268.CAND1.I7927	-	-	AHE.L241.CHST1.I7927	-	-	-	-	-	AHE.L41.DISP1.I7927	AHE.L304.DISP2.I7927	AHE.L138.DMXL1.I7927	AHE.L320.DNAH3.I7927	-	-	-	-	-	-	-
Feihyla vittata	DQ283134.1	DQ283134.1	KR087648.1	-	GQ204539.1	-	-	-	GQ285711.1	-	-	-	DQ284175.1	-	-	GQ285742.1	-	GQ204603.1	-	AY880626.1	DQ282690.1	-	-	KU840748.1	-	-	-	-	-	-	-	-	-	-	-	-	-	-	-	-	-	-	-	-	-	-	-	-	-
Fejervarya limnocharis	AY158705.1	AY158705.1	AY158705.1	AY158705.1	AY158705.1	AY158705.1	AY158705.1	AY158705.1	AB500233.1	-	-	AB500241.1	DQ284356.1	HM998955.1	-	AB526646.1	AB277335.1	AHE.L239.RAG1.I8573	HM163616.1	AB500256.1	AY844787.1	AB526674.1	-	AB500264.1	KX198863.1	KX199008.1	KX199163.1	AHE.L146.ARSI.I8573	KX199467.1	AHE.L268.CAND1.I8573	KX199758.1	KX199883.1	AHE.L241.CHST1.I8573	KX200163.1	KX200301.1	KX200600.1	KX200745.1	KX200892.1	AHE.L41.DISP1.I8573	AHE.L304.DISP2.I8573	AHE.L138.DMXL1.I8573	AHE.L320.DNAH3.I8573	KX201548.1	KX201696.1	KX201846.1	KX201988.1	KX202125.1	KX202271.1	KX202417.1
Flectonotus fitzgeraldi	AY819355.1	KR270417.1	-	-	-	AY819486.1	-	-	-	-	-	GQ345177.1	-	GQ345224.1	-	KR270361.1	KR138395.1	DQ679274.1	-	-	-	GQ345322.1	-	KR270388.1	-	-	-	-	-	-	-	-	-	-	-	-	-	-	-	-	-	-	-	-	-	-	-	-	-
Fritziana goeldii	KR559918.1	MG099125.1	MG099222.1	-	-	-	-	-	-	-	-	KR138408.1	-	KR138386.1	-	KR270363.1	-	MG099327.1	-	-	-	KR270378.1	-	KR270391.1	-	-	-	-	-	-	-	-	-	-	-	-	-	-	-	-	-	-	-	-	-	-	-	-	-
Frostius erythrophthalmus	JX961680.1	JX961680.1	-	-	-	MF573833.1	-	-	-	-	-	MF573860.1	-	-	-	-	-	MF573891.1	-	-	-	-	-	-	-	-	-	-	-	-	-	-	-	-	-	-	-	-	-	-	-	-	-	-	-	-	-	-	-
Gastrophryne olivacea	AY326066.1	JX564865.1	JX564865.1	JX564865.1	JX564865.1	JX564865.1	JX564865.1	JX564865.1	AB611899.1	-	KM509406.1	EF017968.1	DQ284288.1	EF018005.1	-	-	-	AB611896.1	AB611897.1	DQ283932.1	DQ282784.1	EF107394.1	-	AB611898.1	KX198864.1	KX199009.1	KX199164.1	-	KX199468.1	KX199613.1	KX199759.1	-	KX200025.1	KX200164.1	KX200302.1	KX200601.1	KX200746.1	KX200893.1	KX201031.1	KX201175.1	KX201324.1	KX201402.1	-	KX201697.1	KX201847.1	KX201989.1	KX202126.1	KX202272.1	KX202418.1
Gastrophrynoides immaculatus	AB634647.1	AB611908.1	AB611905.1	-	-	-	-	-	AB611904.1	-	KM509407.1	AB611906.1	-	-	-	-	-	AB611901.1	AB611902.1	-	KM509669.1	-	-	AB611903.1	-	-	-	-	-	-	-	-	-	-	-	-	-	-	-	-	-	-	-	-	-	-	-	-	-
Gastrotheca pseustes	JX564866.1	JX564866.1	JX564866.1	JX564866.1	JX564866.1	JX564866.1	JX564866.1	JX564866.1	-	-	-	KX200453.1	-	-	-	MH223471.1	-	KX208740.1	KX208886.1	-	-	-	-	-	KX198865.1	KX199010.1	KX199165.1	-	KX199469.1	KX199614.1	KX199760.1	KX199884.1	KX200026.1	KX200165.1	KX200303.1	KX200602.1	KX200747.1	KX200894.1	KX201032.1	KX201176.1	KX201325.1	KX201403.1	KX201549.1	KX201698.1	KX201848.1	KX201990.1	KX202127.1	KX202273.1	KX202419.1
Genyophryne thomsoni	DQ283209.1	DQ283209.1	KM509797.1	-	-	-	-	-	KM509268.1	-	KM509408.1	-	DQ284241.1	-	-	-	-	AHE.L239.RAG1.I13346	-	DQ283890.1	DQ282752.1	-	-	KM509927.1	-	-	-	AHE.L146.ARSI.I13346	-	AHE.L268.CAND1.I13346	-	-	AHE.L241.CHST1.I13346	-	-	-	-	-	AHE.L41.DISP1.I13346	AHE.L304.DISP2.I13346	AHE.L138.DMXL1.I13346	AHE.L320.DNAH3.I13346	-	-	-	-	-	-	-
Geocrinia victoriana	DQ283295.1	DQ283296.1	-	-	-	-	-	-	-	-	-	-	DQ284306.1	-	-	-	-	AHE.L239.RAG1.I8564	-	DQ283947.1	DQ282799.1	-	-	-	-	-	-	AHE.L146.ARSI.I8564	-	AHE.L268.CAND1.I8564	-	-	AHE.L241.CHST1.I8564	-	-	-	-	-	AHE.L41.DISP1.I8564	AHE.L304.DISP2.I8564	AHE.L138.DMXL1.I8564	AHE.L320.DNAH3.I8564	-	-	-	-	-	-	-
Gephyromantis ambohitra	-	-	-	-	-	-	-	-	-	-	-	-	-	-	-	-	-	-	-	-	-	-	-	-	-	-	-	AHE.L146.ARSI.I8233	-	AHE.L268.CAND1.I8233	-	-	AHE.L241.CHST1.I8233	-	-	-	-	-	AHE.L41.DISP1.I8233	AHE.L304.DISP2.I8233	AHE.L138.DMXL1.I8233	AHE.L320.DNAH3.I8233	-	-	-	-	-	-	-
Gephyromantis asper	AY341598.1	AY454378.1	JN133135.1	-	JN132928.1	-	-	-	JN664314.1	-	-	-	-	-	-	MH422837.1	-	JN664487.1	JN664579.1	AY341783.1	-	-	-	JN664538.1	-	-	-	-	-	-	-	-	-	-	-	-	-	-	-	-	-	-	-	-	-	-	-	-	-
Ghatixalus asterops	KT359620.1	KT359626.1	-	-	-	-	-	-	-	-	-	-	-	-	-	-	-	KT359636.1	-	KT359632.1	-	-	-	-	-	-	-	-	-	-	-	-	-	-	-	-	-	-	-	-	-	-	-	-	-	-	-	-	-
Ghatophryne ornata	GU143811.1	GU136099.1	GU136117.1	-	-	-	-	-	-	-	-	FJ882694.1	-	FJ882641.1	-	-	-	-	-	-	-	-	-	-	-	-	-	-	-	-	-	-	-	-	-	-	-	-	-	-	-	-	-	-	-	-	-	-	-
Glandirana tientaiensis	KF771342.1	KF771342.1	KF771342.1	KF771342.1	KF771342.1	KF771342.1	AY607305.1	KF771342.1	KX269297.1	-	-	-	-	-	-	-	-	-	-	DQ360007.1	-	KX269738.1	-	DQ360038.1	-	-	-	-	-	-	-	-	-	-	-	-	-	-	-	-	-	-	-	-	-	-	-	-	-
Glyphoglossus guttulatus	DQ283144.1	DQ283144.1	EF396041.1	-	-	-	-	-	AB611864.1	-	KM509374.1	EF017975.1	DQ284184.1	EF018031.1	-	-	-	AHE.L239.RAG1.I4419	AB611862.1	DQ283845.1	DQ282700.1	EF107363.1	-	AB611863.1	-	-	-	AHE.L146.ARSI.I4419	-	AHE.L268.CAND1.I4419	-	-	AHE.L241.CHST1.I4419	-	-	-	-	-	AHE.L41.DISP1.I4419	AHE.L304.DISP2.I4419	AHE.L138.DMXL1.I4419	AHE.L320.DNAH3.I4419	-	-	-	-	-	-	-
Gracixalus gracilipes	DQ283051.1	DQ283051.1	KR087671.1	-	EU924593.1	-	-	-	GQ285701.1	-	-	-	-	-	-	GQ285732.1	-	GQ285764.1	-	DQ283780.1	-	-	-	GQ285807.1	-	-	-	-	-	-	-	-	-	-	-	-	-	-	-	-	-	-	-	-	-	-	-	-	-
Guibemantis depressiceps	AY341590.1	AY341645.1	DQ116487.1	-	DQ235423.1	-	EF689191.1	-	-	-	-	-	-	-	-	MH422841.1	-	-	EF100503.1	AY341775.1	-	-	-	-	-	-	-	-	-	-	-	-	-	-	-	-	-	-	-	-	-	-	-	-	-	-	-	-	-
Guibemantis pulcher	-	-	-	-	-	-	-	-	-	-	-	-	-	-	-	-	-	-	-	-	-	-	-	-	-	-	-	AHE.L146.ARSI.I8244	-	AHE.L268.CAND1.I8244	-	-	AHE.L241.CHST1.I8244	-	-	-	-	-	AHE.L41.DISP1.I8244	AHE.L304.DISP2.I8244	AHE.L138.DMXL1.I8244	AHE.L320.DNAH3.I8244	-	-	-	-	-	-	-
Haddadus binotatus	EF493361.1	EF493361.1	JX298361.1	-	JX298405.1	-	-	-	-	-	GQ345147.1	GQ345183.1	DQ284142.1	GQ345231.1	-	GQ345259.1	JX267547.1	JX298189.1	-	DQ283807.1	GQ345309.1	GQ345329.1	-	JX267683.1	-	-	-	-	-	-	-	-	-	-	-	-	-	-	-	-	-	-	-	-	-	-	-	-	-
Hadromophryne natalensis	X86237.1	AY176690.1	-	-	-	-	-	-	-	-	-	-	-	-	-	-	-	-	-	-	-	-	-	-	-	-	-	-	-	-	-	-	-	-	-	-	-	-	-	-	-	-	-	-	-	-	-	-	-
Hamptophryne alios	-	-	-	-	-	-	-	-	-	-	-	-	-	-	-	-	-	-	-	-	-	-	-	-	-	-	-	AHE.L146.ARSI.I13335	-	AHE.L268.CAND1.I13335	-	-	AHE.L241.CHST1.I13335	-	-	-	-	-	AHE.L41.DISP1.I13335	AHE.L304.DISP2.I13335	AHE.L138.DMXL1.I13335	AHE.L320.DNAH3.I13335	-	-	-	-	-	-	-
Hamptophryne boliviana	DQ283438.1	KM509137.1	KF621252.1	-	-	-	-	-	KC180150.1	-	KM509410.1	-	DQ284414.1	-	-	-	-	AHE.L239.RAG1.I13347	EF396126.1	-	DQ282892.1	-	-	KC180317.1	-	-	-	-	-	-	-	-	-	-	-	-	-	-	-	-	-	-	-	-	-	-	-	-	-
Heleioporus australiacus	DQ283307.1	DQ283306.1	-	-	-	-	-	-	-	-	-	-	DQ284311.1	-	-	-	-	-	-	DQ283953.1	DQ282804.1	-	-	-	-	-	-	-	-	-	-	-	-	-	-	-	-	-	-	-	-	-	-	-	-	-	-	-	-
Heleophryne purcelli	JX564867.1	JX564867.1	JX564867.1	JX564867.1	JX564867.1	JX564867.1	JX564867.1	JX564867.1	-	-	-	KX200458.1	DQ284113.1	AY948833.1	-	-	-	AHE.L239.RAG1.I4399	KX208891.1	AY364402.1	AY844791.1	AY948892.1	-	-	KX198870.1	KX199015.1	KX199170.1	AHE.L146.ARSI.I4399	KX199474.1	AHE.L268.CAND1.I4399	KX199765.1	KX199889.1	AHE.L241.CHST1.I4399	KX200169.1	KX200308.1	KX200607.1	KX200752.1	KX200899.1	AHE.L41.DISP1.I4399	AHE.L304.DISP2.I4399	AHE.L138.DMXL1.I4399	AHE.L320.DNAH3.I4399	KX201554.1	KX201703.1	KX201853.1	-	KX202132.1	KX202278.1	KX202424.1
Hemiphractus helioi	AY843594.1	AY843594.1	-	-	AY843813.1	-	-	-	-	-	-	KR138412.1	DQ284084.1	KR138389.1	-	KR270368.1	KR138399.1	KR138425.1	-	AY844566.1	AY844792.1	KR270382.1	-	KR270394.1	-	-	-	-	-	-	-	-	-	-	-	-	-	-	-	-	-	-	-	-	-	-	-	-	-
Hemisus marmoratus	JX564868.1	AB612016.1	AB777217.1	AB612015.1	AB777217.1	AB777217.1	AB777217.1	JX564868.1	AB612014.1	-	-	KX200457.1	DQ284407.1	AY948827.1	-	KX492761.1	-	AHE.L239.RAG1.I4401	KX208890.1	AY364397.1	DQ282885.1	AY948883.1	-	EF395975.1	KX198869.1	KX199014.1	KX199169.1	AHE.L146.ARSI.I4401	KX199473.1	KX199618.1	KX199764.1	KX199888.1	AHE.L241.CHST1.I4401	KX200168.1	KX200307.1	KX200606.1	KX200751.1	KX200898.1	AHE.L41.DISP1.I4401	AHE.L304.DISP2.I4401	AHE.L138.DMXL1.I4401	AHE.L320.DNAH3.I4401	KX201553.1	KX201702.1	KX201852.1	KX201994.1	KX202131.1	KX202277.1	KX202423.1
Heterixalus betsileo	EF646703.1	KM509139.1	KM509801.1	-	EF646594.1	JQ346521.1	-	-	KM509273.1	-	KM509411.1	-	-	-	-	-	-	EF646551.1	-	EF646518.1	KM509675.1	-	-	EF646476.1	-	-	-	-	-	-	-	-	-	-	-	-	-	-	-	-	-	-	-	-	-	-	-	-	-
Heterixalus luteostriatus	-	-	-	-	-	-	-	-	-	-	-	-	-	-	-	-	-	-	-	-	-	-	-	-	-	-	-	AHE.L146.ARSI.I7704	-	AHE.L268.CAND1.I7704	-	-	AHE.L241.CHST1.I7704	-	-	-	-	-	AHE.L41.DISP1.I7704	AHE.L304.DISP2.I7704	AHE.L138.DMXL1.I7704	AHE.L320.DNAH3.I7704	-	-	-	-	-	-	-
Hildebrandtia ornata	AF261243.1	AF261261.1	-	-	KF991316.1	-	-	-	KF991296.1	-	-	-	-	-	-	-	-	KF991335.1	-	-	KF991357.1	-	-	-	-	-	-	-	-	-	-	-	-	-	-	-	-	-	-	-	-	-	-	-	-	-	-	-	-
Holoaden bradei	EF493378.1	EF493366.1	JX298358.1	-	JX298403.1	-	-	-	-	-	-	-	-	-	-	JX298138.1	EF493449.1	JX298186.1	-	-	-	-	-	EU186779.1	-	-	-	-	-	-	-	-	-	-	-	-	-	-	-	-	-	-	-	-	-	-	-	-	-
Hoplobatrachus tigerinus	AP011543.1	AB636621.1	AP011543.1	AP011543.1	AB636601.1	AP011543.1	AP011543.1	AP011543.1	AB489063.1	-	-	KX200498.1	-	-	-	AB777232.1	AB277345.1	KX208785.1	KX208924.1	AB489039.1	-	AB777233.1	-	AB277358.1	-	KX199055.1	KX199209.1	-	KX199513.1	HQ902304.1	KX199805.1	KX199921.1	KX200071.1	KX200207.1	KX200346.1	KX200643.1	KX200788.1	KX200938.1	KX201075.1	KX201218.1	KX201366.1	KX201447.1	HQ902330.1	KX201742.1	KX201892.1	KX202028.1	KX202170.1	KX202318.1	-
Hoplophryne rogersi	DQ283419.1	DQ283419.1	KM509803.1	-	-	-	-	-	KM509275.1	-	KM509413.1	EF017980.1	DQ284398.1	EF018036.1	-	-	-	EF396089.1	EF396128.1	-	DQ282876.1	EF107432.1	-	EF395976.1	-	-	-	-	-	-	-	-	-	-	-	-	-	-	-	-	-	-	-	-	-	-	-	-	-
Huia cavitympanum	MG909681.1	MG909602.1	MN961452.1	-	-	-	FJ417167.1	-	-	-	-	-	-	-	-	-	-	EF088246.1	-	KU840634.1	-	-	-	EU076769.1	-	-	-	-	-	-	-	-	-	-	-	-	-	-	-	-	-	-	-	-	-	-	-	-	-
Humerana miopus	AB200938.1	EU604196.1	KR087684.1	-	-	-	-	-	-	-	-	-	-	-	-	-	-	-	-	-	-	-	-	-	-	-	-	-	-	-	-	-	-	-	-	-	-	-	-	-	-	-	-	-	-	-	-	-	-
Hyalinobatrachium fleischmanni	JX564869.1	JX564869.1	JX564869.1	JX564869.1	JX564869.1	JX564869.1	JX564869.1	JX564869.1	KF534310.1	-	EU663299.1	KF534410.1	DQ284426.1	KF534147.1	-	EU663224.1	-	AHE.L239.RAG1.I4386	-	DQ284043.1	-	KF534231.1	-	-	-	-	-	AHE.L146.ARSI.I4386	-	AHE.L268.CAND1.I4386	-	-	AHE.L241.CHST1.I4386	-	-	-	-	-	AHE.L41.DISP1.I4386	AHE.L304.DISP2.I4386	AHE.L138.DMXL1.I4386	AHE.L320.DNAH3.I4386	-	-	-	-	-	-	-
Hydrolaetare caparu	KM091473.1	KC603954.1	KC603988.1	-	KC603975.1	-	-	-	-	-	-	-	-	-	-	KC604050.1	-	KC604031.1	-	-	-	-	-	KC604081.1	-	-	-	-	-	-	-	-	-	-	-	-	-	-	-	-	-	-	-	-	-	-	-	-	-
Hydrophylax leptoglossa	-	AB530526.1	-	-	LC061607.1	-	MG606659.1	-	-	-	KR264233.1	KR264308.1	-	MG605710.1	-	MG605975.1	-	KR264388.1	-	-	-	-	-	KR264456.1	-	-	-	-	-	-	-	-	-	-	-	-	-	-	-	-	-	-	-	-	-	-	-	-	-
Hyla chinensis	-	-	-	-	-	-	-	-	-	-	-	-	-	-	-	-	-	-	-	-	-	-	-	-	KX198868.1	KX199013.1	KX199168.1	-	KX199472.1	KX199617.1	KX199763.1	KX199887.1	KX200029.1	KX200167.1	KX200306.1	KX200605.1	KX200750.1	KX200897.1	KX201035.1	KX201179.1	KX201328.1	KX201406.1	KX201552.1	KX201701.1	KX201851.1	KX201993.1	KX202130.1	KX202276.1	KX202422.1
Hyla cinerea	AY680271.1	DQ830810.1	KU985703.1	FJ226785.1	FJ226874.1	KF794110.1	-	HM152328.1	-	-	-	DQ306493.1	DQ284057.1	DQ830874.1	-	AY819116.1	-	AY323766.1	AY323788.1	AY323749.1	AY844816.1	-	DQ830949.1	AY844063.1	-	-	-	-	-	-	-	-	-	-	-	-	-	-	-	-	-	-	-	-	-	-	-	-	-
Hylarana erythraea	DQ283138.1	DQ283138.1	KR087693.1	EU569751.1	LC061605.1	-	MG606662.1	-	-	-	KR264230.1	KR264305.1	-	MG605713.1	-	MG605978.1	-	EF088268.1	-	AY322228.1	DQ282694.1	-	-	EU076795.1	-	-	-	-	-	-	-	-	-	-	-	-	-	-	-	-	-	-	-	-	-	-	-	-	-
Hylarana latouchii	-	-	-	-	-	-	-	-	-	-	-	-	-	-	-	-	-	-	-	-	-	-	-	-	KX198906.1	KX199053.1	KX199207.1	-	KX199511.1	-	KX199803.1	-	KX200069.1	KX200205.1	KX200344.1	KX200641.1	KX200786.1	KX200936.1	KX201073.1	KX201216.1	-	KX201445.1	-	KX201740.1	KX201890.1	KX202026.1	KX202168.1	KX202316.1	KX202460.1
Hyliola regilla	AY291111.1	KY677807.1	KJ536163.1	-	AY363211.1	AY819508.1	-	-	-	-	AY819211.1	-	-	-	-	AY819126.1	-	AY844504.1	-	AY844725.1	-	-	MH004250.1	AY844165.1	-	-	-	-	-	-	-	-	-	-	-	-	-	-	-	-	-	-	-	-	-	-	-	-	-
Hylodes meridionalis	KT221614.1	KT221614.1	KT221614.1	KT221614.1	KT221614.1	KT221614.1	KT221614.1	KT221614.1	-	-	-	-	-	-	-	-	-	MF614360.1	-	MF614411.1	-	-	-	-	-	-	-	-	-	-	-	-	-	-	-	-	-	-	-	-	-	-	-	-	-	-	-	-	-
Hylodes phyllodes	-	-	-	-	-	-	-	-	-	-	-	-	-	-	-	-	-	-	-	-	-	-	-	-	-	-	-	AHE.L146.ARSI.I4411	-	AHE.L268.CAND1.I4411	-	-	-	-	-	-	-	-	AHE.L41.DISP1.I4411	AHE.L304.DISP2.I4411	AHE.L138.DMXL1.I4411	AHE.L320.DNAH3.I4411	-	-	-	-	-	-	-
Hylomantis granulosa	GQ366224.1	GQ366225.1	KU494462.1	-	AY843933.1	GQ366292.1	-	-	-	-	-	GQ365979.1	-	-	-	GQ366032.1	-	-	-	AY844680.1	AY844889.1	-	-	AY844127.1	-	-	-	-	-	-	-	-	-	-	-	-	-	-	-	-	-	-	-	-	-	-	-	-	-
Hylophorbus rainerguentheri	-	-	-	-	-	-	-	-	-	-	-	-	-	-	-	-	-	-	-	-	-	-	-	-	-	-	-	AHE.L146.ARSI.I13348	-	AHE.L268.CAND1.I13348	-	-	AHE.L241.CHST1.I13348	-	-	-	-	-	AHE.L41.DISP1.I13348	AHE.L304.DISP2.I13348	AHE.L138.DMXL1.I13348	-	-	-	-	-	-	-	-
Hylophorbus rufescens	JX119263.1	KM509143.1	KM509806.1	-	JX119954.1	-	-	-	KM509278.1	-	KM509416.1	EF017977.1	-	EF018033.1	-	-	-	EF018047.1	-	-	KM509679.1	EF107413.1	-	JX119812.1	-	-	-	-	-	-	-	-	-	-	-	-	-	-	-	-	-	-	-	-	-	-	-	-	-
Hylorina sylvatica	JX204222.1	JX204222.1	-	-	-	-	-	-	-	-	-	-	-	-	-	-	-	-	-	-	-	-	-	-	-	-	-	-	-	-	-	-	-	-	-	-	-	-	-	-	-	-	-	-	-	-	-	-	-
Hyloscirtus colymba	AY843620.1	AY843620.1	KR863013.1	-	AY843848.1	KF794113.1	EU034095.1	-	-	-	AY819323.1	KF751472.1	-	-	-	AY819157.1	-	AY844410.1	-	AY844599.1	AY844818.1	-	-	AY844065.1	-	-	-	-	-	-	-	-	-	-	-	-	-	-	-	-	-	-	-	-	-	-	-	-	-
Hyloscirtus lindae	-	-	-	-	-	-	-	-	-	-	-	-	-	-	-	-	-	-	-	-	-	-	-	-	-	KX198950.1	KX199102.1	KX199251.1	KX199409.1	KX199554.1	KX199698.1	KX199839.1	KX199965.1	KX200109.1	-	KX200541.1	KX200688.1	KX200831.1	-	KX201114.1	KX201264.1	-	KX201490.1	KX201635.1	KX201787.1	KX201932.1	KX202067.1	KX202215.1	KX202359.1
Hyloxalus jacobuspetersi	-	-	-	-	-	-	-	-	-	-	-	-	-	-	-	-	-	-	-	-	-	-	-	-	KX198826.1	KX198970.1	KX199123.1	KX199272.1	KX199429.1	KX199575.1	KX199718.1	KX199854.1	KX199985.1	-	KX200263.1	KX200561.1	KX200708.1	KX200852.1	KX200994.1	KX201135.1	KX201285.1	-	KX201511.1	KX201656.1	KX201807.1	KX201951.1	KX202087.1	-	KX202380.1
Hyloxalus nexipus	AY364553.1	HQ290965.1	DQ502713.1	-	HQ290543.1	HQ290965.1	HQ290965.1	-	HQ290603.1	HQ291026.1	AY819174.1	-	-	HQ290723.1	HQ290783.1	AY819089.1	-	DQ503285.1	-	DQ503177.1	DQ503041.1	-	-	HQ290903.1	-	-	-	-	-	-	-	-	-	-	-	-	-	-	-	-	-	-	-	-	-	-	-	-	-
Hymenochirus boettgeri	HM991331.1	HM991331.1	HM991331.1	HM991331.1	HM991331.1	HM991331.1	HM991331.1	HM991331.1	HM998932.1	-	-	AY523685.1	-	AY523702.1	-	HM998964.1	-	AHE.L239.RAG1.I6453	HM998981.1	AY323735.1	-	EF107344.1	-	AY341763.1	-	-	-	AHE.L146.ARSI.I6453	-	AHE.L268.CAND1.I6453	-	-	AHE.L241.CHST1.I6453	-	-	-	-	-	AHE.L41.DISP1.I6453	AHE.L304.DISP2.I6453	AHE.L138.DMXL1.I6453	AHE.L320.DNAH3.I6453	-	-	-	-	-	-	-
Hyperolius bolifambae	-	-	-	-	-	-	-	-	-	-	-	-	-	-	-	-	-	-	-	-	-	-	-	-	KX198867.1	KX199012.1	KX199167.1	KX199300.1	KX199471.1	KX199616.1	KX199762.1	KX199886.1	KX200028.1	KX200166.1	KX200305.1	KX200604.1	KX200749.1	KX200896.1	KX201034.1	KX201178.1	KX201327.1	KX201405.1	KX201551.1	KX201700.1	KX201850.1	KX201992.1	KX202129.1	KX202275.1	KX202421.1
Hyperolius marmoratus	AB777218.1	AB777218.1	AB777218.1	AB777218.1	AB777218.1	AB777218.1	AB777218.1	AB777218.1	-	-	-	-	AB777222.1	-	-	MK498995.1	-	MK497979.1	-	-	-	-	-	MK498233.1	-	-	-	-	-	-	-	-	-	-	-	-	-	-	-	-	-	-	-	-	-	-	-	-	-
Hypopachus variolosus	JF836908.1	KM509146.1	KM509809.1	-	-	-	-	-	KC180132.1	-	KM509419.1	-	-	-	-	-	-	EF396090.1	EF396129.1	-	KM509682.1	-	-	EF395977.1	-	-	-	-	-	-	-	-	-	-	-	-	-	-	-	-	-	-	-	-	-	-	-	-	-
Ikakogi tayrona	KY611478.1	EU662997.1	-	-	MK809523.1	EU663091.1	-	-	KF534326.1	-	EU663330.1	KF534427.1	-	KF534163.1	-	EU663183.1	-	EU663455.1	-	-	-	KF534248.1	-	-	-	-	-	-	-	-	-	-	-	-	-	-	-	-	-	-	-	-	-	-	-	-	-	-	-
Incilius nebulifer	AY325985.1	HQ290945.1	JN867983.1	-	HQ290525.1	HQ290945.1	HQ290945.1	-	HQ290585.1	HQ291008.1	-	HM563916.1	KJ532306.1	HQ290705.1	HQ290765.1	KJ532288.1	KJ609666.1	KJ609666.1	-	EF372185.1	-	-	-	HQ290885.1	-	-	-	-	-	-	-	-	-	-	-	-	-	-	-	-	-	-	-	-	-	-	-	-	-
Incilius valliceps	-	-	-	-	-	-	-	-	-	-	-	-	-	-	-	-	-	-	-	-	-	-	-	-	KX198804.1	KX198949.1	KX199100.1	KX199250.1	KX199408.1	KX199553.1	KX199697.1	KX199838.1	KX199964.1	KX200108.1	KX200242.1	KX200539.1	KX200686.1	KX200829.1	KX200974.1	KX201113.1	KX201262.1	-	KX201488.1	KX201633.1	KX201785.1	KX201931.1	KX202065.1	KX202214.1	KX202357.1
Indirana beddomii	GU143815.1	GU136104.1	KJ585638.1	-	GU136134.1	-	-	-	-	-	-	-	-	-	-	-	-	KX966163.1	-	-	-	-	-	-	-	-	-	-	-	-	-	-	-	-	-	-	-	-	-	-	-	-	-	-	-	-	-	-	-
Indosylvirana temporalis	JX573188.1	JX573180.1	KM069103.1	-	AF249083.1	-	-	-	GQ204479.1	-	-	-	-	-	-	-	-	GQ204609.1	-	AF249118.1	-	-	-	AF249181.1	-	-	-	-	-	-	-	-	-	-	-	-	-	-	-	-	-	-	-	-	-	-	-	-	-
Ingerana borealis	KU243091.1	DQ283235.1	-	-	-	-	-	-	-	-	-	-	-	-	-	-	-	AHE.L239.RAG1.I4410	-	DQ283909.1	DQ282766.1	-	-	KU243120.1	-	-	-	AHE.L146.ARSI.I4410	-	AHE.L268.CAND1.I4410	-	-	AHE.L241.CHST1.I4410	-	-	-	-	-	AHE.L41.DISP1.I4410	AHE.L304.DISP2.I4410	AHE.L138.DMXL1.I4410	AHE.L320.DNAH3.I4410	-	-	-	-	-	-	-
Ingerophrynus galeatus	DQ283376.1	DQ283376.1	-	KY555653.1	-	-	-	-	-	-	-	DQ306506.1	DQ284362.1	FJ882649.1	-	KU183038.1	-	KY555720.1	-	DQ283995.1	DQ282839.1	-	-	-	-	-	-	-	-	-	-	-	-	-	-	-	-	-	-	-	-	-	-	-	-	-	-	-	-
Insuetophrynus acarpicus	JX204223.1	JX204223.1	JX203938.1	-	JX204005.1	-	-	-	-	-	-	KP295526.1	-	-	-	-	-	KX208673.1	KX208820.1	JX204152.1	JX204285.1	-	-	-	KX198798.1	KX198943.1	KX199094.1	KX199244.1	KX199403.1	KX199548.1	-	KX199833.1	KX199958.1	KX200103.1	KX200238.1	KX200533.1	KX200681.1	KX200823.1	KX200969.1	KX201108.1	KX201256.1	-	KX201483.1	KX201627.1	KX201779.1	KX201926.1	KX202060.1	KX202208.1	KX202352.1
Ischnocnema guentheri	JX267303.1	EF493533.1	KU494502.1	-	GQ345196.1	-	-	-	-	-	-	GQ345181.1	-	GQ345229.1	-	GQ345257.1	JX267597.1	KC468332.1	-	-	GQ345308.1	GQ345327.1	-	KX026364.1	-	-	-	-	-	-	-	-	-	-	-	-	-	-	-	-	-	-	-	-	-	-	-	-	-
Isthmohyla pseudopuma	AY819435.1	DQ830817.1	-	FJ226810.1	FJ226899.1	MH004141.1	-	-	-	-	DQ055772.1	-	-	DQ830868.1	-	DQ055799.1	-	FJ227075.1	-	AY844643.1	AY844861.1	-	DQ830960.1	AY844101.1	-	-	-	-	-	-	-	-	-	-	-	-	-	-	-	-	-	-	-	-	-	-	-	-	-
Itapotihyla langsdorffii	AY819379.1	AY843706.1	KF001942.1	-	AY843951.1	MN961703.1	-	-	-	-	-	-	-	-	-	KF002003.1	-	AY844482.1	-	AY844697.1	AY844903.1	-	MN953157.1	AY844137.1	-	-	-	-	-	-	-	-	-	-	-	-	-	-	-	-	-	-	-	-	-	-	-	-	-
Kalophrynus pleurostigma	KC822497.1	DQ283146.1	AB611921.1	AB611921.1	-	AY948733.1	-	-	AB611920.1	-	KM509424.1	AY948776.1	DQ284186.1	AY948811.1	-	-	-	AHE.L239.RAG1.I8566	AB611918.1	DQ283846.1	DQ282702.1	AY948863.1	-	AB611919.1	KX198872.1	KX199017.1	KX199172.1	AHE.L146.ARSI.I8566	KX199476.1	AHE.L268.CAND1.I8566	KX199767.1	KX199891.1	AHE.L241.CHST1.I8566	KX200171.1	KX200310.1	KX200609.1	-	KX200901.1	AHE.L41.DISP1.I8566	AHE.L304.DISP2.I8566	AHE.L138.DMXL1.I8566	AHE.L320.DNAH3.I8566	KX201556.1	KX201705.1	KX201855.1	KX201996.1	KX202134.1	KX202280.1	KX202426.1
Kaloula pulchra	AY458595.1	AY458595.1	AY458595.1	AY458595.1	AY458595.1	AY458595.1	AY458595.1	AY458595.1	KC180100.1	-	-	EF017974.1	DQ284379.1	EF018030.1	-	HM998968.1	-	AHE.L239.RAG1.I4440	KX208893.1	DQ284011.1	DQ282857.1	-	-	EF395978.1	KX198873.1	KX199018.1	KX199173.1	AHE.L146.ARSI.I4440	KX199477.1	AHE.L268.CAND1.I4440	KX199768.1	-	AHE.L241.CHST1.I4440	KX200172.1	KX200311.1	KX200610.1	KX200754.1	KX200902.1	AHE.L41.DISP1.I4440	AHE.L304.DISP2.I4440	AHE.L138.DMXL1.I4440	AHE.L320.DNAH3.I4440	-	KX201706.1	KX201856.1	KX201997.1	KX202135.1	KX202281.1	KX202427.1
Kassina senegalensis	DQ283437.1	FJ151067.1	MH700911.1	KY177138.1	AF215495.1	-	-	-	-	-	-	-	DQ284413.1	-	-	MK499186.1	-	AHE.L239.RAG1.I7707	-	-	DQ282891.1	-	-	MK498412.1	-	-	-	AHE.L146.ARSI.I7707	-	AHE.L268.CAND1.I7707	-	-	AHE.L241.CHST1.I7707	-	-	-	-	-	AHE.L41.DISP1.I7707	AHE.L304.DISP2.I7707	AHE.L138.DMXL1.I7707	-	-	-	-	-	-	-	-
Kurixalus odontotarsus	EU215549.1	AB933302.1	KX554569.1	-	EU924594.1	-	DQ287119.1	-	KX554864.1	-	-	KX200485.1	-	-	-	GQ285718.1	-	KX208772.1	-	AY880638.1	-	-	-	EU924566.1	KX198896.1	KX199042.1	KX199196.1	-	KX199500.1	KX199644.1	KX199792.1	KX199913.1	KX200058.1	KX200195.1	KX200334.1	-	KX200775.1	-	KX201062.1	KX201205.1	KX201355.1	KX201434.1	KX201578.1	KX201729.1	KX201879.1	KX202016.1	KX202158.1	KX202305.1	KX202449.1
Laliostoma labrosum	DQ283057.1	DQ283057.1	KR337845.1	-	AB325875.1	AY948738.1	-	-	KR479636.1	-	-	AY948780.1	DQ284089.1	AY948816.1	-	KR809599.1	-	AY571652.1	-	AF249106.1	-	AY948870.1	-	AF249169.1	-	-	-	-	-	-	-	-	-	-	-	-	-	-	-	-	-	-	-	-	-	-	-	-	-
Lankanectes corrugatus	AY880460.1	-	-	-	GQ204544.1	-	-	-	GQ204478.1	-	-	AY948773.1	-	AY948808.1	-	-	-	AY571653.1	-	DQ019562.1	-	AY948854.1	-	-	-	-	-	-	-	-	-	-	-	-	-	-	-	-	-	-	-	-	-	-	-	-	-	-	-
Latonia nigriventer	KC867711.1	KC867710.1	-	-	KC867706.1	-	-	-	-	-	-	-	-	-	-	-	-	KC867707.1	-	-	-	-	-	-	-	-	-	-	-	-	-	-	-	-	-	-	-	-	-	-	-	-	-	-	-	-	-	-	-
Lechriodus melanopyga	JF703230.1	JF703230.1	JF703230.1	JF703230.1	JF703230.1	JF703230.1	JF703230.1	JF703230.1	JF703238.1	-	-	-	-	-	-	JF703244.1	-	AY583341.1	DQ872908.1	-	-	-	-	-	-	-	-	-	-	-	-	-	-	-	-	-	-	-	-	-	-	-	-	-	-	-	-	-	-
Leiopelma archeyi	HM142901.1	HM142901.1	HM142901.1	HM142901.1	HM142901.1	AY523785.1	HM142901.1	HM142901.1	HM998927.1	-	-	AY523700.1	DQ284246.1	AY523723.1	-	HM998959.1	-	HM998973.1	HM998978.1	DQ283895.1	-	EF107408.1	-	FJ950320.1	-	-	-	-	-	-	-	-	-	-	-	-	-	-	-	-	-	-	-	-	-	-	-	-	-
Leiopelma hochstetteri	-	-	-	-	-	-	-	-	-	-	-	-	-	-	-	-	-	-	-	-	-	-	-	-	KX198831.1	KX198974.1	KX199128.1	AHE.L146.ARSI.I4448	KX199434.1	AHE.L268.CAND1.I4448	KX199723.1	KX199858.1	AHE.L241.CHST1.I4448	KX200132.1	KX200268.1	KX200565.1	KX200712.1	KX200857.1	KX200998.1	AHE.L304.DISP2.I4448	KX201290.1	-	KX201516.1	KX201661.1	KX201811.1	KX201955.1	KX202092.1	KX202239.1	KX202384.1
Lepidobatrachus laevis	AY819345.1	DQ283152.1	KP295699.1	-	KP295742.1	KP295556.1	-	-	-	-	-	EF107461.1	DQ284191.1	EF107236.1	-	KP295576.1	-	AHE.L239.RAG1.I4441	-	DQ283851.1	DQ282707.1	EF107386.1	-	KP295681.1	-	-	-	AHE.L146.ARSI.I4441	-	AHE.L268.CAND1.I4441	-	-	AHE.L241.CHST1.I4441	-	-	-	-	-	AHE.L41.DISP1.I4441	AHE.L304.DISP2.I4441	AHE.L138.DMXL1.I4441	AHE.L320.DNAH3.I4441	-	-	-	-	-	-	-
Leptobrachella alpina	-	-	-	-	-	-	-	-	-	-	-	-	-	-	-	-	-	-	-	-	-	-	-	-	KX198874.1	KX199019.1	KX199174.1	-	KX199478.1	KX199623.1	KX199769.1	KX199892.1	KX200035.1	KX200173.1	-	KX200611.1	KX200755.1	KX200903.1	KX201041.1	KX201185.1	KX201334.1	KX201412.1	KX201557.1	KX201707.1	KX201857.1	KX201998.1	KX202136.1	KX202282.1	KX202428.1
Leptobrachella oshanensis	KC460337.1	KC460337.1	KC460337.1	KC460337.1	KC460337.1	KC460337.1	KC460337.1	KC460337.1	KX812048.1	-	-	-	-	MH056018.1	MH056056.1	-	-	MH056094.1	-	KX812402.1	-	MH056170.1	-	-	-	-	-	-	-	-	-	-	-	-	-	-	-	-	-	-	-	-	-	-	-	-	-	-	-
Leptobrachium boringii	KJ630505.1	KJ630505.1	KJ630505.1	KJ630505.1	EF103177.1	EF544271.1	KJ630505.1	KJ630505.1	KX812046.1	-	-	-	-	MH056047.1	MH056085.1	-	-	EF397284.1	-	KX812400.1	-	MH056199.1	-	-	-	-	-	-	-	-	-	-	-	-	-	-	-	-	-	-	-	-	-	-	-	-	-	-	-
Leptobrachium chapaense	-	-	-	-	-	-	-	-	-	-	-	-	-	-	-	-	-	-	-	-	-	-	-	-	KX198875.1	KX199020.1	KX199175.1	AHE.L146.ARSI.I6429	KX199479.1	AHE.L268.CAND1.I6429	KX199770.1	KX199893.1	AHE.L241.CHST1.I6429	KX200174.1	KX200312.1	KX200612.1	KX200756.1	KX200904.1	AHE.L41.DISP1.I6429	AHE.L304.DISP2.I6429	AHE.L138.DMXL1.I6429	KX201413.1	KX201558.1	KX201708.1	KX201858.1	KX201999.1	KX202137.1	KX202283.1	KX202429.1
Leptodactylodon bicolor	DQ283364.1	DQ283364.1	-	-	KF991306.1	-	-	-	KF991283.1	-	-	-	DQ284351.1	-	-	KX492777.1	-	AHE.L239.RAG1.I4442	-	DQ283986.1	KF991343.1	-	-	KX492871.1	-	-	-	-	-	-	-	-	-	-	-	-	-	-	-	-	-	-	-	-	-	-	-	-	-
Leptodactylodon ovatus	-	-	-	-	-	-	-	-	-	-	-	-	-	-	-	-	-	-	-	-	-	-	-	-	KX198877.1	KX199022.1	KX199177.1	KX199303.1	KX199481.1	KX199626.1	KX199772.1	KX199895.1	KX200038.1	KX200176.1	KX200314.1	KX200614.1	KX200758.1	KX200906.1	KX201044.1	KX201188.1	KX201337.1	KX201415.1	-	KX201710.1	KX201860.1	KX202001.1	KX202139.1	KX202285.1	KX202431.1
Leptodactylus albilabris	-	-	-	-	-	-	-	-	-	-	-	-	-	-	-	-	-	-	-	-	-	-	-	-	KX198841.1	-	KX199139.1	KX199286.1	KX199444.1	KX199588.1	KX199734.1	KX199865.1	KX200000.1	KX200140.1	-	KX200576.1	KX200722.1	KX200868.1	KX201008.1	KX201150.1	KX201300.1	KX201381.1	KX201527.1	KX201672.1	KX201822.1	KX201966.1	KX202103.1	KX202249.1	KX202394.1
Leptodactylus melanonotus	JX564873.1	JX564873.1	JX564873.1	JX564873.1	JX564873.1	JX564873.1	AY273099.1	JX564873.1	-	-	AY337266.1	-	-	AY948838.1	-	-	-	-	-	AY364405.1	-	AY948900.1	-	DQ347193.1	-	-	-	-	-	-	-	-	-	-	-	-	-	-	-	-	-	-	-	-	-	-	-	-	-
Leptolalax mangshanensis	-	MG132196.1	-	-	-	-	-	-	-	-	-	-	-	-	-	-	-	-	-	-	-	-	-	-	-	-	-	-	-	-	-	-	-	-	-	-	-	-	-	-	-	-	-	-	-	-	-	-	-
Leptomantis cyanopunctatus	LC386566.1	LC386566.1	LC386526.1	LC386526.1	-	-	-	-	KC961098.1	-	-	-	-	-	-	KC961152.1	-	-	-	-	-	-	-	KC961230.1	-	-	-	-	-	-	-	-	-	-	-	-	-	-	-	-	-	-	-	-	-	-	-	-	-
Leptopelis gramineus	JX464969.1	MG913522.1	MG948090.1	MG948090.1	MG948102.1	-	-	-	KX225624.1	-	-	MG947812.1	-	KX225683.1	-	-	-	MG948050.1	MG948061.1	-	-	-	-	KX225785.1	-	-	-	-	-	-	-	-	-	-	-	-	-	-	-	-	-	-	-	-	-	-	-	-	-
Leptopelis parkeri	-	-	-	-	-	-	-	-	-	-	-	-	-	-	-	-	-	-	-	-	-	-	-	-	KX198878.1	KX199023.1	KX199178.1	AHE.L146.ARSI.I4375	KX199482.1	AHE.L268.CAND1.I4375	KX199773.1	-	AHE.L241.CHST1.I4375	-	KX200315.1	KX200615.1	KX200759.1	KX200907.1	AHE.L41.DISP1.I4375	AHE.L304.DISP2.I4375	AHE.L138.DMXL1.I4375	KX201416.1	KX201560.1	KX201711.1	KX201861.1	KX202002.1	KX202140.1	KX202286.1	KX202432.1
Leptophryne borbonica	JX564876.1	JX564876.1	JX564876.1	JX564876.1	JX564876.1	JX564876.1	JX564876.1	JX564876.1	-	-	-	EF107450.1	-	EF107224.1	-	-	-	AHE.L239.RAG1.I6464	-	-	-	EF107357.1	-	-	-	-	-	AHE.L146.ARSI.I6464	-	AHE.L268.CAND1.I6464	-	-	AHE.L241.CHST1.I6464	-	-	-	-	-	AHE.L41.DISP1.I6464	AHE.L304.DISP2.I6464	AHE.L138.DMXL1.I6464	AHE.L320.DNAH3.I6464	-	-	-	-	-	-	-
Leucostethus fugax	AY364547.1	HQ290958.1	-	-	HQ290538.1	HQ290958.1	HQ290958.1	-	HQ290598.1	HQ291021.1	-	-	-	HQ290718.1	HQ290778.1	HQ290838.1	-	-	-	-	-	-	-	HQ290898.1	-	-	-	-	-	-	-	-	-	-	-	-	-	-	-	-	-	-	-	-	-	-	-	-	-
Limnodynastes salmini	AY326071.1	JX564877.1	JX564877.1	JX564877.1	JX564877.1	AY523775.1	JX564877.1	JX564877.1	-	-	-	KX200467.1	-	AY523719.1	-	-	-	KX208754.1	-	AY364400.1	-	AY948889.1	-	-	KX198879.1	KX199024.1	KX199179.1	-	KX199483.1	KX199627.1	KX199774.1	KX199896.1	KX200040.1	KX200177.1	KX200316.1	KX200616.1	KX200760.1	KX200908.1	KX201045.1	KX201189.1	KX201339.1	KX201417.1	KX201561.1	KX201712.1	KX201862.1	-	KX202141.1	KX202287.1	KX202433.1
Limnomedusa macroglossa	AY843689.1	AY843689.1	KU494578.1	-	AY843935.1	-	-	-	-	-	-	KP295532.1	DQ284127.1	-	-	KP295579.1	-	-	-	AY844682.1	AY844891.1	-	-	AY844128.1	-	-	-	-	-	-	-	-	-	-	-	-	-	-	-	-	-	-	-	-	-	-	-	-	-
Limnonectes fragilis	AY899241.1	AY899241.1	AY899241.1	AY899241.1	AY899241.1	AY899241.1	AY899241.1	AY899241.1	-	-	-	-	-	LC159924.1	-	AB568564.1	-	HM163611.1	HM163647.1	DQ458270.1	-	-	-	DQ458285.1	-	-	-	-	-	-	-	-	-	-	-	-	-	-	-	-	-	-	-	-	-	-	-	-	-
Limnonectes fujianensis	-	-	-	-	-	-	-	-	-	-	-	-	-	-	-	-	-	-	-	-	-	-	-	-	KX198876.1	KX199021.1	KX199176.1	-	KX199480.1	KX199625.1	KX199771.1	KX199894.1	KX200037.1	KX200175.1	KX200313.1	KX200613.1	KX200757.1	KX200905.1	KX201043.1	KX201187.1	KX201336.1	KX201414.1	KX201559.1	KX201709.1	KX201859.1	KX202000.1	KX202138.1	KX202284.1	KX202430.1
Liophryne schlaginhaufeni	MG020766.1	MG020766.1	MG020766.1	MG020766.1	-	MG020766.1	MG020766.1	-	KC180169.1	-	KM509431.1	KX200376.1	-	-	-	-	-	-	KX208813.1	-	KM509693.1	-	-	KM509949.1	KX198789.1	-	KX199085.1	KX199237.1	-	KX199541.1	KX199685.1	-	KX199950.1	-	-	-	KX200672.1	KX200816.1	-	-	KX201247.1	-	KX201476.1	KX201618.1	KX201771.1	-	-	KX202200.1	-
Lithodytes lineatus	AY326012.1	HQ290949.1	KC604003.1	-	HQ290529.1	HQ290949.1	HQ290949.1	-	HQ290589.1	HQ291012.1	-	KP295533.1	DQ284112.1	HQ290709.1	HQ290769.1	KC604060.1	-	AHE.L239.RAG1.I8567	KX208852.1	AY844683.1	-	-	-	AY844129.1	KX198832.1	KX198975.1	KX199129.1	AHE.L146.ARSI.I8567	KX199435.1	AHE.L268.CAND1.I8567	KX199724.1	KX199859.1	AHE.L241.CHST1.I8567	-	-	KX200566.1	KX200713.1	KX200858.1	AHE.L41.DISP1.I8567	AHE.L304.DISP2.I8567	AHE.L138.DMXL1.I8567	AHE.L320.DNAH3.I8567	KX201517.1	KX201662.1	KX201812.1	KX201956.1	KX202093.1	KX202240.1	KX202385.1
Litoria caerulea	AY326038.1	AY843692.1	AY883980.1	-	AY843938.1	GQ366301.1	-	AF282598.1	-	-	-	AY948783.1	-	AY948821.1	-	AY819149.1	EF493446.1	AHE.L239.RAG1.I8568	AY323793.1	AY323751.1	AY844893.1	AY948877.1	EF179206.1	AY844131.1	-	-	-	AHE.L146.ARSI.I8568	-	AHE.L268.CAND1.I8568	-	-	AHE.L241.CHST1.I8568	-	-	-	-	-	AHE.L41.DISP1.I8568	AHE.L304.DISP2.I8568	AHE.L138.DMXL1.I8568	AHE.L320.DNAH3.I8568	-	-	-	-	-	-	-
Liuixalus romeri	EU215528.1	EU215528.1	KP996723.1	-	EU924598.1	-	-	-	GQ285693.1	-	-	-	-	-	-	GQ285724.1	-	GQ285756.1	-	EU215559.1	-	-	-	EU924570.1	-	-	-	-	-	-	-	-	-	-	-	-	-	-	-	-	-	-	-	-	-	-	-	-	-
Liurana xizangensis	KU243083.1	-	MK462146.1	-	-	-	-	-	-	-	-	KX200504.1	-	-	-	-	-	KX208791.1	KX208930.1	KU243102.1	-	-	-	KU243111.1	KX198913.1	KX199061.1	KX199215.1	-	KX199519.1	KX199662.1	KX199811.1	-	KX200077.1	KX200213.1	KX200352.1	KX200649.1	KX200794.1	KX200944.1	KX201081.1	KX201224.1	KX201372.1	KX201453.1	KX201595.1	KX201748.1	KX201898.1	KX202033.1	KX202176.1	KX202324.1	KX202466.1
Lynchius tabaconas	KX470774.1	KX470781.1	-	-	-	-	-	-	-	-	-	-	-	-	-	KX470788.1	KX470790.1	-	-	-	-	-	-	KX470796.1	-	-	-	-	-	-	-	-	-	-	-	-	-	-	-	-	-	-	-	-	-	-	-	-	-
Lysapsus laevis	MK293755.1	MK293755.1	MT483205.1	-	MK322495.1	-	-	-	-	-	-	-	DQ284110.1	-	-	-	-	-	-	AY844689.1	AY844896.1	-	-	AY844133.1	-	-	-	-	-	-	-	-	-	-	-	-	-	-	-	-	-	-	-	-	-	-	-	-	-
Macrogenioglottus alipioi	KC593360.1	KC593360.1	KU494589.1	-	FJ685664.1	KC593353.1	-	-	-	-	-	-	-	-	-	-	-	FJ685704.1	-	KF214199.1	KC593363.1	-	-	KC593367.1	-	-	-	-	-	-	-	-	-	-	-	-	-	-	-	-	-	-	-	-	-	-	-	-	-
Madecassophryne truebae	MF401954.1	MF401953.1	-	-	-	-	-	-	-	-	-	-	-	-	-	-	-	MF401955.1	-	-	-	-	-	-	-	-	-	-	-	-	-	-	-	-	-	-	-	-	-	-	-	-	-	-	-	-	-	-	-
Mannophryne trinitatis	EU342504.1	JX564878.1	JX564878.1	JX564878.1	JX564878.1	JX564878.1	JX564878.1	JX564878.1	-	-	-	-	DQ284108.1	GQ345227.1	-	JX036003.1	-	AHE.L239.RAG1.I4393	-	DQ283796.1	DQ503097.1	GQ345325.1	-	-	-	-	-	AHE.L146.ARSI.I4393	-	AHE.L268.CAND1.I4393	-	-	AHE.L241.CHST1.I4393	-	-	-	-	-	AHE.L41.DISP1.I4393	AHE.L304.DISP2.I4393	AHE.L138.DMXL1.I4393	AHE.L320.DNAH3.I4393	-	-	-	-	-	-	-
Mantella betsileo	-	-	-	-	-	-	-	-	-	-	-	-	-	-	-	-	-	-	-	-	-	-	-	-	-	-	-	AHE.L146.ARSI.I7730	-	AHE.L268.CAND1.I7730	-	-	AHE.L241.CHST1.I7730	-	-	-	-	-	AHE.L41.DISP1.I7730	AHE.L304.DISP2.I7730	AHE.L138.DMXL1.I7730	AHE.L320.DNAH3.I7730	-	-	-	-	-	-	-
Mantella madagascariensis	AB212225.1	AB212225.1	AB212225.1	AB212225.1	AB212225.1	AB212225.1	AB212225.1	AB212225.1	AB612046.1	-	-	AB612047.1	-	HM998957.1	-	HM998971.1	-	AB612043.1	AB612044.1	AY263284.1	-	-	-	AB612045.1	-	-	-	-	-	-	-	-	-	-	-	-	-	-	-	-	-	-	-	-	-	-	-	-	-
Mantidactylus lugubris	-	-	-	-	-	-	-	-	-	-	-	-	-	-	-	-	-	-	-	-	-	-	-	-	-	-	-	AHE.L146.ARSI.I7734	-	AHE.L268.CAND1.I7734	-	-	AHE.L241.CHST1.I7734	-	-	-	-	-	AHE.L41.DISP1.I7734	AHE.L304.DISP2.I7734	AHE.L138.DMXL1.I7734	AHE.L320.DNAH3.I7734	-	-	-	-	-	-	-
Mantidactylus ulcerosus	AF215164.1	AY948737.1	JN133259.1	-	JN133037.1	AY948737.1	-	-	-	-	-	AY948779.1	-	AY948815.1	-	-	-	AY948922.1	-	-	-	AY948869.1	-	-	-	-	-	-	-	-	-	-	-	-	-	-	-	-	-	-	-	-	-	-	-	-	-	-	-
Mantophryne lateralis	MG020765.1	MG020765.1	MG020765.1	MG020765.1	MG020765.1	MG020765.1	MG020765.1	MG020765.1	KM509295.1	-	KM509432.1	KX200374.1	-	-	-	-	-	KX208665.1	KX208811.1	-	KM509694.1	-	-	KM509950.1	KX198788.1	KX198934.1	KX199083.1	-	KX199394.1	-	-	-	KX199948.1	-	KX200232.1	-	-	-	KX200961.1	-	KX201245.1	-	-	-	-	KX201918.1	KX202054.1	KX202198.1	-
Megaelosia goeldii	DQ283072.1	DQ283072.1	DQ502839.1	-	DQ502563.1	-	-	-	-	-	-	-	DQ284109.1	-	-	-	-	DQ503346.1	-	DQ283797.1	-	-	-	-	-	-	-	-	-	-	-	-	-	-	-	-	-	-	-	-	-	-	-	-	-	-	-	-	-
Megastomatohyla mixe	AY843646.1	AY843646.1	-	-	AY843885.1	-	-	-	-	-	-	-	-	-	-	-	-	AY844434.1	-	AY844631.1	AY844849.1	-	MH004248.1	AY844091.1	-	-	-	-	-	-	-	-	-	-	-	-	-	-	-	-	-	-	-	-	-	-	-	-	-
Megophrys montana	KY022312.1	KY022313.1	KX812163.1	-	-	-	-	-	KX811940.1	-	-	-	-	-	-	-	-	KX812281.1	-	KX812390.1	-	-	-	-	-	-	-	-	-	-	-	-	-	-	-	-	-	-	-	-	-	-	-	-	-	-	-	-	-
Melanobatrachus indicus	-	KM509159.1	KM509824.1	-	-	-	-	-	KM509296.1	-	KM509433.1	EF017983.1	-	EF018039.1	-	-	-	EF018053.1	-	-	KM509695.1	EF107439.1	-	-	-	-	-	-	-	-	-	-	-	-	-	-	-	-	-	-	-	-	-	-	-	-	-	-	-
Melanophryniscus stelzneri	AY325999.1	AY325999.1	-	KF665744.1	KX276462.1	AY948744.1	KY555690.1	-	-	-	-	DQ306494.1	-	AY948822.1	-	DQ158263.1	-	AHE.L239.RAG1.I12500	KX208800.1	-	-	AY948878.1	-	-	KX198777.1	KX198922.1	KX199070.1	AHE.L146.ARSI.I12500	KX199383.1	AHE.L268.CAND1.I12500	KX199671.1	KX199820.1	AHE.L241.CHST1.I12500	KX200086.1	KX200221.1	KX200514.1	KX200659.1	KX200802.1	AHE.L41.DISP1.I12500	AHE.L304.DISP2.I12500	AHE.L138.DMXL1.I12500	AHE.L320.DNAH3.I12500	KX201462.1	KX201604.1	KX201757.1	KX201908.1	KX202042.1	KX202185.1	KX202333.1
Mercurana myristicapalustris	KC594293.1	KC594294.1	-	-	-	-	-	-	-	-	-	-	-	-	-	-	-	KC594295.1	-	KC594296.1	-	-	-	-	-	-	-	-	-	-	-	-	-	-	-	-	-	-	-	-	-	-	-	-	-	-	-	-	-
Meristogenys orphnocnemis	DQ283147.1	AB526613.1	-	-	AB526625.1	AB526613.1	AB526613.1	-	-	-	-	-	DQ284187.1	AB526639.1	-	AB360172.1	-	AHE.L239.RAG1.I7882	-	DQ283847.1	DQ282703.1	AB526681.1	-	EU076774.1	-	-	-	AHE.L146.ARSI.I7882	-	AHE.L268.CAND1.I7882	-	-	AHE.L241.CHST1.I7882	-	-	-	-	-	AHE.L41.DISP1.I7882	AHE.L304.DISP2.I7882	AHE.L138.DMXL1.I7882	AHE.L320.DNAH3.I7882	-	-	-	-	-	-	-
Mertensophryne micranotis	KF664822.1	KY177005.1	-	KF665498.1	-	-	KY555703.1	-	-	-	-	KF665849.1	-	EF107271.1	-	-	-	KF666232.1	-	-	-	EF107434.1	-	-	-	-	-	-	-	-	-	-	-	-	-	-	-	-	-	-	-	-	-	-	-	-	-	-	-
Metacrinia nichollsi	DQ283292.1	DQ283293.1	-	-	-	-	EU432130.1	JX431015.1	-	-	-	-	DQ284305.1	-	-	-	-	-	-	DQ283946.1	DQ282798.1	-	-	-	-	-	-	-	-	-	-	-	-	-	-	-	-	-	-	-	-	-	-	-	-	-	-	-	-
Metamagnusia slateri	AF095339.1	KM509160.1	KM509825.1	-	-	-	-	-	KC180183.1	-	KM509434.1	-	-	-	-	-	-	AHE.L239.RAG1.I13351	-	-	KM509696.1	-	-	KC180218.1	-	-	-	AHE.L146.ARSI.I13351	-	AHE.L268.CAND1.I13351	-	-	AHE.L241.CHST1.I13351	-	-	-	-	-	AHE.L41.DISP1.I13351	AHE.L304.DISP2.I13351	AHE.L138.DMXL1.I13351	AHE.L320.DNAH3.I13351	-	-	-	-	-	-	-
Metaphrynella sundana	KC822498.1	KC822498.1	AB611939.1	-	-	-	-	-	AB611938.1	-	-	EF017973.1	-	EF018029.1	-	-	-	AHE.L239.RAG1.I13352	AB611936.1	-	KM509697.1	EF107354.1	-	AB611937.1	-	-	-	AHE.L146.ARSI.I13352	-	AHE.L268.CAND1.I13352	-	-	AHE.L241.CHST1.I13352	-	-	-	-	-	AHE.L41.DISP1.I13352	AHE.L304.DISP2.I13352	-	AHE.L320.DNAH3.I13352	-	-	-	-	-	-	-
Micrixalus fuscus	AF249024.1	AF249056.1	KJ711416.1	-	AF249086.1	-	-	-	KF991293.1	-	-	-	-	-	-	-	-	KF991333.1	-	AF249120.1	-	-	-	AF249183.1	-	-	-	-	-	-	-	-	-	-	-	-	-	-	-	-	-	-	-	-	-	-	-	-	-
Microbatrachella capensis	DQ022329.1	DQ022357.1	-	-	KX085501.1	-	KX085966.1	-	-	-	-	-	-	-	-	-	-	HQ014427.1	HQ014436.1	HQ014443.1	-	-	-	-	-	-	-	-	-	-	-	-	-	-	-	-	-	-	-	-	-	KX085595.1	-	-	-	-	-	-	-
Microhyla heymonsi	AY458596.1	AY458596.1	AY458596.1	AY458596.1	AY458596.1	AY458596.1	AY458596.1	AY458596.1	EF396020.1	-	-	KX200469.1	-	-	-	-	-	KX208756.1	KX208899.1	-	DQ282845.1	-	-	EF395979.1	KX198881.1	KX199026.1	KX199181.1	-	KX199485.1	KX199629.1	KX199776.1	KX199898.1	KX200042.1	KX200179.1	KX200318.1	KX200618.1	KX200761.1	KX200910.1	KX201047.1	KX201191.1	KX201341.1	KX201419.1	KX201563.1	KX201714.1	KX201864.1	KX202003.1	-	KX202289.1	KX202435.1
Microkayla guillei	-	-	-	-	-	-	-	-	-	-	-	-	-	-	-	-	-	-	-	-	-	-	-	-	-	-	-	AHE.L146.ARSI.I4445	-	AHE.L268.CAND1.I4445	-	-	AHE.L241.CHST1.I4445	-	-	-	-	-	AHE.L41.DISP1.I4445	AHE.L304.DISP2.I4445	AHE.L138.DMXL1.I4445	AHE.L320.DNAH3.I4445	-	-	-	-	-	-	-
Microkayla wettsteini	EU186696.1	EU186696.1	-	-	-	GQ345250.1	-	-	-	-	GQ345153.1	GQ345189.1	-	GQ345237.1	-	GQ345266.1	MF186531.1	GQ345284.1	-	-	GQ345316.1	GQ345335.1	-	MF186551.1	-	-	-	-	-	-	-	-	-	-	-	-	-	-	-	-	-	-	-	-	-	-	-	-	-
Micryletta inornata	KC822494.1	KC822494.1	AB611965.1	AB611965.1	-	-	-	-	EF396022.1	-	KM509440.1	AB611966.1	-	-	-	-	-	AHE.L239.RAG1.I6455	AB611963.1	-	KM509703.1	-	-	EF395981.1	-	-	-	AHE.L146.ARSI.I6455	-	AHE.L268.CAND1.I6455	-	-	AHE.L241.CHST1.I6455	-	-	-	-	-	AHE.L41.DISP1.I6455	AHE.L304.DISP2.I6455	AHE.L138.DMXL1.I6455	AHE.L320.DNAH3.I6455	-	-	-	-	-	-	-
Minervarya kudremukhensis	AB488875.1	AB530603.1	GQ478327.1	-	AB488849.1	-	-	-	AB489059.1	-	-	AB488916.1	-	AB488933.1	-	-	AB488974.1	AB488950.1	AB488994.1	AB489035.1	-	-	-	AB489014.1	-	-	-	-	-	-	-	-	-	-	-	-	-	-	-	-	-	-	-	-	-	-	-	-	-
Minervarya mudduraja	-	-	-	-	-	-	-	-	-	-	-	-	-	-	-	-	-	-	-	-	-	-	-	-	-	-	-	-	-	-	-	-	-	-	-	-	-	-	-	-	-	-	-	-	-	-	-	-	-
Minyobates steyermarki	-	AY263244.1	-	DQ371329.1	-	-	-	-	-	-	-	-	-	-	-	-	-	EU325904.1	-	-	-	-	-	-	-	-	-	-	-	-	-	-	-	-	-	-	-	-	-	-	-	-	-	-	-	-	-	-	-
Mixophyes coggeri	JN628044.1	DQ010023.1	-	-	JN677527.1	-	JN677477.1	-	-	-	-	KX200468.1	-	-	-	-	-	KX208755.1	KX208898.1	-	-	-	-	-	KX198880.1	KX199025.1	KX199180.1	KX199305.1	KX199484.1	KX199628.1	KX199775.1	KX199897.1	KX200041.1	KX200178.1	KX200317.1	KX200617.1	-	KX200909.1	KX201046.1	KX201190.1	KX201340.1	KX201418.1	KX201562.1	KX201713.1	KX201863.1	-	KX202142.1	KX202288.1	KX202434.1
Morerella cyanophthalma	FJ594106.1	KX492627.1	-	-	FJ594111.1	-	-	-	-	-	-	-	-	-	-	MK499159.1	-	MK498162.1	-	-	-	-	-	MK498410.1	-	-	-	-	-	-	-	-	-	-	-	-	-	-	-	-	-	-	-	-	-	-	-	-	-
Myersiella microps	-	KM509168.1	KU494602.1	-	-	-	-	-	KC180182.1	-	-	-	-	-	-	-	-	AHE.L239.RAG1.I13353	-	-	KM509704.1	-	-	KC180277.1	-	-	-	AHE.L146.ARSI.I13353	-	AHE.L268.CAND1.I13353	-	-	AHE.L241.CHST1.I13353	-	-	-	-	-	AHE.L41.DISP1.I13353	AHE.L304.DISP2.I13353	AHE.L138.DMXL1.I13353	AHE.L320.DNAH3.I13353	-	-	-	-	-	-	-
Myersiohyla liliae	MH251219.1	MH251222.1	-	-	MH251227.1	MH251226.1	-	-	-	-	-	MH251241.1	-	-	-	-	-	MH251236.1	-	MH251231.1	MH251239.1	-	-	MH251237.1	-	-	-	-	-	-	-	-	-	-	-	-	-	-	-	-	-	-	-	-	-	-	-	-	-
Myobatrachus gouldii	AY364361.1	DQ283310.1	-	-	-	AY948768.1	KY084795.1	JX431016.1	-	-	-	-	DQ284313.1	AY948846.1	-	-	-	-	-	AY364407.1	-	AY948910.1	-	-	-	-	-	-	-	-	-	-	-	-	-	-	-	-	-	-	-	-	-	-	-	-	-	-	-
Mysticellus franki	-	MK285340.1	MK285341.1	-	-	-	-	-	MK285342.1	-	-	-	-	-	-	-	-	-	-	-	MK285344.1	-	-	MK285345.1	-	-	-	-	-	-	-	-	-	-	-	-	-	-	-	-	-	-	-	-	-	-	-	-	-
Nannophryne variegata	AY680269.1	AY680269.1	-	-	KP295747.1	-	-	-	-	-	-	DQ306515.1	-	-	-	DQ158335.1	-	DQ158410.1	-	-	-	-	-	-	-	-	-	-	-	-	-	-	-	-	-	-	-	-	-	-	-	-	-	-	-	-	-	-	-
Nannophrys ceylonensis	AF249016.1	DQ346975.1	-	-	AF249093.1	AY948731.1	-	-	GQ204480.1	-	-	AY948774.1	-	AY948809.1	-	-	-	GQ204610.1	-	AF249112.1	-	AY948855.1	-	AF249175.1	-	-	-	-	-	-	-	-	-	-	-	-	-	-	-	-	-	-	-	-	-	-	-	-	-
Nanorana parkeri	KP317482.1	KP317482.1	KP317482.1	KP317482.1	KP317482.1	KP317482.1	KP317482.1	KP317482.1	-	-	-	-	-	-	-	-	-	HM163584.1	HM163620.1	AY322219.1	-	-	-	KJ434288.1	-	-	-	-	-	-	-	-	-	-	-	-	-	-	-	-	-	-	-	-	-	-	-	-	-
Nanorana pleskei	-	-	-	-	-	-	-	-	-	-	-	-	-	-	-	-	-	-	-	-	-	-	-	-	-	-	-	AHE.L146.ARSI.I6465	-	AHE.L268.CAND1.I6465	-	-	AHE.L241.CHST1.I6465	-	-	-	-	-	AHE.L41.DISP1.I6465	AHE.L304.DISP2.I6465	AHE.L138.DMXL1.I6465	AHE.L320.DNAH3.I6465	-	-	-	-	-	-	-
Nasikabatrachus sahyadrensis	JX573185.1	JX573176.1	GU136124.1	-	GU136138.1	-	-	-	-	-	-	-	-	EF107250.1	-	-	-	AHE.L239.RAG1.I10935	-	AY364406.1	-	EF107409.1	-	-	-	-	-	AHE.L146.ARSI.I10935	-	-	-	-	-	-	-	-	-	-	-	-	-	AHE.L320.DNAH3.I10935	-	-	-	-	-	-	-
Nasutixalus jerdonii	KU230457.1	MF319220.1	-	-	-	-	-	-	-	-	-	-	-	-	-	-	-	KU169971.1	-	KU169947.1	-	-	-	-	-	-	-	-	-	-	-	-	-	-	-	-	-	-	-	-	-	-	-	-	-	-	-	-	-
Natalobatrachus bonebergi	KU354517.1	DQ347011.1	-	-	-	-	-	-	-	-	-	-	-	-	-	-	-	AHE.L239.RAG1.I8205	-	DQ019563.1	-	-	-	DQ347144.1	-	-	-	AHE.L146.ARSI.I8205	-	AHE.L268.CAND1.I8205	-	-	AHE.L241.CHST1.I8205	-	-	-	-	-	AHE.L41.DISP1.I8205	AHE.L304.DISP2.I8205	AHE.L138.DMXL1.I8205	AHE.L320.DNAH3.I8205	-	-	-	-	-	-	-
Nectophryne afra	EU394534.1	EU394535.1	KY079732.1	KF665682.1	-	-	-	-	-	-	-	KF666002.1	DQ284347.1	-	-	-	-	KF666182.1	-	DQ283981.1	DQ282831.1	-	-	-	-	-	-	-	-	-	-	-	-	-	-	-	-	-	-	-	-	-	-	-	-	-	-	-	-
Nectophryne batesii	-	-	-	-	-	-	-	-	-	-	-	-	-	-	-	-	-	-	-	-	-	-	-	-	-	-	-	AHE.L146.ARSI.I6481	-	AHE.L268.CAND1.I6481	-	-	AHE.L241.CHST1.I6481	-	-	-	-	-	AHE.L41.DISP1.I6481	AHE.L304.DISP2.I6481	AHE.L138.DMXL1.I6481	AHE.L320.DNAH3.I6481	-	-	-	-	-	-	-
Nectophrynoides tornieri	AF375495.1	DQ283413.1	-	KF665513.1	-	-	-	-	-	-	-	EF107490.1	DQ284394.1	EF107270.1	-	-	-	KF666192.1	-	DQ284018.1	DQ282870.1	EF107433.1	-	-	-	-	-	-	-	-	-	-	-	-	-	-	-	-	-	-	-	-	-	-	-	-	-	-	-
Neobatrachus sudellae	AY843700.1	AY843700.1	-	U66851.1	-	-	-	-	-	-	-	-	DQ284123.1	-	-	-	-	AHE.L239.RAG1.I8570	-	AY844691.1	AY844900.1	-	-	-	-	-	-	AHE.L146.ARSI.I8570	-	AHE.L268.CAND1.I8570	-	-	AHE.L241.CHST1.I8570	-	-	-	-	-	AHE.L41.DISP1.I8570	AHE.L304.DISP2.I8570	AHE.L138.DMXL1.I8570	AHE.L320.DNAH3.I8570	-	-	-	-	-	-	-
Nesorohyla kanaima	AY843634.1	AY843634.1	-	-	AY843868.1	GQ366307.1	-	-	-	-	-	GQ365994.1	-	-	-	MH004186.1	-	AY844422.1	-	AY844617.1	AY844835.1	-	MN953158.1	AY844079.1	-	-	-	-	-	-	-	-	-	-	-	-	-	-	-	-	-	-	-	-	-	-	-	-	-
Niceforonia brunnea	EF493357.1	EF493357.1	-	-	GQ345203.1	GQ345248.1	-	-	-	-	GQ345151.1	GQ345187.1	-	GQ345235.1	-	GQ345264.1	EF493422.1	KX208676.1	KX208823.1	-	GQ345315.1	GQ345333.1	-	EF493484.1	KX198802.1	KX198947.1	KX199098.1	KX199248.1	KX199406.1	KX199551.1	KX199695.1	KX199836.1	KX199962.1	KX200106.1	KX200240.1	KX200537.1	KX200684.1	KX200827.1	KX200972.1	KX201111.1	KX201260.1	-	KX201486.1	KX201631.1	KX201783.1	KX201929.1	KX202063.1	KX202212.1	KX202355.1
Nidirana adenopleura	JX033120.1	JX033120.1	JX033120.1	JX033120.1	JX033120.1	JX033120.1	JX033120.1	JX033120.1	-	-	-	MK293841.1	DQ284163.1	-	-	-	-	KU840714.1	-	DQ283829.1	DQ282685.1	-	-	KU840783.1	-	-	-	-	-	-	-	-	-	-	-	-	-	-	-	-	-	-	-	-	-	-	-	-	-
Nidirana chapaensis	-	-	-	-	-	-	-	-	-	-	-	-	-	-	-	-	-	-	-	-	-	-	-	-	-	-	-	AHE.L146.ARSI.I7849	-	AHE.L268.CAND1.I7849	-	-	AHE.L241.CHST1.I7849	-	-	-	-	-	AHE.L41.DISP1.I7849	AHE.L304.DISP2.I7849	AHE.L138.DMXL1.I7849	AHE.L320.DNAH3.I7849	-	-	-	-	-	-	-
Nimbaphrynoides occidentalis	GU322821.1	KF665040.1	-	KF665538.1	GU322850.1	-	-	-	-	-	-	KF665901.1	-	-	-	-	-	KF666148.1	-	-	-	-	-	-	-	-	-	-	-	-	-	-	-	-	-	-	-	-	-	-	-	-	-	-	-	-	-	-	-
Noblella lochites	EU186699.1	EU186699.1	-	-	-	-	-	-	-	-	-	-	-	-	-	-	EU186756.1	-	-	-	-	-	-	EU186777.1	-	-	-	-	-	-	-	-	-	-	-	-	-	-	-	-	-	-	-	-	-	-	-	-	-
Notaden melanoscaphus	DQ283287.1	DQ283288.1	-	U66861.1	-	-	-	-	-	-	-	-	DQ284302.1	-	-	-	-	-	-	DQ283945.1	DQ282795.1	-	-	-	-	-	-	-	-	-	-	-	-	-	-	-	-	-	-	-	-	-	-	-	-	-	-	-	-
Notaden nichollsi	-	-	-	-	-	-	-	-	-	-	-	-	-	-	-	-	-	-	-	-	-	-	-	-	-	-	-	AHE.L146.ARSI.I9034	-	AHE.L268.CAND1.I9034	-	-	AHE.L241.CHST1.I9034	-	-	-	-	-	AHE.L41.DISP1.I9034	AHE.L304.DISP2.I9034	AHE.L138.DMXL1.I9034	AHE.L320.DNAH3.I9034	-	-	-	-	-	-	-
Nothophryne broadleyi	KU761275.1	KY177063.1	-	KY177163.1	-	-	-	-	-	-	-	-	-	-	-	-	-	KU761291.1	-	KU761299.1	-	-	-	-	-	-	-	-	-	-	-	-	-	-	-	-	-	-	-	-	-	-	-	-	-	-	-	-	-
Nyctibates corrugatus	DQ283361.1	DQ283361.1	-	-	-	-	-	-	-	-	-	KX200471.1	DQ284349.1	-	-	MK498952.1	-	AHE.L239.RAG1.I4376	KX208901.1	DQ283983.1	-	-	-	KX492879.1	KX198883.1	KX199028.1	KX199183.1	AHE.L146.ARSI.I4376	KX199487.1	AHE.L268.CAND1.I4376	KX199778.1	KX199900.1	AHE.L241.CHST1.I4376	KX200181.1	KX200320.1	KX200620.1	KX200763.1	KX200912.1	AHE.L41.DISP1.I4376	AHE.L304.DISP2.I4376	AHE.L138.DMXL1.I4376	AHE.L320.DNAH3.I4376	KX201565.1	KX201716.1	KX201866.1	-	KX202144.1	KX202291.1	KX202437.1
Nyctibatrachus major	AF249017.1	AB530573.1	GU136123.1	-	AF249084.1	JF274068.1	-	-	-	-	-	-	-	-	-	-	-	AY571655.1	-	AF249113.1	-	-	-	AF249176.1	-	-	-	-	-	-	-	-	-	-	-	-	-	-	-	-	-	-	-	-	-	-	-	-	-
Nyctibatrachus petraeus	-	-	-	-	-	-	-	-	-	-	-	-	-	-	-	-	-	-	-	-	-	-	-	-	-	-	-	AHE.L146.ARSI.I10934	-	AHE.L268.CAND1.I10934	-	-	AHE.L241.CHST1.I10934	-	-	-	-	-	AHE.L41.DISP1.I10934	AHE.L304.DISP2.I10934	-	AHE.L320.DNAH3.I10934	-	-	-	-	-	-	-
Nyctimantis rugiceps	MN961787.1	AY843781.1	MN953320.1	-	AY843945.1	MN961718.1	EU034098.1	-	-	-	-	-	-	-	-	MN954581.1	-	AHE.L239.RAG1.I4169	-	-	-	-	-	MN953224.1	-	-	-	AHE.L146.ARSI.I4169	-	AHE.L268.CAND1.I4169	-	-	AHE.L241.CHST1.I4169	-	-	-	-	-	AHE.L41.DISP1.I4169	AHE.L304.DISP2.I4169	AHE.L138.DMXL1.I4169	AHE.L320.DNAH3.I4169	-	-	-	-	-	-	-
Nyctimystes kubori	AY326037.1	JX564879.1	JX564879.1	JX564879.1	JX564879.1	GQ366303.1	JX564879.1	JX564879.1	-	-	-	GQ365991.1	-	-	-	-	-	KX208759.1	KX208902.1	AY844693.1	-	-	-	-	KX198884.1	KX199029.1	KX199184.1	-	KX199488.1	KX199632.1	KX199779.1	KX199901.1	KX200045.1	KX200182.1	KX200321.1	KX200621.1	KX200764.1	KX200913.1	KX201050.1	KX201193.1	KX201343.1	KX201422.1	KX201566.1	-	KX201867.1	KX202005.1	KX202145.1	KX202292.1	KX202438.1
Nyctixalus pictus	DQ283133.1	DQ283133.1	KU244454.1	-	GQ204543.1	-	-	-	KC961092.1	-	-	-	DQ284174.1	-	-	GQ285729.1	-	AHE.L239.RAG1.I7946	-	AY880634.1	DQ282689.1	-	-	KC961190.1	-	-	-	AHE.L146.ARSI.I7946	-	AHE.L268.CAND1.I7946	-	-	AHE.L241.CHST1.I7946	-	-	-	-	-	AHE.L41.DISP1.I7946	AHE.L304.DISP2.I7946	AHE.L138.DMXL1.I7946	AHE.L320.DNAH3.I7946	-	-	-	-	-	-	-
Nymphargus bejaranoi	AY843576.1	AY843576.1	-	-	AY843798.1	EU663155.1	-	-	KF534328.1	-	EU663314.1	KP295535.1	DQ284066.1	KF534165.1	-	EU663239.1	-	EU663522.1	-	AY844549.1	AY844777.1	KF534250.1	-	AY844029.1	-	-	-	-	-	-	-	-	-	-	-	-	-	-	-	-	-	-	-	-	-	-	-	-	-
Occidozyga lima	-	-	-	-	-	-	-	-	-	-	-	-	-	-	-	-	-	-	-	-	-	-	-	-	-	-	-	AHE.L146.ARSI.I4395	-	AHE.L268.CAND1.I4395	-	-	AHE.L241.CHST1.I4395	-	-	-	-	-	AHE.L41.DISP1.I4395	AHE.L304.DISP2.I4395	AHE.L138.DMXL1.I4395	AHE.L320.DNAH3.I4395	-	-	-	-	-	-	-
Occidozyga martensii	GU177877.1	GU177877.1	GU177877.1	GU177877.1	GU177877.1	GU177877.1	GU177877.1	GU177877.1	-	-	-	-	DQ284344.1	-	-	-	-	KU243099.1	-	DQ283978.1	DQ282829.1	-	-	DQ458281.1	-	-	-	-	-	-	-	-	-	-	-	-	-	-	-	-	-	-	-	-	-	-	-	-	-
Odontobatrachus natator	JX546938.1	JX546953.1	-	-	JX546968.1	-	-	-	KF693488.1	-	-	KX200478.1	-	-	-	-	-	AHE.L239.RAG1.I4415	KX208908.1	-	KF693550.1	-	-	-	KX198890.1	KX199035.1	KX199190.1	AHE.L146.ARSI.I4415	KX199494.1	AHE.L268.CAND1.I4415	KX199785.1	KX199907.1	AHE.L241.CHST1.I4415	KX200188.1	KX200327.1	KX200627.1	KX200770.1	KX200919.1	AHE.L41.DISP1.I4415	AHE.L304.DISP2.I4415	AHE.L138.DMXL1.I4415	AHE.L320.DNAH3.I4415	KX201571.1	KX201722.1	KX201873.1	KX202010.1	KX202151.1	KX202298.1	KX202443.1
Odontophrynus occidentalis	JX564880.1	JX564880.1	JX564880.1	JX564880.1	JX564880.1	JX564880.1	JX564880.1	JX564880.1	-	-	-	AY948791.1	DQ284273.1	AY948835.1	-	KP295581.1	-	AHE.L239.RAG1.I4412	-	DQ283918.1	DQ282773.1	AY948897.1	-	KP295684.1	KX198814.1	KX198958.1	KX199111.1	AHE.L146.ARSI.I4412	KX199417.1	AHE.L268.CAND1.I4412	KX199707.1	KX199845.1	AHE.L241.CHST1.I4412	KX200117.1	KX200251.1	KX200549.1	KX200696.1	KX200840.1	AHE.L41.DISP1.I4412	AHE.L304.DISP2.I4412	AHE.L138.DMXL1.I4412	AHE.L320.DNAH3.I4412	KX201499.1	KX201644.1	KX201795.1	KX201940.1	KX202076.1	KX202224.1	KX202368.1
Odorrana schmackeri	KJ149452.1	KP732086.1	KJ149452.1	KJ149452.1	KJ149452.1	KJ149452.1	KP167551.1	KJ149452.1	-	-	-	KX200497.1	-	-	-	-	-	KX208784.1	KX208923.1	DQ360020.1	-	-	-	KU840792.1	KX198907.1	KX199054.1	KX199208.1	-	KX199512.1	KX199655.1	KX199804.1	-	KX200070.1	KX200206.1	KX200345.1	KX200642.1	KX200787.1	KX200937.1	KX201074.1	KX201217.1	-	KX201446.1	KX201589.1	KX201741.1	KX201891.1	KX202027.1	KX202169.1	KX202317.1	-
Oninia senglaubi	FR832634.1	FR832651.1	-	-	-	-	-	-	-	-	-	-	-	-	-	-	-	-	-	-	-	-	-	-	-	-	-	-	-	-	-	-	-	-	-	-	-	-	-	-	-	-	-	-	-	-	-	-	-
Oophaga histrionica	EU342662.1	HQ290985.1	HQ841132.1	KX574024.1	HQ841104.1	HQ290985.1	HQ290985.1	-	HQ290622.1	HQ291045.1	-	-	-	HQ290742.1	HQ290802.1	HQ290862.1	-	KX785679.1	-	DQ503221.1	DQ503083.1	-	-	HQ290922.1	-	-	-	-	-	-	-	-	-	-	-	-	-	-	-	-	-	-	-	-	-	-	-	-	-
Ophryophryne microstoma	DQ283391.1	DQ283391.1	MK524156.1	-	MH407038.1	-	-	-	KX812039.1	-	-	KY022169.1	DQ284376.1	-	-	-	-	KX208761.1	KX208904.1	KX812397.1	DQ282852.1	-	-	-	KX198886.1	KX199031.1	KX199186.1	KX199307.1	KX199490.1	KX199634.1	KX199781.1	KX199903.1	KX200047.1	KX200184.1	KX200323.1	KX200623.1	KX200766.1	KX200915.1	KX201052.1	KX201195.1	-	KX201424.1	KX201568.1	KX201718.1	KX201869.1	-	KX202147.1	KX202294.1	KX202440.1
Opisthothylax immaculatus	-	MF537682.1	-	-	-	-	-	-	-	-	-	-	DQ284211.1	-	-	MK499170.1	-	AHE.L239.RAG1.I7708	-	DQ283866.1	-	-	-	MK498423.1	-	-	-	AHE.L146.ARSI.I7708	-	AHE.L268.CAND1.I7708	-	-	AHE.L241.CHST1.I7708	-	-	-	-	-	AHE.L41.DISP1.I7708	AHE.L304.DISP2.I7708	AHE.L138.DMXL1.I7708	-	-	-	-	-	-	-	-
Oreobates quixensis	AY819344.1	EF493662.1	JX298360.1	-	JX298404.1	AY819474.1	-	-	-	-	AY819178.1	-	-	-	-	AY819093.1	-	DQ679273.1	-	-	-	-	-	JF809893.1	-	-	-	-	-	-	-	-	-	-	-	-	-	-	-	-	-	-	-	-	-	-	-	-	-
Oreolalax jingdongensis	-	-	-	-	-	-	-	-	-	-	-	-	-	-	-	-	-	-	-	-	-	-	-	-	KX198885.1	KX199030.1	KX199185.1	-	KX199489.1	KX199633.1	KX199780.1	KX199902.1	KX200046.1	KX200183.1	KX200322.1	KX200622.1	KX200765.1	KX200914.1	KX201051.1	KX201194.1	KX201344.1	KX201423.1	KX201567.1	KX201717.1	KX201868.1	KX202006.1	KX202146.1	KX202293.1	KX202439.1
Oreolalax lichuanensis	KU096847.1	KU096847.1	KU096847.1	KU096847.1	KU096847.1	EF544306.1	KU096847.1	KU096847.1	-	-	-	-	-	-	-	-	-	EF544353.1	-	-	-	-	-	-	-	-	-	-	-	-	-	-	-	-	-	-	-	-	-	-	-	-	-	-	-	-	-	-	-
Oreophryne brachypus	KC822487.1	DQ283194.1	KM509834.1	-	-	-	-	-	KM509306.1	-	KM509441.1	-	DQ284227.1	-	-	-	-	AHE.L239.RAG1.I10393	-	-	DQ282738.1	-	-	KM509960.1	-	-	-	AHE.L146.ARSI.I10393	-	AHE.L268.CAND1.I10393	-	-	AHE.L241.CHST1.I10393	-	-	-	-	-	AHE.L41.DISP1.I10393	AHE.L304.DISP2.I10393	AHE.L138.DMXL1.I10393	AHE.L320.DNAH3.I10393	-	-	-	-	-	-	-
Oreophrynella huberi	-	MF573820.1	-	-	-	MF573831.1	-	-	-	-	-	MF573855.1	-	-	-	-	-	MF573883.1	-	-	-	-	-	-	-	-	-	-	-	-	-	-	-	-	-	-	-	-	-	-	-	-	-	-	-	-	-	-	-
Osornophryne guacamayo	AY326036.1	AY326036.1	-	-	-	AY819464.1	-	-	-	-	-	-	-	-	-	AY819083.1	-	JX412085.1	-	-	-	-	-	-	-	-	-	-	-	-	-	-	-	-	-	-	-	-	-	-	-	-	-	-	-	-	-	-	-
Osteocephalus taurinus	AY326041.1	JX564881.1	JX564881.1	JX564881.1	JX564881.1	JX564881.1	JX564881.1	JX564881.1	-	-	-	KX200475.1	DQ284075.1	-	-	MN954596.1	-	KX208762.1	KX208905.1	AY844700.1	AY844905.1	-	EU034154.1	MH377923.1	KX198887.1	KX199032.1	KX199187.1	-	KX199491.1	KX199635.1	KX199782.1	KX199904.1	KX200048.1	KX200185.1	KX200324.1	KX200624.1	KX200767.1	KX200916.1	KX201053.1	KX201196.1	KX201345.1	KX201425.1	KX201569.1	KX201719.1	KX201870.1	KX202007.1	KX202148.1	KX202295.1	KX202441.1
Osteopilus dominicensis	-	-	-	-	-	-	-	-	-	-	-	-	-	-	-	-	-	-	-	-	-	-	-	-	-	-	-	AHE.L146.ARSI.I6482	-	AHE.L268.CAND1.I6482	-	-	AHE.L241.CHST1.I6482	-	-	-	-	-	AHE.L41.DISP1.I6482	AHE.L304.DISP2.I6482	AHE.L138.DMXL1.I6482	AHE.L320.DNAH3.I6482	-	-	-	-	-	-	-
Osteopilus septentrionalis	AY819381.1	AY843712.1	KF001943.1	EU034056.1	HQ831673.1	EU034088.1	EU034106.1	-	-	-	EU034045.1	-	DQ284049.1	-	-	KF002004.1	-	EU034142.1	-	-	AY844906.1	-	EU034161.1	AY844142.1	-	-	-	-	-	-	-	-	-	-	-	-	-	-	-	-	-	-	-	-	-	-	-	-	-
Otophryne pyburni	MG020773.1	-	MG020773.1	MG020773.1	MG020773.1	-	-	-	EF396023.1	-	-	KX200381.1	-	-	-	-	-	KX208671.1	KX208818.1	-	-	-	-	EF395982.1	KX198795.1	KX198940.1	KX199091.1	KX199242.1	KX199400.1	KX199546.1	KX199691.1	-	KX199956.1	KX200101.1	KX200236.1	KX200531.1	KX200678.1	KX200821.1	KX200967.1	KX201106.1	KX201253.1	-	KX201481.1	KX201624.1	KX201777.1	KX201924.1	-	KX202206.1	KX202350.1
Oxydactyla alpestris	-	KM509173.1	KM509839.1	-	-	-	-	-	KM509311.1	-	KM509445.1	-	-	-	-	-	-	AHE.L239.RAG1.I13355	-	-	KM509709.1	-	-	KM509965.1	-	-	-	AHE.L146.ARSI.I13355	-	AHE.L268.CAND1.I13355	-	-	AHE.L241.CHST1.I13355	-	-	-	-	-	-	AHE.L304.DISP2.I13355	AHE.L138.DMXL1.I13355	AHE.L320.DNAH3.I13355	-	-	-	-	-	-	-
Paedophryne oyatabu	-	JN049002.1	-	-	-	-	-	-	-	-	-	-	-	-	-	-	-	-	-	-	-	-	-	-	-	-	-	-	-	-	-	-	-	-	-	-	-	-	-	-	-	-	-	-	-	-	-	-	-
Panophrys omeimontis	KP728257.1	KP728257.1	KP728257.1	KP728257.1	KP728257.1	KP728257.1	KP728257.1	KP728257.1	KX811967.1	-	-	KY022173.1	-	-	-	-	-	KX208757.1	KX208900.1	KX812347.1	-	-	-	-	KX198882.1	KX199027.1	KX199182.1	-	KX199486.1	KX199630.1	KX199777.1	KX199899.1	KX200043.1	KX200180.1	KX200319.1	KX200619.1	KX200762.1	KX200911.1	KX201048.1	KX201192.1	-	KX201420.1	KX201564.1	KX201715.1	KX201865.1	KX202004.1	KX202143.1	KX202290.1	KX202436.1
Papurana kreffti	KM247362.1	KM247362.1	KM247362.1	KM247362.1	KM247362.1	KM247362.1	KM247362.1	KM247362.1	-	-	KR264222.1	KR264294.1	-	-	-	-	-	KR264375.1	-	-	-	-	-	KR264448.1	-	-	-	-	-	-	-	-	-	-	-	-	-	-	-	-	-	-	-	-	-	-	-	-	-
Papurana papua	-	-	-	-	-	-	-	-	-	-	-	-	-	-	-	-	-	-	-	-	-	-	-	-	-	-	-	AHE.L146.ARSI.I8575	-	AHE.L268.CAND1.I8575	-	-	AHE.L241.CHST1.I8575	-	-	-	-	-	AHE.L41.DISP1.I8575	AHE.L304.DISP2.I8575	AHE.L138.DMXL1.I8575	AHE.L320.DNAH3.I8575	-	-	-	-	-	-	-
Paracassina kounhiensis	-	KX492630.1	-	-	-	-	-	-	-	-	-	-	-	-	-	MK499184.1	-	MK498193.1	-	-	-	-	-	MK498441.1	-	-	-	-	-	-	-	-	-	-	-	-	-	-	-	-	-	-	-	-	-	-	-	-	-
Paracrinia haswelli	DQ283304.1	DQ283305.1	-	-	-	-	-	-	-	-	-	-	DQ284310.1	-	-	-	-	AHE.L239.RAG1.I8571	-	DQ283952.1	-	-	-	-	-	-	-	AHE.L146.ARSI.I8571	-	AHE.L268.CAND1.I8571	-	-	AHE.L241.CHST1.I8571	-	-	-	-	-	AHE.L41.DISP1.I8571	AHE.L304.DISP2.I8571	AHE.L138.DMXL1.I8571	AHE.L320.DNAH3.I8571	-	-	-	-	-	-	-
Paradoxophyla palmata	MG020772.1	MG020772.1	MG020772.1	MG020772.1	MG020772.1	MG020772.1	MG020772.1	MG020772.1	EF396024.1	-	-	KX200395.1	-	-	-	-	-	KX208683.1	KX208830.1	-	-	-	-	EF395983.1	KX198808.1	KX198953.1	KX199105.1	KX199254.1	-	KX199557.1	KX199701.1	-	KX199968.1	KX200112.1	KX200245.1	KX200544.1	KX200691.1	KX200834.1	KX200977.1	KX201117.1	KX201267.1	-	KX201493.1	KX201638.1	KX201789.1	KX201935.1	KX202070.1	KX202218.1	KX202362.1
Parapelophryne scalpta	LC061221.1	KJ645902.1	-	-	-	-	-	-	-	-	-	-	-	-	-	-	-	-	-	-	-	-	-	-	-	-	-	-	-	-	-	-	-	-	-	-	-	-	-	-	-	-	-	-	-	-	-	-	-
Paratelmatobius poecilogaster	MN917557.1	MN917551.1	KU494620.1	-	MN932611.1	MN382651.1	-	-	-	-	MN266402.1	-	-	-	-	MN932786.1	-	MN609904.1	-	MN933120.1	-	-	MN933228.1	MN610830.1	-	-	-	-	-	-	-	-	-	-	-	-	-	-	-	-	-	-	-	-	-	-	-	-	-
Pedostibes tuberculosus	-	MN227238.1	-	-	-	-	-	-	-	-	-	FJ882693.1	-	FJ882640.1	-	-	-	-	-	-	-	-	-	-	-	-	-	-	-	-	-	-	-	-	-	-	-	-	-	-	-	-	-	-	-	-	-	-	-
Pelobates fuscus	MT410942.1	MT410942.1	MT410942.1	MT410942.1	MT410942.1	MT410942.1	MT410942.1	MT410942.1	HM998931.1	-	-	-	DQ284159.1	-	-	HM998966.1	-	-	HM998983.1	DQ283826.1	-	-	-	-	-	-	-	-	-	-	-	-	-	-	-	-	-	-	-	-	-	-	-	-	-	-	-	-	-
Pelobates syriacus	-	-	-	-	-	-	-	-	-	-	-	-	-	-	-	-	-	-	-	-	-	-	-	-	KX198821.1	KX198965.1	KX199118.1	AHE.L146.ARSI.I4413	KX199424.1	AHE.L268.CAND1.I4413	KX199713.1	KX199849.1	AHE.L241.CHST1.I4413	KX200124.1	KX200258.1	KX200556.1	KX200703.1	KX200847.1	AHE.L41.DISP1.I4413	AHE.L304.DISP2.I4413	AHE.L138.DMXL1.I4413	AHE.L320.DNAH3.I4413	KX201506.1	KX201651.1	KX201802.1	KX201947.1	KX202082.1	KX202231.1	KX202375.1
Pelobatrachus ligayae	-	-	-	-	-	-	-	-	-	-	-	-	-	-	-	-	-	-	-	-	-	-	-	-	-	-	-	-	-	-	-	-	-	-	-	-	-	-	-	-	-	-	-	-	-	-	-	-	-
Pelobatrachus nasuta	DQ283342.1	AB719248.1	AB612067.1	AB612067.1	-	-	-	-	AB612066.1	-	-	AB612068.1	DQ284331.1	AB612069.1	-	-	-	AB612063.1	AB612064.1	KX812288.1	DQ282818.1	-	-	AB612065.1	-	-	-	-	-	-	-	-	-	-	-	-	-	-	-	-	-	-	-	-	-	-	-	-	-
Pelodytes ibericus	-	-	-	-	-	-	-	-	-	-	-	-	-	-	-	-	-	-	-	-	-	-	-	-	KX198892.1	KX199038.1	KX199193.1	AHE.L146.ARSI.I4414	KX199496.1	AHE.L268.CAND1.I4414	KX199788.1	KX199909.1	AHE.L241.CHST1.I4414	KX200191.1	KX200330.1	KX200629.1	KX200771.1	KX200922.1	AHE.L41.DISP1.I4414	AHE.L304.DISP2.I4414	AHE.L138.DMXL1.I4414	AHE.L320.DNAH3.I4414	KX201574.1	KX201725.1	KX201876.1	KX202012.1	KX202154.1	KX202301.1	KX202445.1
Pelodytes punctatus	DQ283111.1	DQ283111.1	MK014017.1	-	KP166503.1	AY523762.1	MK014058.1	KP167098.1	-	-	-	-	DQ284157.1	AY523709.1	-	-	-	KX984208.1	-	AY364388.1	DQ282682.1	AY948859.1	-	-	-	-	-	-	-	-	-	-	-	-	-	-	-	-	-	-	-	-	-	-	-	-	-	-	-
Pelophryne misera	LC208830.1	LC208830.1	-	KF665680.1	-	-	KY555675.1	-	-	-	-	FJ882700.1	-	FJ882647.1	-	-	-	KF666300.1	-	-	-	-	-	-	-	-	-	-	-	-	-	-	-	-	-	-	-	-	-	-	-	-	-	-	-	-	-	-	-
Pelophylax nigromaculatus	AB043889.1	AB043889.1	AB043889.1	AB043889.1	AB043889.1	AB043889.1	AB043889.1	AB043889.1	KX269291.1	-	-	-	DQ284178.1	AB526633.1	-	GU978159.1	-	HQ902533.1	-	AY322241.1	-	AB526675.1	-	D37779.1	-	-	-	-	-	-	-	-	-	-	-	-	-	-	-	-	-	-	-	-	-	-	-	-	-
Pelophylax ridibundus	-	-	-	-	-	-	-	-	-	-	-	-	-	-	-	-	-	-	-	-	-	-	-	-	-	-	-	AHE.L146.ARSI.I7897	-	AHE.L268.CAND1.I7897	-	-	AHE.L241.CHST1.I7897	-	-	-	-	-	AHE.L41.DISP1.I7897	AHE.L304.DISP2.I7897	AHE.L138.DMXL1.I7897	AHE.L320.DNAH3.I7897	-	-	-	-	-	-	-
Peltophryne peltocephala	AY028477.2	AY028490.2	JF434496.1	-	KX788998.1	-	-	-	-	-	-	JF342427.1	-	-	-	-	-	KX208706.1	KX208853.1	-	-	-	-	-	-	KX198976.1	KX199130.1	KX199278.1	KX199436.1	KX199580.1	KX199725.1	KX199860.1	KX199992.1	KX200133.1	KX200269.1	KX200567.1	KX200714.1	KX200859.1	KX200999.1	KX201141.1	KX201291.1	-	KX201518.1	KX201663.1	KX201813.1	KX201957.1	KX202094.1	KX202241.1	KX202386.1
Petropedetes cameronensis	KF693295.1	GU256015.1	-	-	KF693685.1	-	-	-	KF693505.1	-	-	-	DQ284130.1	-	-	-	-	KF693625.1	-	DQ283800.1	DQ282665.1	-	-	-	-	-	-	-	-	-	-	-	-	-	-	-	-	-	-	-	-	-	-	-	-	-	-	-	-
Petropedetes euskircheni	-	-	-	-	-	-	-	-	-	-	-	-	-	-	-	-	-	-	-	-	-	-	-	-	-	KX199036.1	KX199191.1	KX199310.1	-	-	KX199786.1	-	KX200052.1	KX200189.1	KX200328.1	-	-	KX200920.1	KX201057.1	KX201200.1	KX201349.1	KX201429.1	KX201572.1	KX201723.1	KX201874.1	-	KX202152.1	KX202299.1	-
Phasmahyla cochranae	AY843715.1	AY843715.1	KU494622.1	-	AY843960.1	GQ366309.1	-	-	-	-	-	GQ365996.1	-	-	-	GQ366038.1	-	GQ366076.1	-	GQ366105.1	GQ366164.1	-	-	-	-	-	-	-	-	-	-	-	-	-	-	-	-	-	-	-	-	-	-	-	-	-	-	-	-
Philautus abditus	AB933308.1	AB933308.1	-	-	GQ204526.1	-	-	-	GQ285712.1	-	-	-	-	-	-	GQ285743.1	-	GQ285775.1	-	GQ285794.1	-	-	-	GQ285812.1	-	-	-	-	-	-	-	-	-	-	-	-	-	-	-	-	-	-	-	-	-	-	-	-	-
Philautus hosii	-	-	-	-	-	-	-	-	-	-	-	-	-	-	-	-	-	-	-	-	-	-	-	-	-	-	-	AHE.L146.ARSI.I7929	-	AHE.L268.CAND1.I7929	-	-	AHE.L241.CHST1.I7929	-	-	-	-	-	AHE.L41.DISP1.I7929	AHE.L304.DISP2.I7929	AHE.L138.DMXL1.I7929	AHE.L320.DNAH3.I7929	-	-	-	-	-	-	-
Philoria sphagnicolus	DQ283313.1	DQ283313.1	-	-	-	-	-	AY178877.1	-	-	-	-	-	-	-	-	-	-	-	DQ283957.1	-	-	-	-	-	-	-	-	-	-	-	-	-	-	-	-	-	-	-	-	-	-	-	-	-	-	-	-	-
Phlyctimantis boulengeri	-	-	-	-	-	-	-	-	-	-	-	-	-	-	-	-	-	-	-	-	-	-	-	-	KX198888.1	KX199033.1	KX199188.1	KX199308.1	KX199492.1	KX199636.1	KX199783.1	KX199905.1	KX200049.1	KX200186.1	KX200325.1	KX200625.1	KX200768.1	KX200917.1	KX201054.1	KX201197.1	KX201346.1	KX201426.1	-	KX201720.1	KX201871.1	KX202008.1	KX202149.1	KX202296.1	KX202442.1
Phlyctimantis leonardi	DQ283355.1	DQ283356.1	KY079735.1	-	-	-	-	-	-	-	-	-	DQ284343.1	-	-	MK499176.1	-	AHE.L239.RAG1.I6457	-	-	DQ282828.1	-	-	MK498421.1	-	-	-	-	-	-	-	-	-	-	-	-	-	-	-	-	-	-	-	-	-	-	-	-	-
Phrynella pulchra	AB634636.1	AB634694.1	AB611973.1	-	-	-	-	-	AB611972.1	-	-	AB611974.1	-	-	-	-	-	AB611969.1	AB611970.1	-	-	-	-	AB611971.1	-	-	-	-	-	-	-	-	-	-	-	-	-	-	-	-	-	-	-	-	-	-	-	-	-
Phrynobatrachus africanus	FJ769121.1	DQ283175.1	KY079746.1	-	KF693662.1	-	-	-	KF693480.1	-	-	EF017996.1	DQ284212.1	EF018021.1	-	-	-	KF693602.1	-	DQ283867.1	DQ282725.1	EF107379.1	-	DQ347164.1	-	-	-	-	-	-	-	-	-	-	-	-	-	-	-	-	-	-	-	-	-	-	-	-	-
Phrynobatrachus natalensis	-	-	-	-	-	-	-	-	-	-	-	-	-	-	-	-	-	-	-	-	-	-	-	-	KX198891.1	KX199037.1	KX199192.1	KX199311.1	KX199495.1	KX199639.1	KX199787.1	KX199908.1	KX200053.1	KX200190.1	KX200329.1	KX200628.1	-	KX200921.1	KX201058.1	KX201201.1	KX201350.1	KX201430.1	KX201573.1	KX201724.1	KX201875.1	KX202011.1	KX202153.1	KX202300.1	KX202444.1
Phrynoidis aspera	AY680266.1	DQ283148.1	MG935671.1	KF665743.1	-	-	KY555704.1	-	-	-	-	DQ306503.1	DQ284188.1	KX192099.1	-	KU183063.1	-	DQ158356.1	-	DQ283848.1	DQ282704.1	-	-	-	-	-	-	-	-	-	-	-	-	-	-	-	-	-	-	-	-	-	-	-	-	-	-	-	-
Phrynomantis bifasciatus	DQ283154.1	DQ283154.1	KM509840.1	KY177118.1	FJ998374.1	AY948732.1	-	-	EF396026.1	-	KM509446.1	AY948775.1	DQ284193.1	AY948810.1	-	-	-	AHE.L239.RAG1.I13356	EF396138.1	-	DQ282709.1	AY948862.1	-	EF395984.1	-	-	-	-	-	-	-	-	-	-	-	-	-	-	-	-	-	-	-	-	-	-	-	-	-
Phrynomantis microps	-	-	-	-	-	-	-	-	-	-	-	-	-	-	-	-	-	-	-	-	-	-	-	-	KX198895.1	KX199041.1	KX199195.1	-	KX199499.1	KX199643.1	KX199791.1	KX199912.1	KX200057.1	KX200194.1	KX200333.1	KX200632.1	KX200774.1	KX200925.1	KX201061.1	KX201204.1	KX201354.1	KX201433.1	KX201577.1	KX201728.1	KX201878.1	KX202015.1	KX202157.1	KX202304.1	KX202448.1
Phrynomedusa marginata	AY819417.1	GQ366234.1	KU494626.1	-	GQ365923.1	GQ366313.1	-	-	-	-	-	-	-	-	-	-	-	GQ366078.1	-	GQ366110.1	GQ366167.1	-	-	GQ366199.1	-	-	-	-	-	-	-	-	-	-	-	-	-	-	-	-	-	-	-	-	-	-	-	-	-
Phrynopus bracki	EF493709.1	EF493709.1	-	-	GQ345202.1	-	-	-	-	-	GQ345150.1	GQ345186.1	-	GQ345234.1	-	GQ345263.1	EF493421.1	GQ345281.1	-	GQ345303.1	GQ345314.1	GQ345332.1	-	EF493507.1	-	-	-	-	-	-	-	-	-	-	-	-	-	-	-	-	-	-	-	-	-	-	-	-	-
Phyllobates terribilis	EU342639.1	HQ291006.1	KY962393.1	KY962393.1	KY962393.1	HQ291006.1	HQ291006.1	KY962393.1	HQ290643.1	HQ291066.1	-	-	-	HQ290763.1	HQ290823.1	HQ290883.1	-	DQ503358.1	-	DQ503244.1	DQ503110.1	-	-	HQ290943.1	-	-	-	-	-	-	-	-	-	-	-	-	-	-	-	-	-	-	-	-	-	-	-	-	-
Phyllobates vittatus	-	-	-	-	-	-	-	-	-	-	-	-	-	-	-	-	-	-	-	-	-	-	-	-	-	-	-	AHE.L146.ARSI.I4446	-	AHE.L268.CAND1.I4446	-	-	AHE.L241.CHST1.I4446	-	-	-	-	-	AHE.L41.DISP1.I4446	AHE.L304.DISP2.I4446	AHE.L138.DMXL1.I4446	AHE.L320.DNAH3.I4446	-	-	-	-	-	-	-
Phyllodytes acuminatus	MN961790.1	MN961790.1	MN953335.1	-	MN953396.1	MN961728.1	-	-	-	-	-	-	-	-	-	MN954603.1	-	MN953291.1	-	MN953082.1	MN953140.1	-	MN953177.1	MN953240.1	-	-	-	-	-	-	-	-	-	-	-	-	-	-	-	-	-	-	-	-	-	-	-	-	-
Phyllomedusa tomopterna	AY819404.1	JX564887.1	JX564887.1	JX564887.1	JX564887.1	JX564887.1	JX564887.1	JX564887.1	-	-	-	GQ366024.1	-	-	-	GQ366068.1	-	KX208777.1	-	AY844715.1	AY844920.1	-	EF179215.1	AY844157.1	-	KX199047.1	KX199201.1	-	KX199505.1	KX199649.1	KX199797.1	KX199916.1	KX200063.1	-	-	KX200636.1	KX200780.1	KX200930.1	KX201067.1	KX201210.1	KX201360.1	KX201439.1	KX201583.1	KX201734.1	KX201884.1	KX202021.1	KX202163.1	KX202310.1	KX202454.1
Physalaemus cuvieri	AY819347.1	AY843729.1	JQ627310.1	-	AY843975.1	JX204060.1	-	-	-	-	-	KP295537.1	-	-	-	AY819096.1	-	KX208670.1	KX208817.1	AY844717.1	AY844922.1	-	-	-	KX198793.1	KX198939.1	KX199089.1	KX199241.1	KX199399.1	KX199545.1	KX199689.1	KX199832.1	KX199954.1	KX200100.1	-	KX200530.1	KX200676.1	KX200820.1	KX200966.1	KX201105.1	KX201251.1	-	KX201480.1	KX201622.1	KX201775.1	KX201923.1	KX202058.1	KX202204.1	KX202349.1
Phyzelaphryne miriamae	EU186689.1	EU186689.1	JX298343.1	-	JX298396.1	-	-	-	-	-	-	-	-	-	-	JX298125.1	EU186753.1	JX298175.1	-	-	-	-	-	JX298228.1	-	-	-	-	-	-	-	-	-	-	-	-	-	-	-	-	-	-	-	-	-	-	-	-	-
Pipa carvalhoi	HM991332.1	HM991332.1	HM991332.1	HM991332.1	HM991332.1	HM991332.1	HM991332.1	HM991332.1	HM998935.1	-	-	-	DQ284277.1	HQ260711.1	-	HM998963.1	-	HM998974.1	HM998980.1	DQ283922.1	DQ282774.1	-	-	-	-	-	-	-	-	-	-	-	-	-	-	-	-	-	-	-	-	-	-	-	-	-	-	-	-
Pipa pipa	-	-	-	-	-	-	-	-	-	-	-	-	-	-	-	-	-	-	-	-	-	-	-	-	KX198845.1	KX198988.1	KX199143.1	AHE.L146.ARSI.I6444	KX199448.1	AHE.L268.CAND1.I6444	KX199738.1	KX199868.1	AHE.L241.CHST1.I6444	KX200144.1	KX200281.1	KX200580.1	KX200726.1	KX200872.1	AHE.L41.DISP1.I6444	AHE.L304.DISP2.I6444	AHE.L138.DMXL1.I6444	AHE.L320.DNAH3.I6444	KX201531.1	KX201676.1	KX201826.1	KX201970.1	KX202107.1	KX202253.1	KX202398.1
Pithecopus araguaius	-	MF926298.1	-	-	-	-	-	-	-	-	-	-	-	-	-	-	-	-	-	-	-	-	-	-	-	-	-	-	-	-	-	-	-	-	-	-	-	-	-	-	-	-	-	-	-	-	-	-	-
Platymantis hazelae	DQ347019.1	KP298061.1	-	-	-	-	-	-	-	-	-	EF017993.1	-	EF018018.1	-	KP298178.1	-	KP298268.1	-	DQ347369.1	-	EF107376.1	-	KP298336.1	-	-	-	-	-	-	-	-	-	-	-	-	-	-	-	-	-	-	-	-	-	-	-	-	-
Platypelis grandis	DQ283410.1	DQ283410.1	KM509843.1	-	EU341033.1	-	-	-	KM509315.1	-	KM509449.1	-	DQ284392.1	-	-	-	-	EF396101.1	EF396140.1	-	DQ282868.1	-	-	EF395986.1	-	-	-	-	-	-	-	-	-	-	-	-	-	-	-	-	-	-	-	-	-	-	-	-	-
Platypelis tuberifera	-	-	-	-	-	-	-	-	-	-	-	-	-	-	-	-	-	-	-	-	-	-	-	-	KX198796.1	KX198941.1	KX199092.1	-	KX199401.1	-	-	-	-	-	-	-	KX200679.1	-	-	-	KX201254.1	-	-	KX201625.1	-	-	-	-	-
Platyplectrum ornatum	DQ283281.1	DQ283280.1	-	-	-	-	-	AJ269749.1	-	-	-	-	DQ284298.1	-	-	-	-	-	-	DQ283941.1	DQ282792.1	-	-	-	-	-	-	-	-	-	-	-	-	-	-	-	-	-	-	-	-	-	-	-	-	-	-	-	-
Plectrohyla glandulosa	AY843730.1	AY843730.1	-	-	AY843976.1	DQ388760.1	-	-	-	-	DQ388737.1	-	-	-	-	DQ388718.1	-	-	-	AY844718.1	AY844923.1	-	-	AY844159.1	-	-	-	-	-	-	-	-	-	-	-	-	-	-	-	-	-	-	-	-	-	-	-	-	-
Plectrohyla matudai	-	-	-	-	-	-	-	-	-	-	-	-	-	-	-	-	-	-	-	-	-	-	-	-	-	-	-	AHE.L146.ARSI.I6431	-	AHE.L268.CAND1.I6431	-	-	AHE.L241.CHST1.I6431	-	-	-	-	-	AHE.L41.DISP1.I6431	AHE.L304.DISP2.I6431	AHE.L138.DMXL1.I6431	AHE.L320.DNAH3.I6431	-	-	-	-	-	-	-
Plethodontohyla brevipes	EU341063.1	EU341063.1	KM509849.1	-	EU340997.1	-	-	-	KM509321.1	-	KM509455.1	-	-	-	-	-	-	EF396103.1	EF396142.1	-	KM509718.1	-	-	EF395987.1	-	-	-	-	-	-	-	-	-	-	-	-	-	-	-	-	-	-	-	-	-	-	-	-	-
Plethodontohyla notosticta	-	-	-	-	-	-	-	-	-	-	-	-	-	-	-	-	-	-	-	-	-	-	-	-	-	-	-	AHE.L146.ARSI.I6435	-	AHE.L268.CAND1.I6435	-	-	AHE.L241.CHST1.I6435	-	-	-	-	-	AHE.L41.DISP1.I6435	AHE.L304.DISP2.I6435	AHE.L138.DMXL1.I6435	AHE.L320.DNAH3.I6435	-	-	-	-	-	-	-
Pleurodema thaul	JX564888.1	JX564888.1	JX564888.1	JX564888.1	JX564888.1	JX564888.1	JX564888.1	JX564888.1	-	-	-	KX200489.1	-	-	-	-	-	KX208776.1	-	JX442302.1	JQ937226.1	-	-	-	KX198900.1	KX199046.1	KX199200.1	KX199315.1	KX199504.1	KX199648.1	KX199796.1	-	KX200062.1	KX200199.1	KX200338.1	KX200635.1	KX200779.1	KX200929.1	KX201066.1	KX201209.1	KX201359.1	KX201438.1	KX201582.1	KX201733.1	KX201883.1	KX202020.1	KX202162.1	KX202309.1	KX202453.1
Polypedates megacephalus	MH936677.1	AY458598.1	AY458598.1	AY458598.1	AY458598.1	AY458598.1	AY458598.1	AY458598.1	KC180112.1	-	-	KX200482.1	-	AB728221.1	-	AB728238.1	-	KX208769.1	KX208912.1	AY880650.1	-	AB728294.1	-	KU840745.1	KX198893.1	KX199039.1	-	-	KX199497.1	KX199641.1	KX199789.1	KX199910.1	KX200055.1	KX200192.1	KX200331.1	KX200630.1	KX200772.1	KX200923.1	KX201060.1	KX201203.1	KX201352.1	KX201432.1	KX201575.1	KX201726.1	KX201877.1	KX202013.1	KX202155.1	KX202302.1	KX202446.1
Poyntonia paludicola	KU354518.1	DQ347058.1	-	-	KX085499.1	-	KX085915.1	-	-	-	-	-	-	-	-	-	-	DQ347283.1	HQ014437.1	DQ347402.1	-	-	-	DQ347191.1	-	-	-	-	-	-	-	-	-	-	-	-	-	-	-	-	-	KX085593.1	-	-	-	-	-	-	-
Poyntonophrynus dombensis	-	-	-	-	-	-	-	-	-	-	-	-	-	-	-	-	-	-	-	-	-	-	-	-	-	-	-	AHE.L146.ARSI.I7581	-	AHE.L268.CAND1.I7581	-	-	AHE.L241.CHST1.I7581	-	-	-	-	-	AHE.L41.DISP1.I7581	AHE.L304.DISP2.I7581	AHE.L138.DMXL1.I7581	AHE.L320.DNAH3.I7581	-	-	-	-	-	-	-
Poyntonophrynus fenoulheti	AF220859.1	AF220908.1	-	KF665728.1	-	-	KY555710.1	-	-	-	-	KF665911.1	-	-	-	-	-	KF666249.1	-	-	-	-	-	-	-	-	-	-	-	-	-	-	-	-	-	-	-	-	-	-	-	-	-	-	-	-	-	-	-
Pristimantis thymelensis	EF493516.1	JX564889.1	JX564889.1	JX564889.1	JX564889.1	JX564889.1	JX564889.1	JX564889.1	-	-	-	KX200450.1	-	-	-	-	MK881392.1	KX208737.1	KX208883.1	-	-	-	-	EF493503.1	KX198862.1	KX199007.1	KX199162.1	-	KX199466.1	KX199611.1	KX199757.1	KX199882.1	KX200023.1	KX200162.1	KX200300.1	KX200599.1	KX200744.1	KX200891.1	KX201029.1	KX201173.1	KX201322.1	KX201400.1	KX201547.1	KX201695.1	KX201845.1	KX201987.1	KX202124.1	KX202270.1	KX202416.1
Probreviceps macrodactylus	FN563040.1	DQ283420.1	-	-	FN563042.1	-	-	-	KF991286.1	-	-	-	-	-	-	-	-	AHE.L239.RAG1.I6474	-	-	DQ282877.1	-	-	KC180295.1	-	-	-	AHE.L146.ARSI.I6474	-	AHE.L268.CAND1.I6474	-	-	AHE.L241.CHST1.I6474	-	-	-	-	-	AHE.L41.DISP1.I6474	AHE.L304.DISP2.I6474	AHE.L138.DMXL1.I6474	AHE.L320.DNAH3.I6474	-	-	-	-	-	-	-
Proceratophrys boiei	AY143350.1	KY002950.1	KU494674.1	-	AY656761.1	-	EU017681.1	-	-	-	-	KX200409.1	-	-	-	KC604071.1	-	KX208697.1	KX208842.1	KF214206.1	-	-	-	-	KX198822.1	KX198966.1	KX199119.1	KX199268.1	KX199425.1	KX199571.1	KX199714.1	KX199850.1	KX199981.1	KX200125.1	KX200259.1	KX200557.1	KX200704.1	KX200848.1	KX200990.1	KX201131.1	KX201281.1	-	KX201507.1	KX201652.1	KX201803.1	KX201948.1	KX202083.1	KX202232.1	KX202376.1
Pseudacris crucifer	AY291099.1	AY843735.1	KJ536167.1	-	EF988160.1	AY819517.1	KJ536232.1	-	-	-	-	-	DQ284114.1	-	-	AY819135.1	-	-	-	AY844723.1	AY844927.1	-	-	AY844163.1	-	-	-	-	-	-	-	-	-	-	-	-	-	-	-	-	-	-	-	-	-	-	-	-	-
Pseudacris nigrita	-	-	-	-	-	-	-	-	-	-	-	-	-	-	-	-	-	-	-	-	-	-	-	-	-	-	-	AHE.L146.ARSI.I13522	-	AHE.L268.CAND1.I13522	-	-	AHE.L241.CHST1.I13522	-	-	-	-	-	AHE.L41.DISP1.I13522	AHE.L304.DISP2.I13522	AHE.L138.DMXL1.I13522	AHE.L320.DNAH3.I13522	-	-	-	-	-	-	-
Pseudhymenochirus merlini	HM991333.1	HM991333.1	HM991333.1	HM991333.1	HM991333.1	HM991333.1	HM991333.1	HM991333.1	HM998934.1	-	-	KX200483.1	-	HM998953.1	-	HM998965.1	-	KX208770.1	HM998982.1	HM998985.1	-	-	-	-	KX198894.1	KX199040.1	KX199194.1	-	KX199498.1	KX199642.1	KX199790.1	KX199911.1	KX200056.1	KX200193.1	KX200332.1	KX200631.1	KX200773.1	KX200924.1	-	-	KX201353.1	-	KX201576.1	KX201727.1	-	KX202014.1	KX202156.1	KX202303.1	KX202447.1
Pseudis paradoxa	AY364541.1	MK293737.1	KP149190.1	-	MK322475.1	AY819483.1	-	-	-	-	-	KX200411.1	DQ284128.1	-	-	AY819102.1	-	AHE.L239.RAG1.I8572	KX208844.1	AY323748.1	-	-	-	AY844167.1	KX198824.1	KX198968.1	KX199121.1	AHE.L146.ARSI.I8572	KX199427.1	AHE.L268.CAND1.I8572	KX199716.1	KX199852.1	AHE.L241.CHST1.I8572	KX200127.1	KX200261.1	KX200559.1	KX200706.1	KX200850.1	AHE.L41.DISP1.I8572	AHE.L304.DISP2.I8572	AHE.L138.DMXL1.I8572	AHE.L320.DNAH3.I8572	KX201509.1	KX201654.1	KX201805.1	-	KX202085.1	KX202234.1	KX202378.1
Pseudobufo subasper	KX192083.1	MK585071.1	-	-	-	-	-	-	-	-	-	-	-	KX192106.1	-	-	-	-	-	-	-	-	-	-	-	-	-	-	-	-	-	-	-	-	-	-	-	-	-	-	-	-	-	-	-	-	-	-	-
Pseudocallulops eurydactylus	FR832636.1	EU100236.1	-	-	-	-	-	-	-	-	-	-	-	-	-	-	-	-	-	-	-	-	-	-	-	-	-	-	-	-	-	-	-	-	-	-	-	-	-	-	-	-	-	-	-	-	-	-	-
Pseudopaludicola falcipes	AY843741.1	KJ146972.1	KC520684.1	-	KC593350.1	-	-	-	-	-	-	KP295539.1	DQ284117.1	KC593352.1	-	KC604051.1	-	HQ634171.1	-	AY844728.1	AY844930.1	-	-	AY844168.1	-	-	-	-	-	-	-	-	-	-	-	-	-	-	-	-	-	-	-	-	-	-	-	-	-
Pseudophilautus wynaadensis	AF249031.1	AB530564.1	KJ631354.1	-	JX092850.1	EU450067.1	-	-	-	-	-	AY364169.1	-	EF018008.1	-	-	-	GQ204568.1	-	AF249127.1	-	EF107343.1	-	AF249190.1	-	-	-	-	-	-	-	-	-	-	-	-	-	-	-	-	-	-	-	-	-	-	-	-	-
Pseudophryne bibronii	AY843742.1	AY843742.1	-	-	AY843988.1	-	-	JX430946.1	-	-	-	-	-	-	-	-	-	-	-	AY844729.1	AY844931.1	-	-	-	-	-	-	-	-	-	-	-	-	-	-	-	-	-	-	-	-	-	-	-	-	-	-	-	-
Psychrophrynella usurpator	-	KY652662.1	KY672994.1	-	GQ345205.1	-	-	-	-	-	-	-	-	-	-	-	KY672975.1	-	-	-	-	-	-	KY681083.1	-	-	-	-	-	-	-	-	-	-	-	-	-	-	-	-	-	-	-	-	-	-	-	-	-
Pterorana khare	-	-	-	-	-	-	-	-	-	-	-	-	-	-	-	-	-	-	-	-	-	-	-	-	-	-	-	AHE.L146.ARSI.I6460	-	AHE.L268.CAND1.I6460	-	-	AHE.L241.CHST1.I6460	-	-	-	-	-	AHE.L41.DISP1.I6460	AHE.L304.DISP2.I6460	AHE.L138.DMXL1.I6460	AHE.L320.DNAH3.I6460	-	-	-	-	-	-	-
Ptychadena mascareniensis	DQ283031.1	JX564890.1	JX564890.1	JX564890.1	JX564890.1	JX564890.1	JX564890.1	JX564890.1	JQ073144.1	-	-	EF017992.1	DQ284052.1	EF018017.1	-	-	-	AHE.L239.RAG1.I7783	-	AY341809.1	-	-	-	AY341753.1	-	-	-	-	-	-	-	-	-	-	-	-	-	-	-	-	-	-	-	-	-	-	-	-	-
Ptychadena oxyrhynchus	-	-	-	-	-	-	-	-	-	-	-	-	-	-	-	-	-	-	-	-	-	-	-	-	KX198897.1	KX199043.1	KX199197.1	KX199313.1	KX199501.1	KX199645.1	KX199793.1	KX199914.1	KX200059.1	KX200196.1	KX200335.1	-	KX200776.1	KX200926.1	KX201063.1	KX201206.1	KX201356.1	KX201435.1	KX201579.1	KX201730.1	KX201880.1	KX202017.1	KX202159.1	KX202306.1	KX202450.1
Ptychohyla dendrophasma	AY819425.1	AY843623.1	-	-	AY843852.1	MH004149.1	-	-	-	-	DQ055762.1	-	-	-	-	DQ055790.1	-	AY844414.1	-	AY844603.1	AY844821.1	-	-	AY844069.1	-	-	-	-	-	-	-	-	-	-	-	-	-	-	-	-	-	-	-	-	-	-	-	-	-
Pulchrana picturata	KF477719.1	KF477719.1	MG386465.1	-	KR264159.1	-	-	-	-	-	KR264244.1	KR264323.1	-	-	-	KF477837.1	-	AHE.L239.RAG1.I6480	-	KU840646.1	-	-	-	KF477570.1	-	-	-	AHE.L146.ARSI.I6480	-	AHE.L268.CAND1.I6480	-	-	AHE.L241.CHST1.I6480	-	-	-	-	-	AHE.L41.DISP1.I6480	AHE.L304.DISP2.I6480	AHE.L138.DMXL1.I6480	AHE.L320.DNAH3.I6480	-	-	-	-	-	-	-
Pyxicephalus adspersus	-	-	-	-	-	-	-	-	-	-	-	-	-	-	-	-	-	-	-	-	-	-	-	-	-	-	-	AHE.L146.ARSI.I7801	-	AHE.L268.CAND1.I7801	-	-	AHE.L241.CHST1.I7801	-	-	-	-	-	AHE.L41.DISP1.I7801	AHE.L304.DISP2.I7801	AHE.L138.DMXL1.I7801	AHE.L320.DNAH3.I7801	-	-	-	-	-	-	-
Pyxicephalus edulis	DQ283157.1	DQ283157.1	-	KY177122.1	KF991318.1	-	-	-	KF991299.1	-	-	EF107494.1	DQ284195.1	EF107274.1	-	-	-	KF991338.1	-	DQ283853.1	DQ282711.1	EF107438.1	-	-	-	-	-	-	-	-	-	-	-	-	-	-	-	-	-	-	-	-	-	-	-	-	-	-	-
Quasipaa exilispinosa	KF199151.1	KF199151.1	KF199151.1	KF199151.1	KF199151.1	KF199151.1	KF199151.1	KF199151.1	-	-	-	-	DQ284271.1	-	-	-	-	HM163610.1	HM163646.1	DQ283916.1	DQ282771.1	-	-	EU980013.1	-	-	-	-	-	-	-	-	-	-	-	-	-	-	-	-	-	-	-	-	-	-	-	-	-
Quasipaa spinosa	-	-	-	-	-	-	-	-	-	-	-	-	-	-	-	-	-	-	-	-	-	-	-	-	KX198899.1	KX199045.1	KX199199.1	-	KX199503.1	KX199647.1	KX199795.1	-	KX200061.1	KX200198.1	KX200337.1	KX200634.1	KX200778.1	KX200928.1	KX201065.1	KX201208.1	KX201358.1	KX201437.1	KX201581.1	KX201732.1	KX201882.1	KX202019.1	KX202161.1	KX202308.1	KX202452.1
Rana berlandieri	-	-	-	-	-	-	-	-	-	-	-	-	-	-	-	-	-	-	-	-	-	-	-	-	KX198797.1	KX198942.1	KX199093.1	KX199243.1	KX199402.1	KX199547.1	KX199692.1	-	KX199957.1	KX200102.1	KX200237.1	KX200532.1	KX200680.1	KX200822.1	KX200968.1	KX201107.1	KX201255.1	-	KX201482.1	KX201626.1	KX201778.1	KX201925.1	KX202059.1	KX202207.1	KX202351.1
Rana catesbeiana	AB761267.1	AB761267.1	AB761267.1	AB761267.1	KF049927.1	AB761267.1	KF049927.1	AB761267.1	AB612040.1	-	-	AB612041.1	AB777224.1	-	-	AY819103.1	EF493448.1	AB612037.1	AB612038.1	AY147991.1	DQ282778.1	KX269725.1	-	AB612039.1	-	-	-	-	-	-	-	-	-	-	-	-	-	-	-	-	-	-	-	-	-	-	-	-	-
Ranitomeya imitator	-	-	-	-	-	-	-	-	-	-	-	-	-	-	-	-	-	-	-	-	-	-	-	-	KX198775.1	KX198919.1	KX199067.1	KX199221.1	KX199380.1	KX199525.1	KX199667.1	KX199817.1	KX199932.1	KX200083.1	-	KX200510.1	KX200655.1	KX200799.1	KX200949.1	KX201087.1	KX201230.1	-	KX201459.1	KX201601.1	KX201754.1	KX201904.1	KX202039.1	KX202182.1	KX202330.1
Ranitomeya ventrimaculata	AY364566.1	HQ290979.1	DQ502791.1	AF097502.1	HQ290556.1	HQ290979.1	HQ290993.1	-	HQ290616.1	HQ291039.1	-	-	-	HQ290736.1	HQ290796.1	HQ290856.1	-	EU325907.1	-	DQ503205.1	DQ503068.1	-	-	DQ503148.1	-	-	-	-	-	-	-	-	-	-	-	-	-	-	-	-	-	-	-	-	-	-	-	-	-
Raorchestes gryllus	-	-	-	-	-	-	-	-	-	-	-	-	-	-	-	-	-	-	-	-	-	-	-	-	-	-	-	AHE.L146.ARSI.I7961	-	AHE.L268.CAND1.I7961	-	-	AHE.L241.CHST1.I7961	-	-	-	-	-	AHE.L41.DISP1.I7961	AHE.L304.DISP2.I7961	AHE.L138.DMXL1.I7961	AHE.L320.DNAH3.I7961	-	-	-	-	-	-	-
Raorchestes menglaensis	GQ285676.1	GQ285676.1	-	-	EU924600.1	-	-	-	GQ285715.1	-	-	-	-	-	-	GQ285746.1	-	GQ285778.1	-	GQ285797.1	-	-	-	GQ285815.1	-	-	-	-	-	-	-	-	-	-	-	-	-	-	-	-	-	-	-	-	-	-	-	-	-
Rentapia hosii	AY325993.1	DQ283164.1	-	KF665818.1	-	-	-	-	-	-	-	EF107449.1	DQ284202.1	EF107223.1	-	-	-	KX208651.1	KX208798.1	DQ283859.1	DQ282717.1	EF107356.1	-	-	KX198776.1	KX198920.1	KX199068.1	KX199222.1	KX199381.1	KX199526.1	KX199668.1	KX199818.1	KX199933.1	KX200084.1	KX200219.1	KX200511.1	KX200656.1	KX200800.1	KX200950.1	KX201088.1	KX201231.1	-	KX201460.1	KX201602.1	KX201755.1	KX201905.1	KX202040.1	KX202183.1	KX202331.1
Rhacophorus malabaricus	AF249029.1	AB530549.1	KP981249.1	-	AF249094.1	AY948724.1	-	-	-	-	-	AY948769.1	-	AY948802.1	-	-	-	KU169967.1	-	AF249125.1	-	AY948848.1	-	AF249188.1	-	-	-	-	-	-	-	-	-	-	-	-	-	-	-	-	-	-	-	-	-	-	-	-	-
Rhacophorus pardalis	-	-	-	-	-	-	-	-	-	-	-	-	-	-	-	-	-	-	-	-	-	-	-	-	-	-	-	AHE.L146.ARSI.I7967	-	AHE.L268.CAND1.I7967	-	-	AHE.L241.CHST1.I7967	-	-	-	-	-	AHE.L41.DISP1.I7967	AHE.L304.DISP2.I7967	AHE.L138.DMXL1.I7967	AHE.L320.DNAH3.I7967	-	-	-	-	-	-	-
Rhaebo haematiticus	AY680270.1	DQ283167.1	JN867969.1	-	HM563930.1	-	JN868019.1	-	-	-	-	DQ306501.1	DQ284205.1	-	-	DQ158302.1	KJ609683.1	KJ609683.1	-	DQ283861.1	DQ282720.1	-	-	-	-	-	-	-	-	-	-	-	-	-	-	-	-	-	-	-	-	-	-	-	-	-	-	-	-
Rheobates palmatus	MT627206.1	MT627206.1	MT627206.1	MT627206.1	MT627206.1	HQ290967.1	MT627206.1	MT627206.1	HQ290605.1	HQ291028.1	-	-	-	HQ290725.1	HQ290785.1	HQ290845.1	-	-	-	DQ503271.1	-	-	-	DQ503172.1	-	-	-	-	-	-	-	-	-	-	-	-	-	-	-	-	-	-	-	-	-	-	-	-	-
Rheobatrachus silus	DQ283276.1	DQ283275.1	-	-	-	AY948762.1	-	-	-	-	-	AY948795.1	DQ284295.1	AY948840.1	-	-	-	AY948938.1	-	DQ283938.1	DQ282789.1	AY948904.1	-	-	-	-	-	-	-	-	-	-	-	-	-	-	-	-	-	-	-	-	-	-	-	-	-	-	-
Rhinella marina	AY325994.1	DQ283062.1	KR012546.1	KM024312.1	KR011937.1	-	GU907290.1	-	-	-	-	DQ306530.1	DQ284092.1	-	-	MN536935.1	KJ609672.1	AHE.L239.RAG1.I8576	KX208824.1	DQ283789.1	MN536923.1	-	-	KR012509.1	KX198803.1	KX198948.1	KX199099.1	AHE.L146.ARSI.I8576	KX199407.1	AHE.L268.CAND1.I8576	KX199696.1	KX199837.1	AHE.L241.CHST1.I8576	KX200107.1	KX200241.1	KX200538.1	KX200685.1	KX200828.1	AHE.L41.DISP1.I8576	AHE.L304.DISP2.I8576	AHE.L138.DMXL1.I8576	AHE.L320.DNAH3.I8576	KX201487.1	KX201632.1	KX201784.1	KX201930.1	KX202064.1	KX202213.1	KX202356.1
Rhinoderma darwinii	JX564891.1	JX564891.1	JX564891.1	JX564891.1	JX564891.1	AY523783.1	JX564891.1	JX564891.1	-	-	-	KX200368.1	DQ284320.1	AY523733.1	-	KP295584.1	-	AHE.L239.RAG1.I4422	KX208807.1	AY364403.1	DQ282813.1	AY948895.1	-	-	-	KX198929.1	KX199077.1	AHE.L146.ARSI.I4422	KX199389.1	AHE.L268.CAND1.I4422	KX199678.1	KX199825.1	AHE.L241.CHST1.I4422	KX200092.1	-	KX200521.1	KX200666.1	KX200809.1	AHE.L41.DISP1.I4422	AHE.L304.DISP2.I4422	AHE.L138.DMXL1.I4422	AHE.L320.DNAH3.I4422	KX201469.1	KX201611.1	KX201764.1	-	KX202049.1	KX202192.1	KX202340.1
Rhinophrynus dorsalis	HM991334.1	HM991334.1	HM991334.1	HM991334.1	JX564892.1	AY523781.1	HM991334.1	HM991334.1	HM998933.1	-	-	AY523699.1	DQ284156.1	AY523722.1	-	HM998962.1	EF535901.1	AHE.L239.RAG1.I4423	KX208920.1	DQ283822.1	DQ282681.1	AY948894.1	-	-	KX198904.1	KX199051.1	KX199205.1	AHE.L146.ARSI.I4423	KX199509.1	AHE.L268.CAND1.I4423	KX199801.1	KX199920.1	AHE.L241.CHST1.I4423	KX200203.1	KX200342.1	-	KX200784.1	KX200934.1	AHE.L41.DISP1.I4423	AHE.L304.DISP2.I4423	AHE.L138.DMXL1.I4423	AHE.L320.DNAH3.I4423	KX201587.1	KX201738.1	KX201888.1	KX202024.1	KX202166.1	KX202314.1	KX202458.1
Rhombophryne minuta	EU341106.1	KM509192.1	KM509860.1	-	EU341042.1	-	-	-	KM509332.1	-	KM509466.1	-	-	-	-	-	-	EU341127.1	-	-	KM509728.1	-	-	KM509984.1	-	-	-	-	-	-	-	-	-	-	-	-	-	-	-	-	-	-	-	-	-	-	-	-	-
Rulyrana flavopunctata	EU663368.1	EU663009.1	KP149252.1	-	-	EU663103.1	-	-	KF534340.1	-	EU663273.1	KF534443.1	-	KF534179.1	-	EU663194.1	-	EU663467.1	-	-	-	KF534263.1	-	-	-	-	-	-	-	-	-	-	-	-	-	-	-	-	-	-	-	-	-	-	-	-	-	-	-
Rupirana cardosoi	MN917598.1	MN917601.1	KC603987.1	-	MN932662.1	-	-	-	-	-	-	KC593348.1	-	-	-	MN932837.1	-	KC604012.1	-	MN933158.1	-	-	MN933248.1	KC593368.1	-	-	-	-	-	-	-	-	-	-	-	-	-	-	-	-	-	-	-	-	-	-	-	-	-
Sabahphrynus maculatus	AB331718.1	AB331708.1	-	-	L10979.1	-	-	-	-	-	-	-	-	-	-	-	-	-	-	-	-	-	-	-	-	-	-	-	-	-	-	-	-	-	-	-	-	-	-	-	-	-	-	-	-	-	-	-	-
Sachatamia albomaculata	KY611465.1	KY611464.1	KR863090.1	-	-	EU663097.1	-	-	KF534343.1	-	EU663270.1	KF534446.1	-	KF534182.1	-	EU663188.1	-	EU663461.1	-	-	-	KF534266.1	-	-	-	-	-	-	-	-	-	-	-	-	-	-	-	-	-	-	-	-	-	-	-	-	-	-	-
Sanguirana luzonensis	KP298050.1	KF477636.1	-	-	KR264202.1	-	-	-	-	-	-	KR264350.1	-	-	-	-	-	EU076755.1	-	DQ347351.1	-	-	-	EU076801.1	-	-	-	-	-	-	-	-	-	-	-	-	-	-	-	-	-	-	-	-	-	-	-	-	-
Sanguirana sanguinea	-	-	-	-	-	-	-	-	-	-	-	-	-	-	-	-	-	-	-	-	-	-	-	-	-	-	-	AHE.L146.ARSI.I7908	-	AHE.L268.CAND1.I7908	-	-	AHE.L241.CHST1.I7908	-	KT881609.1	-	-	-	AHE.L41.DISP1.I7908	AHE.L304.DISP2.I7908	AHE.L138.DMXL1.I7908	AHE.L320.DNAH3.I7908	-	-	-	-	-	-	-
Sarcohyla cyclada	AY843622.1	AY843622.1	-	-	AY843851.1	DQ388754.1	-	-	-	-	-	-	-	-	-	DQ388709.1	-	AY844413.1	-	AY844602.1	AY844820.1	-	-	AY844068.1	-	-	-	-	-	-	-	-	-	-	-	-	-	-	-	-	-	-	-	-	-	-	-	-	-
Scaphiophryne boribory	-	-	-	-	-	-	-	-	-	-	-	-	-	-	-	-	-	-	-	-	-	-	-	-	KX198812.1	KX198956.1	KX199109.1	KX199258.1	KX199415.1	KX199561.1	KX199705.1	-	KX199972.1	KX200115.1	KX200249.1	KX200547.1	-	KX200838.1	KX200981.1	KX201121.1	KX201271.1	-	KX201497.1	KX201642.1	KX201793.1	KX201938.1	KX202074.1	KX202222.1	KX202366.1
Scaphiophryne marmorata	MG020781.1	MG020781.1	MG020781.1	MG020781.1	MG020781.1	AY523765.1	MG020781.1	MG020781.1	-	-	-	KX200397.1	DQ284391.1	AY523712.1	-	-	-	KX208685.1	KX208832.1	AY364390.1	DQ282867.1	AY948861.1	-	AY844175.1	-	-	-	-	-	-	-	-	-	-	-	-	-	-	-	-	-	-	-	-	-	-	-	-	-
Scaphiopus couchii	-	-	-	-	-	-	-	-	-	-	-	-	-	-	-	-	-	-	-	-	-	-	-	-	KX198908.1	KX199056.1	KX199210.1	AHE.L146.ARSI.I4424	KX199514.1	AHE.L268.CAND1.I4424	KX199806.1	KX199922.1	AHE.L241.CHST1.I4424	KX200208.1	KX200347.1	KX200644.1	KX200789.1	KX200939.1	AHE.L41.DISP1.I4424	AHE.L304.DISP2.I4424	AHE.L138.DMXL1.I4424	AHE.L320.DNAH3.I4424	KX201590.1	KX201743.1	KX201893.1	KX202029.1	KX202171.1	KX202319.1	KX202461.1
Scaphiopus holbrookii	KY962390.1	KY962390.1	AB612075.1	KY962390.1	KY962390.1	KY962390.1	KY962390.1	KY962390.1	AB612074.1	-	-	AB612076.1	DQ284194.1	-	-	-	-	AB612071.1	AB612072.1	DQ283852.1	DQ282710.1	-	-	AB612073.1	-	-	-	-	-	-	-	-	-	-	-	-	-	-	-	-	-	-	-	-	-	-	-	-	-
Scarthyla goinorum	AY819389.1	AY843752.1	-	-	MT503816.1	AY819521.1	-	-	-	-	-	-	-	-	-	AY819139.1	-	-	-	AY844738.1	AY844938.1	-	-	-	-	-	-	-	-	-	-	-	-	-	-	-	-	-	-	-	-	-	-	-	-	-	-	-	-
Schismaderma carens	AY325997.1	DQ283425.1	-	KF665515.1	-	-	KY555682.1	-	-	-	-	DQ306519.1	DQ284403.1	FJ882662.1	-	DQ158266.1	-	KX208663.1	KX208810.1	DQ284027.1	DQ282882.1	-	-	-	KX198786.1	KX198932.1	KX199081.1	KX199234.1	KX199393.1	KX199538.1	KX199682.1	KX199828.1	-	KX200096.1	KX200230.1	KX200524.1	KX200669.1	KX200813.1	KX200960.1	KX201100.1	KX201243.1	-	KX201473.1	KX201615.1	KX201768.1	KX201917.1	KX202052.1	KX202196.1	KX202344.1
Scinax ruber	AY819447.1	AY326034.1	KP149099.1	-	EF364235.1	MH662535.1	-	-	-	-	-	KX200362.1	DQ284045.1	-	-	-	-	KX208654.1	KX208801.1	AY844746.1	AY844944.1	-	-	JN692122.1	-	KX198923.1	KX199071.1	KX199225.1	KX199384.1	KX199529.1	KX199672.1	KX199821.1	KX199937.1	KX200087.1	KX200222.1	KX200515.1	KX200660.1	KX200803.1	KX200953.1	KX201091.1	KX201234.1	-	KX201463.1	KX201605.1	KX201758.1	KX201909.1	KX202043.1	KX202186.1	KX202334.1
Sclerophrys regularis	AY680264.1	DQ283163.1	KY079472.1	KF665552.1	AY028511.1	DQ629609.1	KY555672.1	-	-	-	-	DQ306523.1	DQ284201.1	-	-	DQ158326.1	KJ609677.1	AY323763.1	AY323784.1	AY323745.1	DQ282716.1	-	-	-	-	-	-	-	-	-	-	-	-	-	-	-	-	-	-	-	-	-	-	-	-	-	-	-	-
Scotobleps gabonicus	DQ283367.1	DQ283367.1	KY079878.1	-	KC152646.1	-	-	-	-	-	-	KX200500.1	DQ284353.1	-	-	MK498953.1	-	AHE.L239.RAG1.I6483	KX208926.1	DQ283988.1	DQ282834.1	-	-	-	KX198909.1	KX199057.1	KX199211.1	AHE.L146.ARSI.I6483	KX199515.1	AHE.L268.CAND1.I6483	KX199807.1	KX199923.1	AHE.L241.CHST1.I6483	KX200209.1	KX200348.1	KX200645.1	KX200790.1	KX200940.1	AHE.L41.DISP1.I6483	AHE.L304.DISP2.I6483	AHE.L138.DMXL1.I6483	AHE.L320.DNAH3.I6483	KX201591.1	KX201744.1	KX201894.1	-	KX202172.1	KX202320.1	KX202462.1
Scutiger gongshanensis	-	-	-	-	-	-	-	-	-	-	-	-	-	-	-	-	-	-	-	-	-	-	-	-	KX198910.1	KX199058.1	KX199212.1	AHE.L146.ARSI.I6473	KX199516.1	AHE.L268.CAND1.I6473	KX199808.1	KX199924.1	AHE.L241.CHST1.I6473	KX200210.1	KX200349.1	KX200646.1	KX200791.1	KX200941.1	AHE.L41.DISP1.I6473	AHE.L304.DISP2.I6473	AHE.L138.DMXL1.I6473	AHE.L320.DNAH3.I6473	KX201592.1	KX201745.1	KX201895.1	KX202030.1	KX202173.1	KX202321.1	KX202463.1
Scutiger liupanensis	KX352261.1	KX352261.1	KX352261.1	KX352261.1	KX352261.1	KX352261.1	KX352261.1	KX352261.1	-	-	-	-	-	-	-	-	-	-	-	-	-	-	-	-	-	-	-	-	-	-	-	-	-	-	-	-	-	-	-	-	-	-	-	-	-	-	-	-	-
Scythrophrys sawayae	EU224415.1	DQ283099.1	MN610721.1	-	MN932669.1	-	-	-	-	-	-	-	DQ284149.1	-	-	MN932843.1	-	MN609906.1	-	DQ283815.1	-	-	MN933252.1	MN933354.1	-	-	-	-	-	-	-	-	-	-	-	-	-	-	-	-	-	-	-	-	-	-	-	-	-
Sechellophryne gardineri	-	MK058722.1	-	-	MK058750.1	-	-	-	-	-	-	-	-	-	-	MK058753.1	-	DQ872923.1	DQ872911.1	-	-	-	-	-	-	-	-	-	-	-	-	-	-	-	-	-	-	-	-	-	-	-	-	-	-	-	-	-	-
Semnodactylus wealii	AF215232.1	KX492636.1	-	-	AF215499.1	-	-	-	-	-	-	-	-	-	-	KX492792.1	-	AHE.L239.RAG1.I7713	-	-	-	-	-	KX492883.1	-	-	-	AHE.L146.ARSI.I7713	-	AHE.L268.CAND1.I7713	-	-	AHE.L241.CHST1.I7713	-	-	-	-	-	AHE.L41.DISP1.I7713	AHE.L304.DISP2.I7713	AHE.L138.DMXL1.I7713	AHE.L320.DNAH3.I7713	-	-	-	-	-	-	-
Siamophryne troglodytes	MG682553.1	MG682553.1	-	-	-	-	-	-	-	-	-	-	-	-	-	-	-	-	-	-	-	-	-	-	-	-	-	-	-	-	-	-	-	-	-	-	-	-	-	-	-	-	-	-	-	-	-	-	-
Sigalegalephrynus mandailinguensis	KX192081.1	KX192092.1	-	-	-	-	-	-	-	-	-	-	-	KX192104.1	-	-	-	-	-	-	-	-	-	-	-	-	-	-	-	-	-	-	-	-	-	-	-	-	-	-	-	-	-	-	-	-	-	-	-
Silverstoneia nubicola	EU342580.1	HQ290966.1	DQ502863.1	-	HQ290544.1	HQ290966.1	HQ290966.1	-	HQ290604.1	HQ291027.1	-	-	-	HQ290724.1	HQ290784.1	HQ290844.1	-	DQ503331.1	-	DQ503220.1	DQ503082.1	-	-	HQ290904.1	-	-	-	-	-	-	-	-	-	-	-	-	-	-	-	-	-	-	-	-	-	-	-	-	-
Smilisca fodiens	-	-	-	-	-	-	-	-	-	-	-	-	-	-	-	-	-	-	-	-	-	-	-	-	-	-	-	AHE.L146.ARSI.I4447	-	AHE.L268.CAND1.I4447	-	-	AHE.L241.CHST1.I4447	-	-	-	-	-	AHE.L41.DISP1.I4447	AHE.L304.DISP2.I4447	AHE.L138.DMXL1.I4447	AHE.L320.DNAH3.I4447	-	-	-	-	-	-	-
Smilisca phaeota	AY326040.1	DQ830821.1	KP149182.1	-	AY844009.1	-	-	-	-	-	DQ055784.1	-	DQ284083.1	DQ830865.1	-	DQ055811.1	-	DQ830934.1	-	AY844751.1	AY844948.1	-	DQ830947.1	AY844185.1	-	-	-	-	-	-	-	-	-	-	-	-	-	-	-	-	-	-	-	-	-	-	-	-	-
Sooglossus sechellensis	-	-	-	-	-	-	-	-	-	-	-	-	-	-	-	-	-	-	-	-	-	-	-	-	-	-	-	AHE.L146.ARSI.I9326	-	AHE.L268.CAND1.I9326	-	-	AHE.L241.CHST1.I9326	-	-	-	-	-	AHE.L41.DISP1.I9326	AHE.L304.DISP2.I9326	AHE.L138.DMXL1.I9326	AHE.L320.DNAH3.I9326	-	-	-	-	-	-	-
Sooglossus thomasseti	JF703233.1	JF703233.1	JF703233.1	JF703233.1	JF703233.1	JF703233.1	JF703233.1	JF703233.1	JF703239.1	-	-	AY364187.1	DQ284425.1	AY948828.1	-	JF703245.1	-	AY323778.1	AY323798.1	AY323744.1	-	AY948884.1	-	AY341761.1	-	-	-	-	-	-	-	-	-	-	-	-	-	-	-	-	-	-	-	-	-	-	-	-	-
Spea bombifrons	AY819327.1	JX564896.1	JX564896.1	JX564896.1	JX564896.1	JX564896.1	JX564896.1	JX564896.1	-	-	-	-	-	-	-	AY819076.1	-	-	-	-	-	-	-	-	-	-	-	-	-	-	-	-	-	-	-	-	-	-	-	-	-	-	-	-	-	-	-	-	-
Spea intermontana	-	-	-	-	-	-	-	-	-	-	-	-	-	-	-	-	-	-	-	-	-	-	-	-	KX198818.1	KX198962.1	KX199115.1	KX199264.1	KX199421.1	KX199567.1	-	KX199847.1	-	KX200121.1	KX200255.1	KX200553.1	KX200700.1	KX200844.1	KX200986.1	KX201127.1	KX201277.1	-	KX201503.1	KX201648.1	KX201799.1	KX201944.1	KX202080.1	KX202228.1	KX202372.1
Spelaeophryne methneri	AY531862.1	KM509197.1	KM509865.1	-	FJ998376.1	-	-	-	KC180093.1	-	KM509471.1	EF107453.1	-	EF107227.1	-	-	-	KF990042.1	-	-	KM509733.1	-	-	KC180282.1	-	-	-	-	-	-	-	-	-	-	-	-	-	-	-	-	-	-	-	-	-	-	-	-	-
Sphaenorhynchus lacteus	AY819394.1	AY549367.1	MT483201.1	-	AY549420.1	MN961752.1	-	-	-	-	-	-	DQ284048.1	-	-	MN954634.1	-	AHE.L239.RAG1.I6442	-	AY844754.1	-	-	MN953202.1	AY844188.1	-	-	-	AHE.L146.ARSI.I6442	-	AHE.L268.CAND1.I6442	-	-	AHE.L241.CHST1.I6442	-	-	-	-	-	AHE.L41.DISP1.I6442	AHE.L304.DISP2.I6442	AHE.L138.DMXL1.I6442	AHE.L320.DNAH3.I6442	-	-	-	-	-	-	-
Sphaerotheca dobsonii	AB277290.1	AB277305.1	-	-	AB488855.1	-	-	-	AB489064.1	-	-	-	-	-	-	MG719885.1	AB277344.1	-	-	AB489040.1	-	-	-	AB277357.1	-	-	-	-	-	-	-	-	-	-	-	-	-	-	-	-	-	-	-	-	-	-	-	-	-
Sphenophryne cornuta	EU100208.1	KM509198.1	KM509866.1	-	JX119948.1	AY948766.1	-	-	KM509338.1	-	KM509472.1	AY948799.1	-	AY948844.1	-	-	-	AY948942.1	-	-	KM509734.1	AY948908.1	-	KM509990.1	-	-	-	-	-	-	-	-	-	-	-	-	-	-	-	-	-	-	-	-	-	-	-	-	-
Spicospina flammocaerulea	DQ283301.1	DQ283302.1	-	-	-	-	JF263218.1	-	KF658926.1	-	-	-	DQ284308.1	-	KF659107.1	-	-	KF659361.1	-	DQ283950.1	DQ282802.1	-	-	-	-	-	-	-	-	-	-	-	-	-	-	-	-	-	-	-	-	-	-	-	-	-	-	-	-
Spinomantis peraccae	DQ283036.1	DQ283036.1	JN133271.1	-	JN133048.1	-	-	-	-	-	-	-	DQ284062.1	-	-	MH422846.1	-	-	-	DQ283767.1	DQ282652.1	-	-	-	-	-	-	-	-	-	-	-	-	-	-	-	-	-	-	-	-	-	-	-	-	-	-	-	-
Staurois latopalmatus	AB511310.1	AB511310.1	AB511311.1	-	AB259737.1	-	FJ417166.1	-	AB612052.1	-	-	EF017987.1	-	EF018011.1	-	AB360150.1	-	AB612049.1	AB612050.1	AY322239.1	-	EF107355.1	-	AB612051.1	-	-	-	-	-	-	-	-	-	-	-	-	-	-	-	-	-	-	-	-	-	-	-	-	-
Staurois natator	-	-	-	-	-	-	-	-	-	-	-	-	-	-	-	-	-	-	-	-	-	-	-	-	-	-	-	AHE.L146.ARSI.I7910	-	AHE.L268.CAND1.I7910	-	-	AHE.L241.CHST1.I7910	-	-	-	-	-	AHE.L41.DISP1.I7910	AHE.L304.DISP2.I7910	AHE.L138.DMXL1.I7910	AHE.L320.DNAH3.I7910	-	-	-	-	-	-	-
Stefania evansi	AY819359.1	AY843767.1	-	-	-	AY819490.1	-	-	-	-	-	KX399816.1	-	KR138391.1	-	KR270370.1	KR138401.1	AHE.L239.RAG1.I4400	-	AY844755.1	AY844950.1	KR270384.1	-	AY844189.1	-	-	-	AHE.L146.ARSI.I4400	-	AHE.L268.CAND1.I4400	-	-	AHE.L241.CHST1.I4400	-	-	-	-	-	AHE.L41.DISP1.I4400	AHE.L304.DISP2.I4400	AHE.L138.DMXL1.I4400	AHE.L320.DNAH3.I4400	-	-	-	-	-	-	-
Stereocyclops incrassatus	MH885029.1	KM509200.1	KU494801.1	-	-	-	JQ410658.1	-	KC180105.1	-	-	KX200415.1	-	-	-	-	-	AHE.L239.RAG1.I13358	KX208848.1	-	KM509736.1	-	-	KC180231.1	KX198828.1	-	KX199125.1	AHE.L146.ARSI.I13358	KX199431.1	AHE.L268.CAND1.I13358	KX199720.1	-	AHE.L241.CHST1.I13358	-	KX200265.1	-	KX200710.1	KX200854.1	AHE.L41.DISP1.I13358	AHE.L304.DISP2.I13358	AHE.L138.DMXL1.I13358	AHE.L320.DNAH3.I13358	KX201513.1	KX201658.1	-	-	KX202089.1	-	-
Strabomantis biporcatus	EU186691.1	EU186691.1	-	-	GQ345204.1	GQ345249.1	-	-	-	-	GQ345152.1	GQ345188.1	-	GQ345236.1	-	GQ345265.1	EU186754.1	GQ345283.1	-	-	-	GQ345334.1	-	EU186775.1	-	-	-	-	-	-	-	-	-	-	-	-	-	-	-	-	-	-	-	-	-	-	-	-	-
Strabomantis sulcatus	-	-	-	-	-	-	-	-	-	-	-	-	-	-	-	-	-	-	-	-	-	-	-	-	KX198774.1	KX198918.1	KX199066.1	KX199220.1	KX199379.1	KX199524.1	KX199666.1	KX199816.1	KX199931.1	KX200082.1	KX200218.1	KX200509.1	KX200654.1	KX200798.1	-	KX201086.1	KX201229.1	-	KX201458.1	KX201600.1	KX201753.1	KX201903.1	KX202038.1	KX202181.1	KX202329.1
Strauchbufo raddei	KR861720.1	KR861720.1	KR861720.1	KR861720.1	KR861720.1	KR861720.1	KR861720.1	KR861720.1	-	-	-	KF666101.1	-	-	-	-	-	KF666186.1	-	-	-	-	-	-	-	-	-	-	-	-	-	-	-	-	-	-	-	-	-	-	-	-	-	-	-	-	-	-	-
Strongylopus grayii	DQ283068.1	DQ283068.1	-	-	-	-	GU952006.1	-	-	-	-	KX200502.1	-	-	-	-	-	HQ014428.1	KX208928.1	DQ283793.1	-	-	-	DQ347162.1	KX198911.1	KX199059.1	KX199213.1	KX199318.1	KX199517.1	KX199660.1	KX199809.1	KX199925.1	KX200075.1	KX200211.1	KX200350.1	KX200647.1	KX200792.1	KX200942.1	KX201079.1	KX201222.1	KX201370.1	KX201451.1	KX201593.1	KX201746.1	KX201896.1	KX202031.1	KX202174.1	KX202322.1	KX202464.1
Stumpffia pygmaea	MG020771.1	MG020771.1	KM509872.1	-	EU340999.1	-	-	-	EF396034.1	-	KM509477.1	KX200385.1	-	-	-	-	-	EF396108.1	KX208821.1	-	KM509739.1	-	-	EF395993.1	KX198799.1	KX198944.1	KX199095.1	KX199245.1	-	-	-	-	KX199959.1	-	-	KX200534.1	-	KX200824.1	-	-	KX201257.1	-	-	KX201628.1	KX201780.1	-	-	KX202209.1	-
Sumaterana crassiovis	MG909657.1	MG909580.1	-	-	-	-	-	-	-	-	-	-	-	-	-	-	-	MG909618.1	-	-	-	-	-	MG909702.1	-	-	-	-	-	-	-	-	-	-	-	-	-	-	-	-	-	-	-	-	-	-	-	-	-
Sylvirana guentheri	MN248533.1	MN248533.1	KM035413.1	KM035413.1	MN248533.1	KM035413.1	KM035413.1	KM035413.1	KX269294.1	-	KR264214.1	KR264283.1	DQ284287.1	-	-	-	-	KX208782.1	KX208921.1	AY322216.1	DQ282783.1	KX269735.1	-	KU840744.1	KX198905.1	KX199052.1	KX199206.1	-	KX199510.1	KX199654.1	KX199802.1	-	KX200068.1	KX200204.1	KX200343.1	KX200640.1	KX200785.1	KX200935.1	KX201072.1	KX201215.1	KX201365.1	KX201444.1	KX201588.1	KX201739.1	KX201889.1	KX202025.1	KX202167.1	KX202315.1	KX202459.1
Synapturanus mirandaribeiroi	DQ283064.1	KC180018.1	-	-	-	-	-	-	KC180086.1	-	-	-	DQ284094.1	-	-	-	-	-	-	-	-	-	-	-	-	-	-	-	-	-	-	-	-	-	-	-	-	-	-	-	-	-	-	-	-	-	-	-	-
Synapturanus salseri	-	-	-	-	-	-	-	-	-	-	-	-	-	-	-	-	-	-	-	-	-	-	-	-	-	-	-	AHE.L146.ARSI.I13360	-	AHE.L268.CAND1.I13360	-	-	AHE.L241.CHST1.I13360	-	-	-	-	-	AHE.L41.DISP1.I13360	AHE.L304.DISP2.I13360	-	-	-	-	-	-	-	-	-
Tachiramantis lentiginosus	KP297386.1	KP297386.1	-	-	-	-	-	-	-	-	-	-	-	-	-	-	KP297388.1	-	-	-	-	-	-	KP297390.1	-	-	-	-	-	-	-	-	-	-	-	-	-	-	-	-	-	-	-	-	-	-	-	-	-
Tachycnemis seychellensis	DQ283451.1	KM509208.1	KM509877.1	KJ551663.1	KJ551611.1	-	-	-	KM509349.1	-	KM509481.1	-	DQ284424.1	-	-	MK499156.1	-	JQ073264.1	-	KJ551765.1	DQ282896.1	-	-	MK498391.1	-	-	-	-	-	-	-	-	-	-	-	-	-	-	-	-	-	-	-	-	-	-	-	-	-
Taruga eques	AY880469.1	AY141846.2	-	-	GQ204505.1	-	-	-	GQ204447.1	-	-	-	-	-	-	-	-	GQ204571.1	-	AY880647.1	-	-	-	-	-	-	-	-	-	-	-	-	-	-	-	-	-	-	-	-	-	-	-	-	-	-	-	-	-
Taudactylus acutirostris	DQ283278.1	DQ283277.1	-	-	-	-	-	-	-	-	-	-	DQ284296.1	-	-	-	-	-	-	DQ283939.1	DQ282790.1	-	-	-	-	-	-	-	-	-	-	-	-	-	-	-	-	-	-	-	-	-	-	-	-	-	-	-	-
Telmatobius bolivianus	JF703234.1	JF703234.1	JF703234.1	JF703234.1	JF703234.1	JF703234.1	JF703234.1	JF703234.1	JF703241.1	-	-	-	-	-	-	-	-	AY583344.1	JF703248.1	-	-	-	-	-	-	-	-	-	-	-	-	-	-	-	-	-	-	-	-	-	-	-	-	-	-	-	-	-	-
Telmatobius macrostomus	-	-	-	-	-	-	-	-	-	-	-	-	-	-	-	-	-	-	-	-	-	-	-	-	KX198819.1	KX198963.1	KX199116.1	KX199265.1	KX199422.1	KX199568.1	KX199711.1	KX199848.1	KX199978.1	KX200122.1	KX200256.1	KX200554.1	KX200701.1	KX200845.1	KX200987.1	KX201128.1	KX201278.1	-	KX201504.1	KX201649.1	KX201800.1	KX201945.1	KX202081.1	KX202229.1	KX202373.1
Telmatobufo australis	KR349313.1	KR349313.1	KR349313.1	KR349313.1	KR349313.1	KR349313.1	KR349313.1	KR349313.1	-	-	-	-	-	-	-	-	-	-	-	-	-	-	-	-	-	-	-	-	-	-	-	-	-	-	-	-	-	-	-	-	-	-	-	-	-	-	-	-	-
Tepuihyla rodriguezi	KF002184.1	KF002183.1	KF001941.1	-	KF002000.1	MN961753.1	-	-	-	-	-	KT390981.1	-	-	-	JQ868474.1	-	KT390955.1	-	MN953114.1	-	-	MN953203.1	MN953261.1	-	-	-	-	-	-	-	-	-	-	-	-	-	-	-	-	-	-	-	-	-	-	-	-	-
Teratohyla adenocheira	-	-	-	-	-	-	-	-	-	-	-	-	-	-	-	-	-	-	-	-	-	-	-	-	-	-	-	AHE.L146.ARSI.I8558	-	AHE.L268.CAND1.I8558	-	-	AHE.L241.CHST1.I8558	-	-	-	-	-	AHE.L41.DISP1.I8558	AHE.L304.DISP2.I8558	AHE.L138.DMXL1.I8558	AHE.L320.DNAH3.I8558	-	-	-	-	-	-	-
Teratohyla spinosa	EU663383.1	EU663023.1	KR863112.1	-	-	EU663117.1	-	-	KF534349.1	-	EU663285.1	KF534452.1	-	KF534188.1	-	EU663208.1	-	EU663483.1	-	-	-	KF534272.1	-	-	-	-	-	-	-	-	-	-	-	-	-	-	-	-	-	-	-	-	-	-	-	-	-	-	-
Theloderma asperum	LC012856.1	LC012858.1	KR087944.1	-	GQ204542.1	-	-	-	KU244381.1	-	-	-	-	-	-	GQ285728.1	-	GQ204606.1	-	GQ285786.1	KU244406.1	-	-	KU244338.1	-	-	-	-	-	-	-	-	-	-	-	-	-	-	-	-	-	-	-	-	-	-	-	-	-
Theloderma corticale	-	-	-	-	-	-	-	-	-	-	-	-	-	-	-	-	-	-	-	-	-	-	-	-	-	-	-	AHE.L146.ARSI.I6470	-	AHE.L268.CAND1.I6470	-	-	AHE.L241.CHST1.I6470	-	-	-	-	-	AHE.L41.DISP1.I6470	AHE.L304.DISP2.I6470	AHE.L138.DMXL1.I6470	AHE.L320.DNAH3.I6470	-	-	-	-	-	-	-
Thoropa taophora	MG799583.1	MG799583.1	KU494806.1	-	MN266470.1	GQ345254.1	MG799738.1	-	-	-	GQ345158.1	GQ345193.1	-	GQ345241.1	-	GQ345271.1	-	GQ345288.1	-	GQ345307.1	GQ345320.1	GQ345339.1	-	-	-	-	-	-	-	-	-	-	-	-	-	-	-	-	-	-	-	-	-	-	-	-	-	-	-
Tlalocohyla picta	AY843654.1	AY843654.1	-	-	AY843894.1	MH004170.1	-	-	-	-	-	-	DQ284121.1	DQ830871.1	-	DQ388714.1	-	DQ830940.1	-	AY844640.1	AY844858.1	-	DQ830948.1	AY844099.1	-	-	-	-	-	-	-	-	-	-	-	-	-	-	-	-	-	-	-	-	-	-	-	-	-
Tomopterna cryptotis	JX564898.1	JX564898.1	JX564898.1	JX564898.1	JX564898.1	JX564898.1	JX564898.1	JX564898.1	-	-	-	-	-	-	-	-	-	AHE.L239.RAG1.I7827	HQ014440.1	-	-	-	-	MN062052.1	-	-	-	AHE.L146.ARSI.I7827	-	AHE.L268.CAND1.I7827	-	-	-	-	-	-	-	-	AHE.L41.DISP1.I7827	AHE.L304.DISP2.I7827	AHE.L138.DMXL1.I7827	-	-	-	-	-	-	-	-
Trachycephalus coriaceus	-	-	-	-	-	-	-	-	-	-	-	-	-	-	-	-	-	-	-	-	-	-	-	-	-	-	-	AHE.L146.ARSI.I6471	-	AHE.L268.CAND1.I6471	-	-	AHE.L241.CHST1.I6471	-	-	-	-	-	AHE.L41.DISP1.I6471	AHE.L304.DISP2.I6471	AHE.L138.DMXL1.I6471	AHE.L320.DNAH3.I6471	-	-	-	-	-	-	-
Trachycephalus jordani	AY326042.1	AY843771.1	-	EU034060.1	AY844015.1	KF002248.1	EU034113.1	-	-	-	-	-	DQ284097.1	-	-	MN954642.1	-	EU034150.1	-	AY844758.1	AY844953.1	-	EU034167.1	AY844190.1	-	-	-	-	-	-	-	-	-	-	-	-	-	-	-	-	-	-	-	-	-	-	-	-	-
Trichobatrachus robustus	AB777219.1	AB612026.1	AB777219.1	AB612023.1	AB777219.1	AB777219.1	AB777219.1	AB777219.1	KF991284.1	-	-	AB612024.1	DQ284335.1	AY523728.1	-	MK499202.1	-	AHE.L239.RAG1.I6437	AB612022.1	AY322215.1	AY844954.1	AY948874.1	-	MK498263.1	KX198914.1	KX199062.1	KX199216.1	AHE.L146.ARSI.I6437	KX199520.1	AHE.L268.CAND1.I6437	KX199812.1	KX199927.1	AHE.L241.CHST1.I6437	KX200214.1	KX200353.1	KX200650.1	-	KX200945.1	AHE.L41.DISP1.I6437	AHE.L304.DISP2.I6437	AHE.L138.DMXL1.I6437	AHE.L320.DNAH3.I6437	KX201596.1	KX201749.1	KX201899.1	KX202034.1	KX202177.1	KX202325.1	KX202467.1
Triprion petasatus	DQ838729.1	DQ830814.1	-	-	AY844017.1	AY819528.1	-	-	-	-	-	-	DQ284082.1	DQ830861.1	-	AY819146.1	-	AHE.L239.RAG1.I6427	-	AY844761.1	AY844955.1	-	DQ830943.1	AY844193.1	-	-	-	AHE.L146.ARSI.I6427	-	AHE.L268.CAND1.I6427	-	-	AHE.L241.CHST1.I6427	-	-	-	-	-	AHE.L41.DISP1.I6427	AHE.L304.DISP2.I6427	AHE.L138.DMXL1.I6427	AHE.L320.DNAH3.I6427	-	-	-	-	-	-	-
Tsingymantis antitra	DQ901387.1	DQ901392.1	JN133273.1	-	AB325886.1	-	-	-	-	-	-	-	-	-	-	-	-	-	JN132832.1	DQ901393.1	-	-	-	-	-	-	-	-	-	-	-	-	-	-	-	-	-	-	-	-	-	-	-	-	-	-	-	-	-
Uperodon taprobanicus	KC822506.1	KC822506.1	AB611926.1	AB611926.1	AF249085.1	AY948729.1	-	-	AB611925.1	-	-	AY948772.1	-	AY948807.1	-	-	-	AB611922.1	AB611923.1	-	-	AY948853.1	-	AB611924.1	-	-	-	-	-	-	-	-	-	-	-	-	-	-	-	-	-	-	-	-	-	-	-	-	-
Uperodon variegatus	-	-	-	-	-	-	-	-	-	-	-	-	-	-	-	-	-	-	-	-	-	-	-	-	-	-	-	AHE.L146.ARSI.I7740	-	AHE.L268.CAND1.I7740	-	-	AHE.L241.CHST1.I7740	-	-	-	-	-	AHE.L41.DISP1.I7740	AHE.L304.DISP2.I7740	AHE.L138.DMXL1.I7740	AHE.L320.DNAH3.I7740	-	-	-	-	-	-	-
Uperoleia laevigata	DQ283221.1	DQ283221.1	-	-	-	-	KX790290.1	JX431017.1	KF658903.1	KX768458.1	-	EF107474.1	DQ284251.1	EF107251.1	KJ819652.1	-	-	KJ874447.1	-	DQ283898.1	DQ282758.1	EF107410.1	-	-	-	-	-	-	-	-	-	-	-	-	-	-	-	-	-	-	-	-	-	-	-	-	-	-	-
Vandijkophrynus angusticeps	AF220852.1	AF220899.1	-	KF665539.1	-	-	KY555699.1	-	-	-	-	KF666025.1	-	-	-	-	-	KF666237.1	-	-	-	-	-	-	-	-	-	-	-	-	-	-	-	-	-	-	-	-	-	-	-	-	-	-	-	-	-	-	-
Vietnamophryne inexpectata	MH004403.1	MH004403.1	-	-	-	-	-	-	-	-	-	-	-	-	-	-	-	-	-	-	-	-	-	-	-	-	-	-	-	-	-	-	-	-	-	-	-	-	-	-	-	-	-	-	-	-	-	-	-
Vitreorana eurygnatha	AY843595.1	AY843595.1	KU494814.1	-	MN932543.1	KM204320.1	-	-	MH988211.1	-	MH988105.1	-	-	-	-	MH987790.1	-	MN932883.1	-	AY844567.1	AY844793.1	-	-	MN933266.1	-	-	-	-	-	-	-	-	-	-	-	-	-	-	-	-	-	-	-	-	-	-	-	-	-
Wakea madinika	AY341587.1	AY341642.1	JN133274.1	-	AB325887.1	-	-	-	-	-	-	-	-	-	-	-	-	-	JN132833.1	-	-	-	-	-	-	-	-	-	-	-	-	-	-	-	-	-	-	-	-	-	-	-	-	-	-	-	-	-	-
Werneria mertensiana	DQ283348.1	DQ283348.1	-	KF665535.1	-	-	-	-	-	-	-	KF665945.1	DQ284338.1	-	-	-	-	KF666411.1	-	DQ283974.1	DQ282824.1	-	-	-	-	-	-	-	-	-	-	-	-	-	-	-	-	-	-	-	-	-	-	-	-	-	-	-	-
Wolterstorffina parvipalmata	DQ283346.1	DQ283346.1	-	KF665504.1	-	-	-	-	-	-	-	KF665857.1	DQ284334.1	FJ882664.1	-	-	-	KF666149.1	-	DQ283972.1	DQ282822.1	-	-	-	-	-	-	-	-	-	-	-	-	-	-	-	-	-	-	-	-	-	-	-	-	-	-	-	-
Xanthophryne koynayensis	EU071717.1	EU071760.1	-	-	-	-	-	-	-	-	-	FJ882691.1	-	FJ882638.1	-	-	-	-	-	-	-	-	-	-	-	-	-	-	-	-	-	-	-	-	-	-	-	-	-	-	-	-	-	-	-	-	-	-	-
Xenohyla truncata	AY843775.1	MT503909.1	KU494823.1	-	MT503791.1	-	-	-	-	-	-	-	-	-	-	MT504029.1	-	MN953310.1	-	MN953124.1	-	-	-	MN953272.1	-	-	-	-	-	-	-	-	-	-	-	-	-	-	-	-	-	-	-	-	-	-	-	-	-
Xenophrys glandulosa	MK029761.1	MH406754.1	MK029781.1	-	MH407043.1	-	-	-	KX812010.1	-	-	-	-	MH056048.1	MH056086.1	-	-	AHE.L239.RAG1.I4409	MK029790.1	KX812298.1	-	MH056200.1	-	-	-	-	-	AHE.L146.ARSI.I4409	-	AHE.L268.CAND1.I4409	-	-	AHE.L241.CHST1.I4409	-	-	-	-	-	AHE.L41.DISP1.I4409	AHE.L304.DISP2.I4409	AHE.L138.DMXL1.I4409	AHE.L320.DNAH3.I4409	-	-	-	-	-	-	-
Xenopus epitropicalis	-	-	-	-	-	-	-	-	-	-	-	-	-	-	-	-	-	-	-	-	-	-	-	-	KX198916.1	KX199064.1	KX199218.1	-	KX199522.1	KX199664.1	KX199814.1	KX199929.1	KX200080.1	KX200216.1	KX200355.1	KX200652.1	KX200796.1	KX200947.1	KX201084.1	KX201227.1	KX201375.1	KX201456.1	KX201598.1	KX201751.1	KX201901.1	KX202036.1	KX202179.1	KX202327.1	KX202469.1
Xenopus laevis	HM991335.1	HM991335.1	HM991335.1	HM991335.1	HM991335.1	M10217.1	HM991335.1	M10217.1	HM998930.1	AJ315159.1	-	-	-	-	-	AY819075.1	L19324.1	L19324.1	L19325.1	U23808.2	-	-	-	AY333967.1	-	-	-	-	-	-	-	-	-	-	-	-	-	-	-	-	-	-	-	-	-	-	-	-	-
Xenorhina fuscigula	-	-	-	-	-	-	-	-	-	-	-	-	-	-	-	-	-	-	-	-	-	-	-	-	-	-	-	AHE.L146.ARSI.I13362	-	AHE.L268.CAND1.I13362	-	-	AHE.L241.CHST1.I13362	-	-	-	-	-	AHE.L41.DISP1.I13362	AHE.L304.DISP2.I13362	AHE.L138.DMXL1.I13362	AHE.L320.DNAH3.I13362	-	-	-	-	-	-	-
Xenorhina obesa	-	KM509212.1	KM509881.1	-	-	-	-	-	KC180134.1	-	KM509485.1	EF017978.1	-	EF018034.1	-	-	-	EF018048.1	-	-	KM509747.1	EF107414.1	-	KC180230.1	-	-	-	-	-	-	-	-	-	-	-	-	-	-	-	-	-	-	-	-	-	-	-	-	-
Yunganastes pluvicanorus	AY843586.1	AY843586.1	-	-	-	-	-	-	-	-	-	-	DQ284372.1	-	-	-	JF809917.1	-	-	AY844559.1	AY844785.1	-	-	AY844035.1	-	-	-	-	-	-	-	-	-	-	-	-	-	-	-	-	-	-	-	-	-	-	-	-	-
Zachaenus parvulus	JQ966107.1	JQ966107.1	KU494825.1	-	MN266467.1	MN382644.1	-	-	-	-	MN266394.1	-	-	-	-	-	-	MG799791.1	-	-	-	-	-	-	-	-	-	-	-	-	-	-	-	-	-	-	-	-	-	-	-	-	-	-	-	-	-	-	-
Zhangixalus dennysi	KM035412.1	KT191129.1	KM035412.1	KM035412.1	KM035412.1	KM035412.1	KM035412.1	KM035412.1	HM998941.1	-	-	KX200477.1	-	HM998958.1	-	HM998972.1	-	KX208764.1	KX208907.1	AY880654.1	-	-	-	EU924576.1	KX198889.1	KX199034.1	KX199189.1	-	KX199493.1	KX199637.1	KX199784.1	KX199906.1	KX200050.1	KX200187.1	KX200326.1	KX200626.1	KX200769.1	KX200918.1	KX201055.1	KX201198.1	KX201347.1	KX201427.1	KX201570.1	KX201721.1	KX201872.1	KX202009.1	KX202150.1	KX202297.1	-
*Accessions labeled with AHE were derived from alignments Hime et al. (2021), and were compatible with the NPCL sequences
[truncated: 64 more columns]
